# Supplementary material for: ﻿Diversity underfoot of agromyzids (Agromyzidae, Diptera) mining thalli of liverworts and hornworts
Source: Zookeys. 2022 Nov 30;1133:1–164. doi: 10.3897/zookeys.1133.94530 (PMC9836506; doi:10.3897/zookeys.1133.94530)
Supplement: XML Treatment for Phytoliriomyza [file zookeys.1133.94530-treatment1.xml]

<!DOCTYPE tp:taxon-treatment
  PUBLIC "-//TaxonX//DTD Taxonomic Treatment Publishing DTD v0 20100105//EN" "tax-treatment-NSO.dtd">
<tp:taxon-treatment xmlns:tp="http://www.plazi.org/taxpub"><tp:treatment-meta><kwd-group><label>Taxon classification</label><kwd>
              <named-content content-type="kingdom">Animalia</named-content>
            </kwd><kwd>
              <named-content content-type="order">Diptera</named-content>
            </kwd><kwd>
              <named-content content-type="family">Agromyzidae</named-content>
            </kwd></kwd-group><mixed-citation publication-type="journal"><person-group><name><surname>Kato</surname><given-names>Makoto</given-names></name><name><surname>Yamamori</surname><given-names>Luna</given-names></name><name><surname>Imada</surname><given-names>Yume</given-names></name></person-group><article-title>﻿Diversity underfoot of agromyzids (<tp:taxon-name><tp:taxon-name-part taxon-name-part-type="family">Agromyzidae</tp:taxon-name-part></tp:taxon-name>, <tp:taxon-name><tp:taxon-name-part taxon-name-part-type="order">Diptera</tp:taxon-name-part></tp:taxon-name>) mining thalli of liverworts and hornworts</article-title><source>Zookeys</source><day>30</day><month>11</month><year>2022</year><volume>1133</volume><fpage>1</fpage><lpage>164</lpage><pub-id pub-id-type="doi">10.3897/zookeys.1133.94530</pub-id></mixed-citation></tp:treatment-meta><tp:nomenclature><label>﻿﻿</label><tp:taxon-name>
            <object-id xmlns:xlink="http://www.w3.org/1999/xlink" content-type="arpha" xlink:type="simple">4ED5243A-A8C6-5E0E-B190-495FA77138D7</object-id>
            <tp:taxon-name-part taxon-name-part-type="genus" reg="Phytoliriomyza">Phytoliriomyza</tp:taxon-name-part>
          </tp:taxon-name><tp:taxon-authority>Hendel, 1931</tp:taxon-authority><tp:nomenclature-citation-list><tp:nomenclature-citation><tp:taxon-name>
                <tp:taxon-name-part taxon-name-part-type="genus" reg="Phytoliriomyza">Phytoliriomyza</tp:taxon-name-part>
              </tp:taxon-name><comment>Hendel, 1931: 203 [as subgenus of <tp:taxon-name><tp:taxon-name-part taxon-name-part-type="genus" reg="Liriomyza">Liriomyza</tp:taxon-name-part></tp:taxon-name>]. Type species: <tp:taxon-name><tp:taxon-name-part taxon-name-part-type="genus" reg="Agromyza">Agromyza</tp:taxon-name-part><tp:taxon-name-part taxon-name-part-type="species" reg="perpusilla">perpusilla</tp:taxon-name-part></tp:taxon-name> Meigen 1830: 181, by monotypy. <xref ref-type="bibr" rid="B8">Frick 1952</xref>: 410, <xref ref-type="bibr" rid="B9">1959</xref>: 413; <xref ref-type="bibr" rid="B35">Spencer 1969</xref>: 201; <xref ref-type="bibr" rid="B42">Spencer and Steyskal 1986</xref>b: 151; <xref ref-type="bibr" rid="B28">Papp and Černý 2017</xref>: 313; Londsale 2021: 376.</comment></tp:nomenclature-citation><tp:nomenclature-citation><tp:taxon-name>
                <tp:taxon-name-part taxon-name-part-type="genus" reg="Xyraeomyia">Xyraeomyia</tp:taxon-name-part>
              </tp:taxon-name><comment>Frick, 1952: 412. Type species: <tp:taxon-name><tp:taxon-name-part taxon-name-part-type="genus" reg="Xyraeomyia">Xyraeomyia</tp:taxon-name-part><tp:taxon-name-part taxon-name-part-type="species" reg="conjuctimontis">conjuctimontis</tp:taxon-name-part></tp:taxon-name><xref ref-type="bibr" rid="B8">Frick 1952</xref>: 413, by original designation. <xref ref-type="bibr" rid="B34">Spencer 1965</xref> [synonymy].</comment></tp:nomenclature-citation><tp:nomenclature-citation><tp:taxon-name>
                <tp:taxon-name-part taxon-name-part-type="genus" reg="Pteridomyza">Pteridomyza</tp:taxon-name-part>
              </tp:taxon-name><comment>Nowakowski, 1962: 97. Type species: <tp:taxon-name><tp:taxon-name-part taxon-name-part-type="genus" reg="Agromyza">Agromyza</tp:taxon-name-part><tp:taxon-name-part taxon-name-part-type="species" reg="hilarella">hilarella</tp:taxon-name-part></tp:taxon-name> Zetterstedt 1848: 2776, by original designation. <xref ref-type="bibr" rid="B44">von Tschirnhaus 1971</xref> [synonymy]. Manual of North American <tp:taxon-name><tp:taxon-name-part taxon-name-part-type="family">Agromyzidae</tp:taxon-name-part></tp:taxon-name> 377.</comment></tp:nomenclature-citation><tp:nomenclature-citation><tp:taxon-name>
                <tp:taxon-name-part taxon-name-part-type="genus" reg="Lemurimyza">Lemurimyza</tp:taxon-name-part>
              </tp:taxon-name><comment>Spencer, 1965: 26. Type species: <tp:taxon-name><tp:taxon-name-part taxon-name-part-type="genus" reg="Liriomyza">Liriomyza</tp:taxon-name-part><tp:taxon-name-part taxon-name-part-type="species" reg="enormis">enormis</tp:taxon-name-part></tp:taxon-name><xref ref-type="bibr" rid="B33">Spencer 1963</xref>c: 114, by original designation. <xref ref-type="bibr" rid="B44">von Tschirnhaus 1971</xref> [synonymy].</comment></tp:nomenclature-citation><tp:nomenclature-citation><tp:taxon-name>
                <tp:taxon-name-part taxon-name-part-type="genus" reg="Nesomyza">Nesomyza</tp:taxon-name-part>
              </tp:taxon-name><comment>Spencer in Spencer and Stegmaier 1973: 190. Type species: <tp:taxon-name><tp:taxon-name-part taxon-name-part-type="genus" reg="Nesomyza">Nesomyza</tp:taxon-name-part><tp:taxon-name-part taxon-name-part-type="species" reg="fusculoides">fusculoides</tp:taxon-name-part></tp:taxon-name> Spencer in Spencer and Stegmaier 1973: 190, by original designation. <xref ref-type="bibr" rid="B38">Spencer 1973</xref> [synonymy].</comment></tp:nomenclature-citation></tp:nomenclature-citation-list></tp:nomenclature><tp:treatment-sec sec-type="Diagnosis" id="SECID0E2WCI"><title>Diagnosis.</title><p><bold><italic>Head</italic></bold><bold>:</bold> Head yellow, frons often with pruinosity. Orbital plates more or less emerge from the plane of frons. Front orbitals three pairs; one <abbrev xmlns:xlink="http://www.w3.org/1999/xlink" xlink:title="inferior orbital setae" id="ABBRID0EFXCI" xlink:type="simple">ori</abbrev> directed inward and two <abbrev xmlns:xlink="http://www.w3.org/1999/xlink" xlink:title="superior orbital setae" id="ABBRID0EJXCI" xlink:type="simple">ors</abbrev> directed up. 1–2(3) pairs of medio-clinate lower orbital setae, two pairs of reclinate upper orbital setae. Orbital setulae proclinate, upright or partly reclinate. Postocellar and ocellar setae well developed. First flagellomere round.
                    </p><p><bold><italic>Thorax</italic></bold><bold>:</bold> Scutum with 1+3 dorsocentrals. Acrostichal setulae in two rows, but lacking in some species. Postpronotal, two propleural, presutural, and propleural setae normal or strong. Anepisternum with a long posterior seta and with two or three shorter posterior setae. Katepisternum with one or two long setae. Legs simple, only ventroapical seta on middle tibia present. Costal vein ends at apex of M<sub>1</sub>. The ratio of ultimate and penultimate sections of M<sub>4</sub> various.
                    </p><p><bold><italic>Abdomen</italic></bold><bold>:</bold> Male abdomen lacks stridulatory organs.
                    </p><p><bold><italic>Male genitalia</italic></bold><bold>:</bold> Epandrium round apically, often with a comb of several fused tubercle-like setae and/or elongated tubercle-like setae on the inner surface; surstylus setigerous and sometimes with one or a few tubercle-like setae. Subepandrial sclerite short but very broad, connecting bases of surstyli through a special sclerite. Hypandrium very long but very thin. Hypophallus membranous often with a pair of parallel sclerites medially. Paraphallus present or absent. Mesophallus cylindrical and well sclerotized. Distiphallus with basal part formed by usually a paired sclerite and an apical part, which terminates in paired tubes or in extremely long less sclerotized tubules. Ejaculatory apodeme variable, but basal part usually broad and blade not too large.
                    </p><p><bold><italic>Female postabdomen</italic></bold><bold>:</bold> Tergite 10 trifurcate or cruciform posteriorly. Cercus with two stout, apical, trichoid sensilla.
                    </p><sec sec-type="﻿Classification of Phytoliriomyza species associated with bryophytes" id="SECID0EVYCI"><title>﻿Classification of <italic><tp:taxon-name><tp:taxon-name-part taxon-name-part-type="genus" reg="Phytoliriomyza">Phytoliriomyza</tp:taxon-name-part></tp:taxon-name></italic> species associated with bryophytes
                        </title><p>The morphological characteristics of the species associated with bryophytes coincided with the characteristics unique to the genus <italic><tp:taxon-name><tp:taxon-name-part taxon-name-part-type="genus" reg="Phytoliriomyza">Phytoliriomyza</tp:taxon-name-part></tp:taxon-name></italic>. In addition to these characteristics of adult males, we found characteristics of adult females unique to the bryophyte-associated species, in which tergite 10 was trifurcate or cruciform and each cercus bears two stout, apical, trichoid sensilla.
                        </p><p>All the species associated with bryophytes are distinguished by color of antenna, color of maxillary palpus, color pattern of scutum and morphology of male genitalia. Colors of 1<sup>st</sup> flagellomere of antenna and maxillary palpus are dark or yellow, and unique to each species. Scutum was yellow or dark, and the yellow scutum often had three pairs of dark longitudinal stripes: medial stripes on anterior 2/3 (always merged together except in one species), intra-alar stripes (inner lateral stripes) and supra-alar stripes (outer lateral stripes) on anterior 4/5. In some species, the intra-alar stripe and the supra-alar stripe are merged together to shape a wide band, and often merged with the medial stripe. The color pattern of scutum is unique to each species at least among the species sharing the same host bryophyte genus. Although some species are very similar in external morphology, they could be clearly distinguished by the number of tubercle-like setae in a comb on the male epandrium and other male genital morphological characters.
                        </p><p>The 39 recorded <italic><tp:taxon-name><tp:taxon-name-part taxon-name-part-type="genus" reg="Phytoliriomyza">Phytoliriomyza</tp:taxon-name-part></tp:taxon-name></italic> species can be classified into four groups (<italic><tp:taxon-name><tp:taxon-name-part taxon-name-part-type="genus" reg="Phytoliriomyza"/><tp:taxon-name-part taxon-name-part-type="species" reg="phaeocerotis">phaeocerotis</tp:taxon-name-part></tp:taxon-name></italic> group, <italic><tp:taxon-name><tp:taxon-name-part taxon-name-part-type="genus" reg="Phytoliriomyza"/><tp:taxon-name-part taxon-name-part-type="species" reg="mesnili">mesnili</tp:taxon-name-part></tp:taxon-name></italic> group, <italic><tp:taxon-name><tp:taxon-name-part taxon-name-part-type="genus" reg="Phytoliriomyza"/><tp:taxon-name-part taxon-name-part-type="species" reg="alpicola">alpicola</tp:taxon-name-part></tp:taxon-name></italic> group, and <italic><tp:taxon-name><tp:taxon-name-part taxon-name-part-type="genus" reg="Phytoliriomyza"/><tp:taxon-name-part taxon-name-part-type="species" reg="dorsata">dorsata</tp:taxon-name-part></tp:taxon-name></italic> group) based on presumed synapomorphy of the following characteristics: distribution of acrostichal setulae on scutum, morphology of epandrium and distiphallus of male genitalia, and color of legs. By assessing the morphological characteristics of the <italic><tp:taxon-name><tp:taxon-name-part taxon-name-part-type="genus" reg="Phytoliriomyza">Phytoliriomyza</tp:taxon-name-part></tp:taxon-name></italic> species (Table <xref ref-type="table" rid="T3">3</xref>), we obtained a key to species as follows.
                        </p><table-wrap id="T3" position="float" orientation="portrait"><label>Table 3.</label><caption><p> A synopsis of morphological characteristics of Japanese bryophyte-associated <italic><tp:taxon-name><tp:taxon-name-part taxon-name-part-type="genus" reg="Phytoliriomyza">Phytoliriomyza</tp:taxon-name-part></tp:taxon-name></italic> species.</p></caption><table id="TID0EAECI" rules="all"><tbody><tr><th rowspan="1" colspan="1">
                      <bold>Group</bold>
                    </th><th rowspan="1" colspan="1">
                      <bold>
                        <italic>
                          <tp:taxon-name><tp:taxon-name-part taxon-name-part-type="genus" reg="Phytoliriomyza">Phytoliriomyza</tp:taxon-name-part></tp:taxon-name>
                        </italic>
                      </bold>
                      <bold> species</bold>
                    </th><th rowspan="1" colspan="1">
                      <bold>Color of 1st flagellomere</bold>
                    </th><th rowspan="1" colspan="1">
                      <bold>Color of maxillary pulpus</bold>
                    </th><th rowspan="1" colspan="1">
                      <bold>Wing length (mm)</bold>
                    </th><th rowspan="1" colspan="1">
                      <bold>No. pairs of acro-stichal setulae</bold>
                    </th><th rowspan="1" colspan="1">
                      <bold>Color of scutum</bold>
                    </th><th rowspan="1" colspan="1">
                      <bold>Color of scutellum</bold>
                    </th><th rowspan="1" colspan="1">
                      <bold>Color of leg</bold>
                    </th><th rowspan="1" colspan="1">
                      <bold>Medial, inter-alar and supra-alar stripes<sup>1</sup></bold>
                    </th><th rowspan="1" colspan="1">
                      <bold>color of haltere</bold>
                    </th><th rowspan="1" colspan="1">
                      <bold>Surstylus</bold>
                    </th><th rowspan="1" colspan="1">
                      <bold>No. tubercle-like setae of comb on epan-drium<sup>2</sup></bold>
                    </th><th rowspan="1" colspan="1">
                      <bold>No. hyper-trohied arm on epan-drium</bold>
                    </th><th rowspan="1" colspan="1">
                      <bold>No. tubercle-like setae on surstylus</bold>
                    </th><th rowspan="1" colspan="1">
                      <bold>Distal end of disti-phalus</bold>
                    </th><th rowspan="1" colspan="1">
                      <bold>Length of disti-phalus</bold>
                    </th><th rowspan="1" colspan="1">
                      <bold>Host plant genus</bold>
                    </th></tr><tr><td rowspan="1" colspan="1"><italic><tp:taxon-name><tp:taxon-name-part taxon-name-part-type="genus" reg="Phytoliriomyza"/><tp:taxon-name-part taxon-name-part-type="species" reg="phaeocerotis">phaeocerotis</tp:taxon-name-part></tp:taxon-name></italic>-G
                        </td><td rowspan="1" colspan="1">
                      <italic>
                        <tp:taxon-name><tp:taxon-name-part taxon-name-part-type="genus" reg="Phytoliriomyza"/><tp:taxon-name-part taxon-name-part-type="species" reg="megacerotis">megacerotis</tp:taxon-name-part></tp:taxon-name>
                      </italic>
                    </td><td rowspan="1" colspan="1">dark</td><td rowspan="1" colspan="1">dark</td><td rowspan="1" colspan="1">1.2–1.4</td><td rowspan="1" colspan="1">2–3</td><td rowspan="1" colspan="1">dark</td><td rowspan="1" colspan="1">dark</td><td rowspan="1" colspan="1">dark</td><td rowspan="1" colspan="1">0-0-0</td><td rowspan="1" colspan="1">dark</td><td rowspan="1" colspan="1">lobate</td><td rowspan="1" colspan="1">6</td><td rowspan="1" colspan="1">0</td><td rowspan="1" colspan="1">6</td><td rowspan="1" colspan="1">tapering out</td><td rowspan="1" colspan="1">short</td><td rowspan="1" colspan="1">
                      <italic>
                        <tp:taxon-name><tp:taxon-name-part taxon-name-part-type="genus" reg="Megaceros">Megaceros</tp:taxon-name-part></tp:taxon-name>
                      </italic>
                    </td></tr><tr><td rowspan="1" colspan="1"/><td rowspan="1" colspan="1">
                      <italic>
                        <tp:taxon-name><tp:taxon-name-part taxon-name-part-type="genus" reg="Phytoliriomyza"/><tp:taxon-name-part taxon-name-part-type="species" reg="foliocerotis">foliocerotis</tp:taxon-name-part></tp:taxon-name>
                      </italic>
                    </td><td rowspan="1" colspan="1">yellow</td><td rowspan="1" colspan="1">yellow</td><td rowspan="1" colspan="1">1.1–1.3</td><td rowspan="1" colspan="1">3–4</td><td rowspan="1" colspan="1">dark</td><td rowspan="1" colspan="1">partly yellow</td><td rowspan="1" colspan="1">yellow</td><td rowspan="1" colspan="1">0-0-0</td><td rowspan="1" colspan="1">yellow</td><td rowspan="1" colspan="1">lobate</td><td rowspan="1" colspan="1">-</td><td rowspan="1" colspan="1">0</td><td rowspan="1" colspan="1">0</td><td rowspan="1" colspan="1">tapering out</td><td rowspan="1" colspan="1">long</td><td rowspan="1" colspan="1">
                      <italic>
                        <tp:taxon-name><tp:taxon-name-part taxon-name-part-type="genus" reg="Folioceros">Folioceros</tp:taxon-name-part></tp:taxon-name>
                      </italic>
                    </td></tr><tr><td rowspan="1" colspan="1"/><td rowspan="1" colspan="1">
                      <italic>
                        <tp:taxon-name><tp:taxon-name-part taxon-name-part-type="genus" reg="Phytoliriomyza"/><tp:taxon-name-part taxon-name-part-type="species" reg="phaeocerotis">phaeocerotis</tp:taxon-name-part></tp:taxon-name>
                      </italic>
                    </td><td rowspan="1" colspan="1">dark</td><td rowspan="1" colspan="1">yellow</td><td rowspan="1" colspan="1">1.2–1.5</td><td rowspan="1" colspan="1">0</td><td rowspan="1" colspan="1">dark</td><td rowspan="1" colspan="1">dark</td><td rowspan="1" colspan="1">yellow</td><td rowspan="1" colspan="1">0-0-0</td><td rowspan="1" colspan="1">dark</td><td rowspan="1" colspan="1">lobate</td><td rowspan="1" colspan="1">-</td><td rowspan="1" colspan="1">0</td><td rowspan="1" colspan="1">0</td><td rowspan="1" colspan="1">tapering out</td><td rowspan="1" colspan="1">long</td><td rowspan="1" colspan="1"><italic><tp:taxon-name><tp:taxon-name-part taxon-name-part-type="genus" reg="Phaeoceros">Phaeoceros</tp:taxon-name-part></tp:taxon-name></italic>,  <italic><tp:taxon-name><tp:taxon-name-part taxon-name-part-type="genus" reg="Nothotylas">Nothotylas</tp:taxon-name-part></tp:taxon-name></italic>,  <italic><tp:taxon-name><tp:taxon-name-part taxon-name-part-type="genus" reg="Anthoceros">Anthoceros</tp:taxon-name-part></tp:taxon-name></italic></td></tr><tr><td rowspan="1" colspan="1"><italic><tp:taxon-name><tp:taxon-name-part taxon-name-part-type="genus" reg="Phytoliriomyza"/><tp:taxon-name-part taxon-name-part-type="species" reg="mesnili">mesnili</tp:taxon-name-part></tp:taxon-name></italic>-G
                        </td><td rowspan="1" colspan="1">
                      <italic>
                        <tp:taxon-name><tp:taxon-name-part taxon-name-part-type="genus" reg="Phytoliriomyza"/><tp:taxon-name-part taxon-name-part-type="species" reg="caerulescens">caerulescens</tp:taxon-name-part></tp:taxon-name>
                      </italic>
                    </td><td rowspan="1" colspan="1">dark</td><td rowspan="1" colspan="1">yellow</td><td rowspan="1" colspan="1">1.1–1.3</td><td rowspan="1" colspan="1">3–4</td><td rowspan="1" colspan="1">dark</td><td rowspan="1" colspan="1">dark</td><td rowspan="1" colspan="1">dark</td><td rowspan="1" colspan="1">0-0-0</td><td rowspan="1" colspan="1">dark</td><td rowspan="1" colspan="1">elongated</td><td rowspan="1" colspan="1">-</td><td rowspan="1" colspan="1">0</td><td rowspan="1" colspan="1">0</td><td rowspan="1" colspan="1">tapering out</td><td rowspan="1" colspan="1">short</td><td rowspan="1" colspan="1">
                      <italic>
                        <tp:taxon-name><tp:taxon-name-part taxon-name-part-type="genus" reg="Riccia">Riccia</tp:taxon-name-part></tp:taxon-name>
                      </italic>
                    </td></tr><tr><td rowspan="1" colspan="1"/><td rowspan="1" colspan="1">
                      <italic>
                        <tp:taxon-name><tp:taxon-name-part taxon-name-part-type="genus" reg="Phytoliriomyza"/><tp:taxon-name-part taxon-name-part-type="species" reg="ricciae">ricciae</tp:taxon-name-part></tp:taxon-name>
                      </italic>
                    </td><td rowspan="1" colspan="1">dark</td><td rowspan="1" colspan="1">dark</td><td rowspan="1" colspan="1">1.0–1.3</td><td rowspan="1" colspan="1">0–2</td><td rowspan="1" colspan="1">dark</td><td rowspan="1" colspan="1">dark</td><td rowspan="1" colspan="1">yellow</td><td rowspan="1" colspan="1">1-1-1</td><td rowspan="1" colspan="1">dark</td><td rowspan="1" colspan="1">elongated</td><td rowspan="1" colspan="1">(2)</td><td rowspan="1" colspan="1">0</td><td rowspan="1" colspan="1">2</td><td rowspan="1" colspan="1">tapering out</td><td rowspan="1" colspan="1">short</td><td rowspan="1" colspan="1">
                      <italic>
                        <tp:taxon-name><tp:taxon-name-part taxon-name-part-type="genus" reg="Riccia">Riccia</tp:taxon-name-part></tp:taxon-name>
                      </italic>
                    </td></tr><tr><td rowspan="1" colspan="1"/><td rowspan="1" colspan="1">
                      <italic>
                        <tp:taxon-name><tp:taxon-name-part taxon-name-part-type="genus" reg="Phytoliriomyza"/><tp:taxon-name-part taxon-name-part-type="species" reg="sexfasciata">sexfasciata</tp:taxon-name-part></tp:taxon-name>
                      </italic>
                    </td><td rowspan="1" colspan="1">dark</td><td rowspan="1" colspan="1">yellow</td><td rowspan="1" colspan="1">1.2–1.5</td><td rowspan="1" colspan="1">1–3</td><td rowspan="1" colspan="1">dark</td><td rowspan="1" colspan="1">dark</td><td rowspan="1" colspan="1">dark</td><td rowspan="1" colspan="1">0-0-0</td><td rowspan="1" colspan="1">dark</td><td rowspan="1" colspan="1">elongated</td><td rowspan="1" colspan="1">(40)</td><td rowspan="1" colspan="1">0</td><td rowspan="1" colspan="1">0</td><td rowspan="1" colspan="1">tapering out</td><td rowspan="1" colspan="1">short</td><td rowspan="1" colspan="1">
                      <italic>
                        <tp:taxon-name><tp:taxon-name-part taxon-name-part-type="genus" reg="Riccia">Riccia</tp:taxon-name-part></tp:taxon-name>
                      </italic>
                    </td></tr><tr><td rowspan="1" colspan="1"/><td rowspan="1" colspan="1">
                      <italic>
                        <tp:taxon-name><tp:taxon-name-part taxon-name-part-type="genus" reg="Phytoliriomyza"/><tp:taxon-name-part taxon-name-part-type="species" reg="iriomotensis">iriomotensis</tp:taxon-name-part></tp:taxon-name>
                      </italic>
                    </td><td rowspan="1" colspan="1">dark</td><td rowspan="1" colspan="1">yellow</td><td rowspan="1" colspan="1">1.4–1.7</td><td rowspan="1" colspan="1">0</td><td rowspan="1" colspan="1">dark</td><td rowspan="1" colspan="1">dark</td><td rowspan="1" colspan="1">dark</td><td rowspan="1" colspan="1">0-0-0</td><td rowspan="1" colspan="1">dark</td><td rowspan="1" colspan="1">elongated</td><td rowspan="1" colspan="1">(3)</td><td rowspan="1" colspan="1">0</td><td rowspan="1" colspan="1">1</td><td rowspan="1" colspan="1">tapering out</td><td rowspan="1" colspan="1">short</td><td rowspan="1" colspan="1">
                      <italic>
                        <tp:taxon-name><tp:taxon-name-part taxon-name-part-type="genus" reg="Asterella">Asterella</tp:taxon-name-part></tp:taxon-name>
                      </italic>
                    </td></tr><tr><td rowspan="1" colspan="1"><italic><tp:taxon-name><tp:taxon-name-part taxon-name-part-type="genus" reg="Phytoliriomyza"/><tp:taxon-name-part taxon-name-part-type="species" reg="alpicola">alpicola</tp:taxon-name-part></tp:taxon-name></italic>-G
                        </td><td rowspan="1" colspan="1">
                      <italic>
                        <tp:taxon-name><tp:taxon-name-part taxon-name-part-type="genus" reg="Phytoliriomyza"/><tp:taxon-name-part taxon-name-part-type="species" reg="tsukuyomi">tsukuyomi</tp:taxon-name-part></tp:taxon-name>
                      </italic>
                    </td><td rowspan="1" colspan="1">dark</td><td rowspan="1" colspan="1">dark</td><td rowspan="1" colspan="1">1.6–1.7</td><td rowspan="1" colspan="1">6–7</td><td rowspan="1" colspan="1">dark</td><td rowspan="1" colspan="1">yellow</td><td rowspan="1" colspan="1">dark</td><td rowspan="1" colspan="1">0-0-0</td><td rowspan="1" colspan="1">dark</td><td rowspan="1" colspan="1">lobate</td><td rowspan="1" colspan="1">4</td><td rowspan="1" colspan="1">2</td><td rowspan="1" colspan="1">1</td><td rowspan="1" colspan="1">truncated</td><td rowspan="1" colspan="1">short</td><td rowspan="1" colspan="1">
                      <italic>
                        <tp:taxon-name><tp:taxon-name-part taxon-name-part-type="genus" reg="Marchantia">Marchantia</tp:taxon-name-part></tp:taxon-name>
                      </italic>
                    </td></tr><tr><td rowspan="1" colspan="1"/><td rowspan="1" colspan="1">
                      <italic>
                        <tp:taxon-name><tp:taxon-name-part taxon-name-part-type="genus" reg="Phytoliriomyza"/><tp:taxon-name-part taxon-name-part-type="species" reg="alpicola">alpicola</tp:taxon-name-part></tp:taxon-name>
                      </italic>
                    </td><td rowspan="1" colspan="1">dark</td><td rowspan="1" colspan="1">dark</td><td rowspan="1" colspan="1">1.7–1.8</td><td rowspan="1" colspan="1">5–6</td><td rowspan="1" colspan="1">dark</td><td rowspan="1" colspan="1">yellow</td><td rowspan="1" colspan="1">dark</td><td rowspan="1" colspan="1">0-0-0</td><td rowspan="1" colspan="1">dark</td><td rowspan="1" colspan="1">lobate</td><td rowspan="1" colspan="1">6</td><td rowspan="1" colspan="1">0</td><td rowspan="1" colspan="1">1</td><td rowspan="1" colspan="1">truncated</td><td rowspan="1" colspan="1">short</td><td rowspan="1" colspan="1">
                      <italic>
                        <tp:taxon-name><tp:taxon-name-part taxon-name-part-type="genus" reg="Conocephalum">Conocephalum</tp:taxon-name-part></tp:taxon-name>
                      </italic>
                    </td></tr><tr><td rowspan="1" colspan="1"/><td rowspan="1" colspan="1">
                      <italic>
                        <tp:taxon-name><tp:taxon-name-part taxon-name-part-type="genus" reg="Phytoliriomyza"/><tp:taxon-name-part taxon-name-part-type="species" reg="marchantiae">marchantiae</tp:taxon-name-part></tp:taxon-name>
                      </italic>
                    </td><td rowspan="1" colspan="1">dark</td><td rowspan="1" colspan="1">dark</td><td rowspan="1" colspan="1">1.6–1.8</td><td rowspan="1" colspan="1">5–6</td><td rowspan="1" colspan="1">dark</td><td rowspan="1" colspan="1">yellow</td><td rowspan="1" colspan="1">dark</td><td rowspan="1" colspan="1">0-0-0</td><td rowspan="1" colspan="1">dark</td><td rowspan="1" colspan="1">lobate</td><td rowspan="1" colspan="1">8</td><td rowspan="1" colspan="1">0</td><td rowspan="1" colspan="1">0</td><td rowspan="1" colspan="1">truncated</td><td rowspan="1" colspan="1">short</td><td rowspan="1" colspan="1">
                      <italic>
                        <tp:taxon-name><tp:taxon-name-part taxon-name-part-type="genus" reg="Marchantia">Marchantia</tp:taxon-name-part></tp:taxon-name>
                      </italic>
                    </td></tr><tr><td rowspan="1" colspan="1"/><td rowspan="1" colspan="1">
                      <italic>
                        <tp:taxon-name><tp:taxon-name-part taxon-name-part-type="genus" reg="Phytoliriomyza"/><tp:taxon-name-part taxon-name-part-type="species" reg="rebouliae">rebouliae</tp:taxon-name-part></tp:taxon-name>
                      </italic>
                    </td><td rowspan="1" colspan="1">dark</td><td rowspan="1" colspan="1">dark</td><td rowspan="1" colspan="1">1.3–1.7</td><td rowspan="1" colspan="1">6–7</td><td rowspan="1" colspan="1">dark</td><td rowspan="1" colspan="1">yellow</td><td rowspan="1" colspan="1">dark</td><td rowspan="1" colspan="1">0-0-0</td><td rowspan="1" colspan="1">dark</td><td rowspan="1" colspan="1">lobate</td><td rowspan="1" colspan="1">7</td><td rowspan="1" colspan="1">0</td><td rowspan="1" colspan="1">0</td><td rowspan="1" colspan="1">truncated</td><td rowspan="1" colspan="1">short</td><td rowspan="1" colspan="1">
                      <italic>
                        <tp:taxon-name><tp:taxon-name-part taxon-name-part-type="genus" reg="Reboulia">Reboulia</tp:taxon-name-part></tp:taxon-name>
                      </italic>
                    </td></tr><tr><td rowspan="1" colspan="1"/><td rowspan="1" colspan="1">
                      <italic>
                        <tp:taxon-name><tp:taxon-name-part taxon-name-part-type="genus" reg="Phytoliriomyza"/><tp:taxon-name-part taxon-name-part-type="species" reg="conocephali">conocephali</tp:taxon-name-part></tp:taxon-name>
                      </italic>
                    </td><td rowspan="1" colspan="1">dark</td><td rowspan="1" colspan="1">dark</td><td rowspan="1" colspan="1">1.3–1.7</td><td rowspan="1" colspan="1">5–6</td><td rowspan="1" colspan="1">dark</td><td rowspan="1" colspan="1">yellow</td><td rowspan="1" colspan="1">dark</td><td rowspan="1" colspan="1">0-0-0</td><td rowspan="1" colspan="1">dark</td><td rowspan="1" colspan="1">lobate</td><td rowspan="1" colspan="1">5–6</td><td rowspan="1" colspan="1">0</td><td rowspan="1" colspan="1">2</td><td rowspan="1" colspan="1">truncated</td><td rowspan="1" colspan="1">short</td><td rowspan="1" colspan="1">
                      <italic>
                        <tp:taxon-name><tp:taxon-name-part taxon-name-part-type="genus" reg="Conocephalum">Conocephalum</tp:taxon-name-part></tp:taxon-name>
                      </italic>
                    </td></tr><tr><td rowspan="1" colspan="1"/><td rowspan="1" colspan="1">
                      <italic>
                        <tp:taxon-name><tp:taxon-name-part taxon-name-part-type="genus" reg="Phytoliriomyza"/><tp:taxon-name-part taxon-name-part-type="species" reg="lanternaria">lanternaria</tp:taxon-name-part></tp:taxon-name>
                      </italic>
                    </td><td rowspan="1" colspan="1">dark</td><td rowspan="1" colspan="1">dark</td><td rowspan="1" colspan="1">1.8–1.9</td><td rowspan="1" colspan="1">5–6</td><td rowspan="1" colspan="1">dark</td><td rowspan="1" colspan="1">yellow</td><td rowspan="1" colspan="1">dark</td><td rowspan="1" colspan="1">0-0-0</td><td rowspan="1" colspan="1">dark</td><td rowspan="1" colspan="1">lobate</td><td rowspan="1" colspan="1">7</td><td rowspan="1" colspan="1">0</td><td rowspan="1" colspan="1">1</td><td rowspan="1" colspan="1">truncated</td><td rowspan="1" colspan="1">short</td><td rowspan="1" colspan="1">
                      <italic>
                        <tp:taxon-name><tp:taxon-name-part taxon-name-part-type="genus" reg="Conocephalum">Conocephalum</tp:taxon-name-part></tp:taxon-name>
                      </italic>
                    </td></tr><tr><td rowspan="1" colspan="1"/><td rowspan="1" colspan="1">
                      <italic>
                        <tp:taxon-name><tp:taxon-name-part taxon-name-part-type="genus" reg="Phytoliriomyza"/><tp:taxon-name-part taxon-name-part-type="species" reg="suetsugui">suetsugui</tp:taxon-name-part></tp:taxon-name>
                      </italic>
                    </td><td rowspan="1" colspan="1">dark</td><td rowspan="1" colspan="1">dark</td><td rowspan="1" colspan="1">1.3–1.5</td><td rowspan="1" colspan="1">5–6</td><td rowspan="1" colspan="1">dark</td><td rowspan="1" colspan="1">dark</td><td rowspan="1" colspan="1">dark</td><td rowspan="1" colspan="1">0-0-0</td><td rowspan="1" colspan="1">dark</td><td rowspan="1" colspan="1">lobate</td><td rowspan="1" colspan="1">6</td><td rowspan="1" colspan="1">0</td><td rowspan="1" colspan="1">1</td><td rowspan="1" colspan="1">truncated</td><td rowspan="1" colspan="1">short</td><td rowspan="1" colspan="1">
                      <italic>
                        <tp:taxon-name><tp:taxon-name-part taxon-name-part-type="genus" reg="Conocephalum">Conocephalum</tp:taxon-name-part></tp:taxon-name>
                      </italic>
                    </td></tr><tr><td rowspan="1" colspan="1"/><td rowspan="1" colspan="1">
                      <italic>
                        <tp:taxon-name><tp:taxon-name-part taxon-name-part-type="genus" reg="Phytoliriomyza"/><tp:taxon-name-part taxon-name-part-type="species" reg="dumortierae">dumortierae</tp:taxon-name-part></tp:taxon-name>
                      </italic>
                    </td><td rowspan="1" colspan="1">dark</td><td rowspan="1" colspan="1">dark</td><td rowspan="1" colspan="1">1.9–2.2</td><td rowspan="1" colspan="1">7–8</td><td rowspan="1" colspan="1">dark</td><td rowspan="1" colspan="1">yellow</td><td rowspan="1" colspan="1">dark</td><td rowspan="1" colspan="1">0-0-0</td><td rowspan="1" colspan="1">yellow</td><td rowspan="1" colspan="1">lobate</td><td rowspan="1" colspan="1">2</td><td rowspan="1" colspan="1">0</td><td rowspan="1" colspan="1">1</td><td rowspan="1" colspan="1">truncated</td><td rowspan="1" colspan="1">short</td><td rowspan="1" colspan="1">
                      <italic>
                        <tp:taxon-name><tp:taxon-name-part taxon-name-part-type="genus" reg="Dumortiera">Dumortiera</tp:taxon-name-part></tp:taxon-name>
                      </italic>
                    </td></tr><tr><td rowspan="1" colspan="1"/><td rowspan="1" colspan="1">
                      <italic>
                        <tp:taxon-name><tp:taxon-name-part taxon-name-part-type="genus" reg="Phytoliriomyza"/><tp:taxon-name-part taxon-name-part-type="species" reg="wiesnerellae">wiesnerellae</tp:taxon-name-part></tp:taxon-name>
                      </italic>
                    </td><td rowspan="1" colspan="1">dark</td><td rowspan="1" colspan="1">dark</td><td rowspan="1" colspan="1">2.0–2.3</td><td rowspan="1" colspan="1">7</td><td rowspan="1" colspan="1">dark</td><td rowspan="1" colspan="1">yellow</td><td rowspan="1" colspan="1">dark</td><td rowspan="1" colspan="1">0-0-0</td><td rowspan="1" colspan="1">yellow</td><td rowspan="1" colspan="1">lobate</td><td rowspan="1" colspan="1">(1)</td><td rowspan="1" colspan="1">0</td><td rowspan="1" colspan="1">2</td><td rowspan="1" colspan="1">truncated</td><td rowspan="1" colspan="1">short</td><td rowspan="1" colspan="1">
                      <italic>
                        <tp:taxon-name><tp:taxon-name-part taxon-name-part-type="genus" reg="Wiesnerella">Wiesnerella</tp:taxon-name-part></tp:taxon-name>
                      </italic>
                    </td></tr><tr><td rowspan="1" colspan="1"/><td rowspan="1" colspan="1">
                      <italic>
                        <tp:taxon-name><tp:taxon-name-part taxon-name-part-type="genus" reg="Phytoliriomyza"/><tp:taxon-name-part taxon-name-part-type="species" reg="nubatama">nubatama</tp:taxon-name-part></tp:taxon-name>
                      </italic>
                    </td><td rowspan="1" colspan="1">dark</td><td rowspan="1" colspan="1">yellow</td><td rowspan="1" colspan="1">1.3–1.6</td><td rowspan="1" colspan="1">5</td><td rowspan="1" colspan="1">dark</td><td rowspan="1" colspan="1">yellow</td><td rowspan="1" colspan="1">dark</td><td rowspan="1" colspan="1">0-0-0</td><td rowspan="1" colspan="1">yellow</td><td rowspan="1" colspan="1">lobate</td><td rowspan="1" colspan="1">7</td><td rowspan="1" colspan="1">0</td><td rowspan="1" colspan="1">3</td><td rowspan="1" colspan="1">truncated</td><td rowspan="1" colspan="1">short</td><td rowspan="1" colspan="1">
                      <italic>
                        <tp:taxon-name><tp:taxon-name-part taxon-name-part-type="genus" reg="Marchantia">Marchantia</tp:taxon-name-part></tp:taxon-name>
                      </italic>
                    </td></tr><tr><td rowspan="1" colspan="1"><italic><tp:taxon-name><tp:taxon-name-part taxon-name-part-type="genus" reg="Phytoliriomyza"/><tp:taxon-name-part taxon-name-part-type="species" reg="dorsata">dorsata</tp:taxon-name-part></tp:taxon-name></italic>-G
                        </td><td rowspan="1" colspan="1">
                      <italic>
                        <tp:taxon-name><tp:taxon-name-part taxon-name-part-type="genus" reg="Phytoliriomyza"/><tp:taxon-name-part taxon-name-part-type="species" reg="ugetsu">ugetsu</tp:taxon-name-part></tp:taxon-name>
                      </italic>
                    </td><td rowspan="1" colspan="1">dark</td><td rowspan="1" colspan="1">yellow</td><td rowspan="1" colspan="1">2.1–2.7</td><td rowspan="1" colspan="1">10–12</td><td rowspan="1" colspan="1">dark</td><td rowspan="1" colspan="1">dark</td><td rowspan="1" colspan="1">yellow</td><td rowspan="1" colspan="1">0-0-0</td><td rowspan="1" colspan="1">dark</td><td rowspan="1" colspan="1">lobate</td><td rowspan="1" colspan="1">6</td><td rowspan="1" colspan="1">0</td><td rowspan="1" colspan="1">1</td><td rowspan="1" colspan="1">truncated</td><td rowspan="1" colspan="1">short</td><td rowspan="1" colspan="1">
                      <italic>
                        <tp:taxon-name><tp:taxon-name-part taxon-name-part-type="genus" reg="Conocephalum">Conocephalum</tp:taxon-name-part></tp:taxon-name>
                      </italic>
                    </td></tr><tr><td rowspan="1" colspan="1"/><td rowspan="1" colspan="1">
                      <italic>
                        <tp:taxon-name><tp:taxon-name-part taxon-name-part-type="genus" reg="Phytoliriomyza"/><tp:taxon-name-part taxon-name-part-type="species" reg="luteola">luteola</tp:taxon-name-part></tp:taxon-name>
                      </italic>
                    </td><td rowspan="1" colspan="1">dark</td><td rowspan="1" colspan="1">yellow</td><td rowspan="1" colspan="1">1.9–2.0</td><td rowspan="1" colspan="1">8–9</td><td rowspan="1" colspan="1">yellow</td><td rowspan="1" colspan="1">yellow</td><td rowspan="1" colspan="1">yellow</td><td rowspan="1" colspan="1">0-0-0</td><td rowspan="1" colspan="1">yellow</td><td rowspan="1" colspan="1">lobate</td><td rowspan="1" colspan="1">3–4</td><td rowspan="1" colspan="1">0</td><td rowspan="1" colspan="1">1</td><td rowspan="1" colspan="1">truncated</td><td rowspan="1" colspan="1">short</td><td rowspan="1" colspan="1">
                      <italic>
                        <tp:taxon-name><tp:taxon-name-part taxon-name-part-type="genus" reg="Conocephalum">Conocephalum</tp:taxon-name-part></tp:taxon-name>
                      </italic>
                    </td></tr><tr><td rowspan="1" colspan="1"/><td rowspan="1" colspan="1">
                      <italic>
                        <tp:taxon-name><tp:taxon-name-part taxon-name-part-type="genus" reg="Phytoliriomyza"/><tp:taxon-name-part taxon-name-part-type="species" reg="helva">helva</tp:taxon-name-part></tp:taxon-name>
                      </italic>
                    </td><td rowspan="1" colspan="1">yellow</td><td rowspan="1" colspan="1">yellow</td><td rowspan="1" colspan="1">1.8–2.1</td><td rowspan="1" colspan="1">5–6</td><td rowspan="1" colspan="1">yellow</td><td rowspan="1" colspan="1">yellow</td><td rowspan="1" colspan="1">yellow</td><td rowspan="1" colspan="1">0-0-0</td><td rowspan="1" colspan="1">yellow</td><td rowspan="1" colspan="1">lobate</td><td rowspan="1" colspan="1">3</td><td rowspan="1" colspan="1">0</td><td rowspan="1" colspan="1">1</td><td rowspan="1" colspan="1">truncated</td><td rowspan="1" colspan="1">short</td><td rowspan="1" colspan="1">
                      <italic>
                        <tp:taxon-name><tp:taxon-name-part taxon-name-part-type="genus" reg="Conocephalum">Conocephalum</tp:taxon-name-part></tp:taxon-name>
                      </italic>
                    </td></tr><tr><td rowspan="1" colspan="1"/><td rowspan="1" colspan="1">
                      <italic>
                        <tp:taxon-name><tp:taxon-name-part taxon-name-part-type="genus" reg="Phytoliriomyza"/><tp:taxon-name-part taxon-name-part-type="species" reg="pallidofasciata">pallidofasciata</tp:taxon-name-part></tp:taxon-name>
                      </italic>
                    </td><td rowspan="1" colspan="1">dark</td><td rowspan="1" colspan="1">yellow</td><td rowspan="1" colspan="1">1.9–2.0</td><td rowspan="1" colspan="1">8–9</td><td rowspan="1" colspan="1">yellow</td><td rowspan="1" colspan="1">yellow</td><td rowspan="1" colspan="1">yellow</td><td rowspan="1" colspan="1">0-1-1</td><td rowspan="1" colspan="1">yellow</td><td rowspan="1" colspan="1">lobate</td><td rowspan="1" colspan="1">4–5</td><td rowspan="1" colspan="1">0</td><td rowspan="1" colspan="1">1</td><td rowspan="1" colspan="1">truncated</td><td rowspan="1" colspan="1">short</td><td rowspan="1" colspan="1">
                      <italic>
                        <tp:taxon-name><tp:taxon-name-part taxon-name-part-type="genus" reg="Conocephalum">Conocephalum</tp:taxon-name-part></tp:taxon-name>
                      </italic>
                    </td></tr><tr><td rowspan="1" colspan="1"/><td rowspan="1" colspan="1">
                      <italic>
                        <tp:taxon-name><tp:taxon-name-part taxon-name-part-type="genus" reg="Phytoliriomyza"/><tp:taxon-name-part taxon-name-part-type="species" reg="argentifasciata">argentifasciata</tp:taxon-name-part></tp:taxon-name>
                      </italic>
                    </td><td rowspan="1" colspan="1">yellow</td><td rowspan="1" colspan="1">yellow</td><td rowspan="1" colspan="1">1.5–1.9</td><td rowspan="1" colspan="1">5</td><td rowspan="1" colspan="1">yellow</td><td rowspan="1" colspan="1">yellow</td><td rowspan="1" colspan="1">yellow</td><td rowspan="1" colspan="1">1-1-1</td><td rowspan="1" colspan="1">yellow</td><td rowspan="1" colspan="1">lobate</td><td rowspan="1" colspan="1">4–5</td><td rowspan="1" colspan="1">0</td><td rowspan="1" colspan="1">1</td><td rowspan="1" colspan="1">truncated</td><td rowspan="1" colspan="1">short</td><td rowspan="1" colspan="1">
                      <italic>
                        <tp:taxon-name><tp:taxon-name-part taxon-name-part-type="genus" reg="Reboulia">Reboulia</tp:taxon-name-part></tp:taxon-name>
                      </italic>
                    </td></tr><tr><td rowspan="1" colspan="1"/><td rowspan="1" colspan="1">
                      <italic>
                        <tp:taxon-name><tp:taxon-name-part taxon-name-part-type="genus" reg="Phytoliriomyza"/><tp:taxon-name-part taxon-name-part-type="species" reg="longifurcae">longifurcae</tp:taxon-name-part></tp:taxon-name>
                      </italic>
                    </td><td rowspan="1" colspan="1">yellow</td><td rowspan="1" colspan="1">yellow</td><td rowspan="1" colspan="1">1.5–1.6</td><td rowspan="1" colspan="1">5</td><td rowspan="1" colspan="1">yellow</td><td rowspan="1" colspan="1">yellow</td><td rowspan="1" colspan="1">yellow</td><td rowspan="1" colspan="1">1-1-1</td><td rowspan="1" colspan="1">yellow</td><td rowspan="1" colspan="1">lobate</td><td rowspan="1" colspan="1">6</td><td rowspan="1" colspan="1">1</td><td rowspan="1" colspan="1">1</td><td rowspan="1" colspan="1">truncated</td><td rowspan="1" colspan="1">short</td><td rowspan="1" colspan="1">
                      <italic>
                        <tp:taxon-name><tp:taxon-name-part taxon-name-part-type="genus" reg="Reboulia">Reboulia</tp:taxon-name-part></tp:taxon-name>
                      </italic>
                    </td></tr><tr><td rowspan="1" colspan="1"/><td rowspan="1" colspan="1">
                      <italic>
                        <tp:taxon-name><tp:taxon-name-part taxon-name-part-type="genus" reg="Phytoliriomyza"/><tp:taxon-name-part taxon-name-part-type="species" reg="calcicola">calcicola</tp:taxon-name-part></tp:taxon-name>
                      </italic>
                    </td><td rowspan="1" colspan="1">yellow</td><td rowspan="1" colspan="1">yellow</td><td rowspan="1" colspan="1">1.6–1.7</td><td rowspan="1" colspan="1">7</td><td rowspan="1" colspan="1">yellow</td><td rowspan="1" colspan="1">yellow</td><td rowspan="1" colspan="1">yellow</td><td rowspan="1" colspan="1">1-1-1</td><td rowspan="1" colspan="1">yellow</td><td rowspan="1" colspan="1">lobate</td><td rowspan="1" colspan="1">6</td><td rowspan="1" colspan="1">1</td><td rowspan="1" colspan="1">1</td><td rowspan="1" colspan="1">truncated</td><td rowspan="1" colspan="1">short</td><td rowspan="1" colspan="1">
                      <italic>
                        <tp:taxon-name><tp:taxon-name-part taxon-name-part-type="genus" reg="Plagiochasma">Plagiochasma</tp:taxon-name-part></tp:taxon-name>
                      </italic>
                    </td></tr><tr><td rowspan="1" colspan="1"/><td rowspan="1" colspan="1">
                      <italic>
                        <tp:taxon-name><tp:taxon-name-part taxon-name-part-type="genus" reg="Phytoliriomyza"/><tp:taxon-name-part taxon-name-part-type="species" reg="brunofasciata">brunofasciata</tp:taxon-name-part></tp:taxon-name>
                      </italic>
                    </td><td rowspan="1" colspan="1">dark</td><td rowspan="1" colspan="1">yellow</td><td rowspan="1" colspan="1">1.9–2.2</td><td rowspan="1" colspan="1">7–8</td><td rowspan="1" colspan="1">yellow</td><td rowspan="1" colspan="1">yellow</td><td rowspan="1" colspan="1">yellow</td><td rowspan="1" colspan="1">1-1-1</td><td rowspan="1" colspan="1">yellow</td><td rowspan="1" colspan="1">lobate</td><td rowspan="1" colspan="1">5–7</td><td rowspan="1" colspan="1">0</td><td rowspan="1" colspan="1">1</td><td rowspan="1" colspan="1">truncated</td><td rowspan="1" colspan="1">short</td><td rowspan="1" colspan="1">
                      <italic>
                        <tp:taxon-name><tp:taxon-name-part taxon-name-part-type="genus" reg="Conocephalum">Conocephalum</tp:taxon-name-part></tp:taxon-name>
                      </italic>
                    </td></tr><tr><td rowspan="1" colspan="1"/><td rowspan="1" colspan="1">
                      <italic>
                        <tp:taxon-name><tp:taxon-name-part taxon-name-part-type="genus" reg="Phytoliriomyza"/><tp:taxon-name-part taxon-name-part-type="species" reg="dorsata">dorsata</tp:taxon-name-part></tp:taxon-name>
                      </italic>
                    </td><td rowspan="1" colspan="1">dark</td><td rowspan="1" colspan="1">yellow</td><td rowspan="1" colspan="1">1.7–1.8</td><td rowspan="1" colspan="1">8–9</td><td rowspan="1" colspan="1">yellow</td><td rowspan="1" colspan="1">yellow</td><td rowspan="1" colspan="1">yellow</td><td rowspan="1" colspan="1">1-1-1</td><td rowspan="1" colspan="1">yellow</td><td rowspan="1" colspan="1">lobate</td><td rowspan="1" colspan="1">6</td><td rowspan="1" colspan="1">0</td><td rowspan="1" colspan="1">2</td><td rowspan="1" colspan="1">truncated</td><td rowspan="1" colspan="1">short</td><td rowspan="1" colspan="1">
                      <italic>
                        <tp:taxon-name><tp:taxon-name-part taxon-name-part-type="genus" reg="Marchantia">Marchantia</tp:taxon-name-part></tp:taxon-name>
                      </italic>
                    </td></tr><tr><td rowspan="1" colspan="1"/><td rowspan="1" colspan="1">
                      <italic>
                        <tp:taxon-name><tp:taxon-name-part taxon-name-part-type="genus" reg="Phytoliriomyza"/><tp:taxon-name-part taxon-name-part-type="species" reg="nigroflava">nigroflava</tp:taxon-name-part></tp:taxon-name>
                      </italic>
                    </td><td rowspan="1" colspan="1">yellow/dark</td><td rowspan="1" colspan="1">yellow</td><td rowspan="1" colspan="1">2.2–2.3</td><td rowspan="1" colspan="1">8–10</td><td rowspan="1" colspan="1">yellow</td><td rowspan="1" colspan="1">yellow</td><td rowspan="1" colspan="1">yellow</td><td rowspan="1" colspan="1">1-1-1</td><td rowspan="1" colspan="1">yellow</td><td rowspan="1" colspan="1">lobate</td><td rowspan="1" colspan="1">5–7</td><td rowspan="1" colspan="1">0</td><td rowspan="1" colspan="1">1</td><td rowspan="1" colspan="1">truncated</td><td rowspan="1" colspan="1">short</td><td rowspan="1" colspan="1">
                      <italic>
                        <tp:taxon-name><tp:taxon-name-part taxon-name-part-type="genus" reg="Conocephalum">Conocephalum</tp:taxon-name-part></tp:taxon-name>
                      </italic>
                    </td></tr><tr><td rowspan="1" colspan="1"/><td rowspan="1" colspan="1">
                      <italic>
                        <tp:taxon-name><tp:taxon-name-part taxon-name-part-type="genus" reg="Phytoliriomyza"/><tp:taxon-name-part taxon-name-part-type="species" reg="bifasciata">bifasciata</tp:taxon-name-part></tp:taxon-name>
                      </italic>
                    </td><td rowspan="1" colspan="1">dark</td><td rowspan="1" colspan="1">yellow</td><td rowspan="1" colspan="1">2.2–2.3</td><td rowspan="1" colspan="1">22–26*</td><td rowspan="1" colspan="1">yellow</td><td rowspan="1" colspan="1">yellow</td><td rowspan="1" colspan="1">yellow</td><td rowspan="1" colspan="1">1-1-0</td><td rowspan="1" colspan="1">yellow</td><td rowspan="1" colspan="1">lobate</td><td rowspan="1" colspan="1">3–4</td><td rowspan="1" colspan="1">1</td><td rowspan="1" colspan="1">1</td><td rowspan="1" colspan="1">truncated</td><td rowspan="1" colspan="1">short</td><td rowspan="1" colspan="1">
                      <italic>
                        <tp:taxon-name><tp:taxon-name-part taxon-name-part-type="genus" reg="Conocephalum">Conocephalum</tp:taxon-name-part></tp:taxon-name>
                      </italic>
                    </td></tr><tr><td rowspan="1" colspan="1"/><td rowspan="1" colspan="1">
                      <italic>
                        <tp:taxon-name><tp:taxon-name-part taxon-name-part-type="genus" reg="Phytoliriomyza"/><tp:taxon-name-part taxon-name-part-type="species" reg="cometiformis">cometiformis</tp:taxon-name-part></tp:taxon-name>
                      </italic>
                    </td><td rowspan="1" colspan="1">dark</td><td rowspan="1" colspan="1">yellow</td><td rowspan="1" colspan="1">2.0–2.2</td><td rowspan="1" colspan="1">8</td><td rowspan="1" colspan="1">yellow</td><td rowspan="1" colspan="1">yellow</td><td rowspan="1" colspan="1">yellow</td><td rowspan="1" colspan="1">1-1/1</td><td rowspan="1" colspan="1">yellow</td><td rowspan="1" colspan="1">lobate</td><td rowspan="1" colspan="1">3+3</td><td rowspan="1" colspan="1">2</td><td rowspan="1" colspan="1">1</td><td rowspan="1" colspan="1">truncated</td><td rowspan="1" colspan="1">short</td><td rowspan="1" colspan="1">
                      <italic>
                        <tp:taxon-name><tp:taxon-name-part taxon-name-part-type="genus" reg="Reboulia">Reboulia</tp:taxon-name-part></tp:taxon-name>
                      </italic>
                    </td></tr><tr><td rowspan="1" colspan="1"/><td rowspan="1" colspan="1">
                      <italic>
                        <tp:taxon-name><tp:taxon-name-part taxon-name-part-type="genus" reg="Phytoliriomyza"/><tp:taxon-name-part taxon-name-part-type="species" reg="luna">luna</tp:taxon-name-part></tp:taxon-name>
                      </italic>
                    </td><td rowspan="1" colspan="1">dark</td><td rowspan="1" colspan="1">yellow</td><td rowspan="1" colspan="1">2.7–2.9</td><td rowspan="1" colspan="1">8–10</td><td rowspan="1" colspan="1">yellow</td><td rowspan="1" colspan="1">yellow</td><td rowspan="1" colspan="1">yellow</td><td rowspan="1" colspan="1">1-1/1</td><td rowspan="1" colspan="1">yellow</td><td rowspan="1" colspan="1">lobate</td><td rowspan="1" colspan="1">7–8</td><td rowspan="1" colspan="1">0</td><td rowspan="1" colspan="1">1</td><td rowspan="1" colspan="1">truncated</td><td rowspan="1" colspan="1">short</td><td rowspan="1" colspan="1">
                      <italic>
                        <tp:taxon-name><tp:taxon-name-part taxon-name-part-type="genus" reg="Conocephalum">Conocephalum</tp:taxon-name-part></tp:taxon-name>
                      </italic>
                    </td></tr><tr><td rowspan="1" colspan="1"/><td rowspan="1" colspan="1">
                      <italic>
                        <tp:taxon-name><tp:taxon-name-part taxon-name-part-type="genus" reg="Phytoliriomyza"/><tp:taxon-name-part taxon-name-part-type="species" reg="izayoi">izayoi</tp:taxon-name-part></tp:taxon-name>
                      </italic>
                    </td><td rowspan="1" colspan="1">dark</td><td rowspan="1" colspan="1">yellow</td><td rowspan="1" colspan="1">2.4–2.5</td><td rowspan="1" colspan="1">7–9</td><td rowspan="1" colspan="1">yellow</td><td rowspan="1" colspan="1">yellow</td><td rowspan="1" colspan="1">yellow</td><td rowspan="1" colspan="1">1-1/1</td><td rowspan="1" colspan="1">yellow</td><td rowspan="1" colspan="1">lobate</td><td rowspan="1" colspan="1">9–12</td><td rowspan="1" colspan="1">0</td><td rowspan="1" colspan="1">1</td><td rowspan="1" colspan="1">truncated</td><td rowspan="1" colspan="1">short</td><td rowspan="1" colspan="1">
                      <italic>
                        <tp:taxon-name><tp:taxon-name-part taxon-name-part-type="genus" reg="Conocephalum">Conocephalum</tp:taxon-name-part></tp:taxon-name>
                      </italic>
                    </td></tr><tr><td rowspan="1" colspan="1"/><td rowspan="1" colspan="1">
                      <italic>
                        <tp:taxon-name><tp:taxon-name-part taxon-name-part-type="genus" reg="Phytoliriomyza"/><tp:taxon-name-part taxon-name-part-type="species" reg="chichibuensis">chichibuensis</tp:taxon-name-part></tp:taxon-name>
                      </italic>
                    </td><td rowspan="1" colspan="1">dark</td><td rowspan="1" colspan="1">yellow</td><td rowspan="1" colspan="1">2.2–2.9</td><td rowspan="1" colspan="1">8–9</td><td rowspan="1" colspan="1">yellow</td><td rowspan="1" colspan="1">yellow</td><td rowspan="1" colspan="1">yellow</td><td rowspan="1" colspan="1">1/1/1</td><td rowspan="1" colspan="1">yellow</td><td rowspan="1" colspan="1">lobate</td><td rowspan="1" colspan="1">6</td><td rowspan="1" colspan="1">0</td><td rowspan="1" colspan="1">1</td><td rowspan="1" colspan="1">truncated</td><td rowspan="1" colspan="1">short</td><td rowspan="1" colspan="1">
                      <italic>
                        <tp:taxon-name><tp:taxon-name-part taxon-name-part-type="genus" reg="Conocephalum">Conocephalum</tp:taxon-name-part></tp:taxon-name>
                      </italic>
                    </td></tr><tr><td rowspan="1" colspan="1"/><td rowspan="1" colspan="1">
                      <italic>
                        <tp:taxon-name><tp:taxon-name-part taxon-name-part-type="genus" reg="Phytoliriomyza"/><tp:taxon-name-part taxon-name-part-type="species" reg="caliginosa">caliginosa</tp:taxon-name-part></tp:taxon-name>
                      </italic>
                    </td><td rowspan="1" colspan="1">dark</td><td rowspan="1" colspan="1">yellow</td><td rowspan="1" colspan="1">2.1–2.3</td><td rowspan="1" colspan="1">8–9</td><td rowspan="1" colspan="1">yellow</td><td rowspan="1" colspan="1">yellow</td><td rowspan="1" colspan="1">yellow</td><td rowspan="1" colspan="1">1/1/1</td><td rowspan="1" colspan="1">yellow</td><td rowspan="1" colspan="1">lobate</td><td rowspan="1" colspan="1">8</td><td rowspan="1" colspan="1">0</td><td rowspan="1" colspan="1">1</td><td rowspan="1" colspan="1">truncated</td><td rowspan="1" colspan="1">short</td><td rowspan="1" colspan="1">
                      <italic>
                        <tp:taxon-name><tp:taxon-name-part taxon-name-part-type="genus" reg="Conocephalum">Conocephalum</tp:taxon-name-part></tp:taxon-name>
                      </italic>
                    </td></tr><tr><td rowspan="1" colspan="1"/><td rowspan="1" colspan="1">
                      <italic>
                        <tp:taxon-name><tp:taxon-name-part taxon-name-part-type="genus" reg="Phytoliriomyza"/><tp:taxon-name-part taxon-name-part-type="species" reg="igniculus">igniculus</tp:taxon-name-part></tp:taxon-name>
                      </italic>
                    </td><td rowspan="1" colspan="1">dark</td><td rowspan="1" colspan="1">yellow</td><td rowspan="1" colspan="1">2.0–2.1</td><td rowspan="1" colspan="1">6–7</td><td rowspan="1" colspan="1">yellow</td><td rowspan="1" colspan="1">yellow</td><td rowspan="1" colspan="1">yellow</td><td rowspan="1" colspan="1">1/1/1</td><td rowspan="1" colspan="1">yellow</td><td rowspan="1" colspan="1">lobate</td><td rowspan="1" colspan="1">5</td><td rowspan="1" colspan="1">0</td><td rowspan="1" colspan="1">1</td><td rowspan="1" colspan="1">truncated</td><td rowspan="1" colspan="1">short</td><td rowspan="1" colspan="1">
                      <italic>
                        <tp:taxon-name><tp:taxon-name-part taxon-name-part-type="genus" reg="Marchantia">Marchantia</tp:taxon-name-part></tp:taxon-name>
                      </italic>
                    </td></tr><tr><td rowspan="1" colspan="1"/><td rowspan="1" colspan="1">
                      <italic>
                        <tp:taxon-name><tp:taxon-name-part taxon-name-part-type="genus" reg="Phytoliriomyza"/><tp:taxon-name-part taxon-name-part-type="species" reg="crepusculum">crepusculum</tp:taxon-name-part></tp:taxon-name>
                      </italic>
                    </td><td rowspan="1" colspan="1">dark</td><td rowspan="1" colspan="1">yellow</td><td rowspan="1" colspan="1">1.4–1.8</td><td rowspan="1" colspan="1">5</td><td rowspan="1" colspan="1">yellow</td><td rowspan="1" colspan="1">yellow</td><td rowspan="1" colspan="1">yellow</td><td rowspan="1" colspan="1">1/1/1</td><td rowspan="1" colspan="1">dark</td><td rowspan="1" colspan="1">lobate</td><td rowspan="1" colspan="1">5</td><td rowspan="1" colspan="1">0</td><td rowspan="1" colspan="1">0</td><td rowspan="1" colspan="1">truncated</td><td rowspan="1" colspan="1">short</td><td rowspan="1" colspan="1">
                      <italic>
                        <tp:taxon-name><tp:taxon-name-part taxon-name-part-type="genus" reg="Dumortiera">Dumortiera</tp:taxon-name-part></tp:taxon-name>
                      </italic>
                    </td></tr><tr><td rowspan="1" colspan="1"/><td rowspan="1" colspan="1">
                      <italic>
                        <tp:taxon-name><tp:taxon-name-part taxon-name-part-type="genus" reg="Phytoliriomyza"/><tp:taxon-name-part taxon-name-part-type="species" reg="arcus">arcus</tp:taxon-name-part></tp:taxon-name>
                      </italic>
                    </td><td rowspan="1" colspan="1">yellow</td><td rowspan="1" colspan="1">yellow</td><td rowspan="1" colspan="1">1.3–1.6</td><td rowspan="1" colspan="1">6</td><td rowspan="1" colspan="1">yellow</td><td rowspan="1" colspan="1">yellow</td><td rowspan="1" colspan="1">yellow</td><td rowspan="1" colspan="1">1/1/1</td><td rowspan="1" colspan="1">yellow</td><td rowspan="1" colspan="1">elongated</td><td rowspan="1" colspan="1">(2)</td><td rowspan="1" colspan="1">1</td><td rowspan="1" colspan="1">1</td><td rowspan="1" colspan="1">truncated</td><td rowspan="1" colspan="1">short</td><td rowspan="1" colspan="1">
                      <italic>
                        <tp:taxon-name><tp:taxon-name-part taxon-name-part-type="genus" reg="Plagiochasma">Plagiochasma</tp:taxon-name-part></tp:taxon-name>
                      </italic>
                    </td></tr><tr><td rowspan="1" colspan="1"/><td rowspan="1" colspan="1">
                      <italic>
                        <tp:taxon-name><tp:taxon-name-part taxon-name-part-type="genus" reg="Phytoliriomyza"/><tp:taxon-name-part taxon-name-part-type="species" reg="plagiochasmatos">plagiochasmatos</tp:taxon-name-part></tp:taxon-name>
                      </italic>
                    </td><td rowspan="1" colspan="1">yellow</td><td rowspan="1" colspan="1">yellow</td><td rowspan="1" colspan="1">1.4–1.5</td><td rowspan="1" colspan="1">6</td><td rowspan="1" colspan="1">yellow</td><td rowspan="1" colspan="1">yellow</td><td rowspan="1" colspan="1">yellow</td><td rowspan="1" colspan="1">1/1/1</td><td rowspan="1" colspan="1">yellow</td><td rowspan="1" colspan="1">elongated</td><td rowspan="1" colspan="1">(2)</td><td rowspan="1" colspan="1">0</td><td rowspan="1" colspan="1">1</td><td rowspan="1" colspan="1">truncated</td><td rowspan="1" colspan="1">short</td><td rowspan="1" colspan="1"><italic><tp:taxon-name><tp:taxon-name-part taxon-name-part-type="genus" reg="Plagiochasma">Plagiochasma</tp:taxon-name-part></tp:taxon-name></italic>,  <italic><tp:taxon-name><tp:taxon-name-part taxon-name-part-type="genus" reg="Asterella">Asterella</tp:taxon-name-part></tp:taxon-name></italic></td></tr><tr><td rowspan="1" colspan="1"/><td rowspan="1" colspan="1">
                      <italic>
                        <tp:taxon-name><tp:taxon-name-part taxon-name-part-type="genus" reg="Phytoliriomyza"/><tp:taxon-name-part taxon-name-part-type="species" reg="falcata">falcata</tp:taxon-name-part></tp:taxon-name>
                      </italic>
                    </td><td rowspan="1" colspan="1">yellow</td><td rowspan="1" colspan="1">yellow</td><td rowspan="1" colspan="1">1.6–2.0</td><td rowspan="1" colspan="1">6–8</td><td rowspan="1" colspan="1">yellow</td><td rowspan="1" colspan="1">yellow</td><td rowspan="1" colspan="1">yellow</td><td rowspan="1" colspan="1">1/1/1</td><td rowspan="1" colspan="1">yellow</td><td rowspan="1" colspan="1">elongated</td><td rowspan="1" colspan="1">(2)</td><td rowspan="1" colspan="1">1</td><td rowspan="1" colspan="1">1</td><td rowspan="1" colspan="1">truncated</td><td rowspan="1" colspan="1">short</td><td rowspan="1" colspan="1">
                      <italic>
                        <tp:taxon-name><tp:taxon-name-part taxon-name-part-type="genus" reg="Reboulia">Reboulia</tp:taxon-name-part></tp:taxon-name>
                      </italic>
                    </td></tr><tr><td rowspan="1" colspan="1"/><td rowspan="1" colspan="1">
                      <italic>
                        <tp:taxon-name><tp:taxon-name-part taxon-name-part-type="genus" reg="Phytoliriomyza"/><tp:taxon-name-part taxon-name-part-type="species" reg="aratriformis">aratriformis</tp:taxon-name-part></tp:taxon-name>
                      </italic>
                    </td><td rowspan="1" colspan="1">yellow</td><td rowspan="1" colspan="1">yellow</td><td rowspan="1" colspan="1">1.9–2.3</td><td rowspan="1" colspan="1">7–8</td><td rowspan="1" colspan="1">yellow</td><td rowspan="1" colspan="1">yellow</td><td rowspan="1" colspan="1">yellow</td><td rowspan="1" colspan="1">1/1/1</td><td rowspan="1" colspan="1">yellow</td><td rowspan="1" colspan="1">elongated</td><td rowspan="1" colspan="1">(2)</td><td rowspan="1" colspan="1">1</td><td rowspan="1" colspan="1">1</td><td rowspan="1" colspan="1">truncated</td><td rowspan="1" colspan="1">short</td><td rowspan="1" colspan="1">
                      <italic>
                        <tp:taxon-name><tp:taxon-name-part taxon-name-part-type="genus" reg="Reboulia">Reboulia</tp:taxon-name-part></tp:taxon-name>
                      </italic>
                    </td></tr></tbody></table><table-wrap-foot><fn><p><sup>1</sup> 1, present; 0, absent; 1-1, stripes unfused; 1/1, stripes fused.&lt;br/&gt; <sup>2</sup> Number of unfused tubercle-like setae forming a row is shown in parenthesis; -, lacking tubercle-like setae forming a row.&lt;br/&gt; <sup>*</sup> Number of setulae in four rows.
                    </p></fn></table-wrap-foot></table-wrap></sec><sec sec-type="﻿Key to the Japanese Phytoliriomyza" id="SECID0EN3BK"><title>﻿Key to the Japanese <italic><tp:taxon-name><tp:taxon-name-part taxon-name-part-type="genus" reg="Phytoliriomyza">Phytoliriomyza</tp:taxon-name-part></tp:taxon-name></italic></title><table-wrap content-type="key" position="anchor" orientation="portrait"><table><tbody><tr><td rowspan="1" colspan="1">1</td><td rowspan="1" colspan="1">Acrostichal setulae vestigial, at most 4 pairs in 2 rows (Fig. <xref ref-type="fig" rid="F74">74D</xref>); male epandrium with convex inner ventral margin (Fig. <xref ref-type="fig" rid="F74">74I</xref>); distal end of distiphallus tapering out (Fig. <xref ref-type="fig" rid="F74">74G</xref>); small species with wing length ranging from 1.1 to 1.8 mm</td><td rowspan="1" colspan="1">
                      <bold>2</bold>
                    </td></tr><tr><td rowspan="1" colspan="1">–</td><td rowspan="1" colspan="1">Acrostichal setulae at least 5 pairs in 2 (or rarely 4) rows (Fig. <xref ref-type="fig" rid="F1">1D</xref>); male epandrium with concave inner ventral margin (Fig. <xref ref-type="fig" rid="F1">1J</xref>); distal end of distiphallus truncated (Fig. <xref ref-type="fig" rid="F1">1H</xref>); small to large species with wing length ranging from 1.3 and 2.9 mm</td><td rowspan="1" colspan="1">
                      <bold>8</bold>
                    </td></tr><tr><td rowspan="1" colspan="1">2</td><td rowspan="1" colspan="1">Surstylus small, lobate, not elongated, not setose apically (Fig. <xref ref-type="fig" rid="F74">74I</xref>)</td><td rowspan="1" colspan="1">
                      <bold>3</bold>
                      <bold>[</bold>
                      <bold>
                        <italic>
                          <tp:taxon-name><tp:taxon-name-part taxon-name-part-type="genus" reg="Phytoliriomyza"/><tp:taxon-name-part taxon-name-part-type="species" reg="phaeocerotis">phaeocerotis</tp:taxon-name-part></tp:taxon-name>
                        </italic>
                      </bold>
                      <bold>-group: associated with hornworts]</bold>
                    </td></tr><tr><td rowspan="1" colspan="1">–</td><td rowspan="1" colspan="1">Surstylus large, elongated, setose apically (Fig. <xref ref-type="fig" rid="F63">63K</xref>)</td><td rowspan="1" colspan="1">
                      <bold>5</bold>
                      <bold>[</bold>
                      <bold>
                        <italic>
                          <tp:taxon-name><tp:taxon-name-part taxon-name-part-type="genus" reg="Phytoliriomyza"/><tp:taxon-name-part taxon-name-part-type="species" reg="mesnili">mesnili</tp:taxon-name-part></tp:taxon-name>
                        </italic>
                      </bold>
                      <bold>-group: associated with</bold>
                      <bold>
                        <italic>
                          <tp:taxon-name><tp:taxon-name-part taxon-name-part-type="genus" reg="Riccia">Riccia</tp:taxon-name-part></tp:taxon-name>
                        </italic>
                      </bold>
                      <bold>
                        <italic>and</italic>
                      </bold>
                      <bold>
                        <italic>
                          <tp:taxon-name><tp:taxon-name-part taxon-name-part-type="genus" reg="Asterella">Asterella</tp:taxon-name-part></tp:taxon-name>
                        </italic>
                      </bold>
                      <bold>]</bold>
                    </td></tr><tr><td rowspan="1" colspan="1">3</td><td rowspan="1" colspan="1">Legs dark brown (Fig. <xref ref-type="fig" rid="F72">72A</xref>); epandrium with a comb of tubercle-like setae (Fig. <xref ref-type="fig" rid="F72">72H</xref>); distiphallus shorter than phallapodeme (Fig. <xref ref-type="fig" rid="F72">72G</xref>)</td><td rowspan="1" colspan="1">
                      <bold>
                        <italic>
                          <tp:taxon-name><tp:taxon-name-part taxon-name-part-type="genus" reg="Phytoliriomyza">Phytoliriomyza</tp:taxon-name-part><tp:taxon-name-part taxon-name-part-type="species" reg="megacerotis">megacerotis</tp:taxon-name-part></tp:taxon-name>
                        </italic>
                      </bold>
                      <bold>[host:</bold>
                      <bold>
                        <italic>
                          <tp:taxon-name><tp:taxon-name-part taxon-name-part-type="genus" reg="Megaceros">Megaceros</tp:taxon-name-part></tp:taxon-name>
                        </italic>
                      </bold>
                      <bold>]</bold>
                    </td></tr><tr><td rowspan="1" colspan="1">–</td><td rowspan="1" colspan="1">Legs yellow or brownish yellow (Fig. <xref ref-type="fig" rid="F74">74A</xref>); epandrium without a comb of tubercle-like setae (Fig. <xref ref-type="fig" rid="F74">74I</xref>); distiphallus longer than phallapodeme (Fig. <xref ref-type="fig" rid="F74">74G</xref>)</td><td rowspan="1" colspan="1">
                      <bold>4</bold>
                    </td></tr><tr><td rowspan="1" colspan="1">4</td><td rowspan="1" colspan="1">1<sup>st</sup> flagellomere and haltere yellow (Fig. <xref ref-type="fig" rid="F70">70B</xref>); scutellum dark brown, medially with a yellow patch (Fig. <xref ref-type="fig" rid="F70">70D</xref>)
                                        </td><td rowspan="1" colspan="1">
                      <bold>
                        <italic>
                          <tp:taxon-name><tp:taxon-name-part taxon-name-part-type="genus" reg="Phytoliriomyza">P.</tp:taxon-name-part><tp:taxon-name-part taxon-name-part-type="species" reg="foliocerotis">foliocerotis</tp:taxon-name-part></tp:taxon-name>
                        </italic>
                      </bold>
                      <bold>[host:</bold>
                      <bold>
                        <italic>
                          <tp:taxon-name><tp:taxon-name-part taxon-name-part-type="genus" reg="Folioceros">Folioceros</tp:taxon-name-part></tp:taxon-name>
                        </italic>
                      </bold>
                      <bold>]</bold>
                    </td></tr><tr><td rowspan="1" colspan="1">–</td><td rowspan="1" colspan="1">1<sup>st</sup> flagellomere and haltere dark (Fig. <xref ref-type="fig" rid="F74">74B</xref>); scutellum wholly gray (Fig. <xref ref-type="fig" rid="F74">74D</xref>)
                                        </td><td rowspan="1" colspan="1">
                      <bold>
                        <italic>
                          <tp:taxon-name><tp:taxon-name-part taxon-name-part-type="genus" reg="Phytoliriomyza">P.</tp:taxon-name-part><tp:taxon-name-part taxon-name-part-type="species" reg="phaeocerotis">phaeocerotis</tp:taxon-name-part></tp:taxon-name>
                        </italic>
                      </bold>
                      <bold>[host:</bold>
                      <bold>
                        <italic>
                          <tp:taxon-name><tp:taxon-name-part taxon-name-part-type="genus" reg="Phaeoceros">Phaeoceros</tp:taxon-name-part></tp:taxon-name>
                        </italic>
                      </bold>
                      <bold>,</bold>
                      <bold>
                        <italic>
                          <tp:taxon-name><tp:taxon-name-part taxon-name-part-type="genus" reg="Notothylas">Notothylas</tp:taxon-name-part></tp:taxon-name>
                        </italic>
                      </bold>
                      <bold>,</bold>
                      <bold>
                        <italic>
                          <tp:taxon-name><tp:taxon-name-part taxon-name-part-type="genus" reg="Anthoceros">Anthoceros</tp:taxon-name-part></tp:taxon-name>
                        </italic>
                      </bold>
                      <bold>]</bold>
                    </td></tr><tr><td rowspan="1" colspan="1">5</td><td rowspan="1" colspan="1">Maxillary palpus dark-colored (Fig. <xref ref-type="fig" rid="F63">63C</xref>); legs yellow (Fig. <xref ref-type="fig" rid="F63">63A</xref>); scutum yellowish gray with dark intra-alar and supra-alar stripes (Fig. <xref ref-type="fig" rid="F63">63D</xref>)</td><td rowspan="1" colspan="1">
                      <bold>
                        <italic>
                          <tp:taxon-name><tp:taxon-name-part taxon-name-part-type="genus" reg="Phytoliriomyza">P.</tp:taxon-name-part><tp:taxon-name-part taxon-name-part-type="species" reg="ricciae">ricciae</tp:taxon-name-part></tp:taxon-name>
                        </italic>
                      </bold>
                      <bold>[host:</bold>
                      <bold>
                        <italic>
                          <tp:taxon-name><tp:taxon-name-part taxon-name-part-type="genus" reg="Riccia">Riccia</tp:taxon-name-part></tp:taxon-name>
                        </italic>
                      </bold>
                      <bold>]</bold>
                    </td></tr><tr><td rowspan="1" colspan="1">–</td><td rowspan="1" colspan="1">Maxillary palpus yellow (Fig. <xref ref-type="fig" rid="F68">68F</xref>); legs dark-colored (Fig. <xref ref-type="fig" rid="F68">68A</xref>); scutum completely gray or gray with longitudinal dark stripes (Fig. <xref ref-type="fig" rid="F66">66I</xref>)</td><td rowspan="1" colspan="1">
                      <bold>6</bold>
                    </td></tr><tr><td rowspan="1" colspan="1">6</td><td rowspan="1" colspan="1">Scutum completely gray (Fig. <xref ref-type="fig" rid="F21">21D</xref>); acrostichal setula absent (Fig. <xref ref-type="fig" rid="F21">21D</xref>)</td><td rowspan="1" colspan="1">
                      <bold>
                        <italic>
                          <tp:taxon-name><tp:taxon-name-part taxon-name-part-type="genus" reg="Phytoliriomyza">P.</tp:taxon-name-part><tp:taxon-name-part taxon-name-part-type="species" reg="iriomotensis">iriomotensis</tp:taxon-name-part></tp:taxon-name>
                        </italic>
                      </bold>
                      <bold>[host:</bold>
                      <bold>
                        <italic>
                          <tp:taxon-name><tp:taxon-name-part taxon-name-part-type="genus" reg="Asterella">Asterella</tp:taxon-name-part></tp:taxon-name>
                        </italic>
                      </bold>
                      <bold>]</bold>
                    </td></tr><tr><td rowspan="1" colspan="1">–</td><td rowspan="1" colspan="1">Scutum bluish gray with longitudinal dark stripes (Fig. <xref ref-type="fig" rid="F66">66I</xref>); acrostichal setulae 1–4 pairs in two rows (Fig. <xref ref-type="fig" rid="F66">66I</xref>)</td><td rowspan="1" colspan="1">
                      <bold>7</bold>
                    </td></tr><tr><td rowspan="1" colspan="1">7</td><td rowspan="1" colspan="1">Scutum with 3 pairs of longitudinal dark gray stripes (Fig. <xref ref-type="fig" rid="F66">66I</xref>); epandrium with a dense cluster of short tubercle-like setae at inner margin (Fig. <xref ref-type="fig" rid="F66">66L</xref>)</td><td rowspan="1" colspan="1">
                      <bold>
                        <italic>
                          <tp:taxon-name><tp:taxon-name-part taxon-name-part-type="genus" reg="Phytoliriomyza">P.</tp:taxon-name-part><tp:taxon-name-part taxon-name-part-type="species" reg="sexfasciata">sexfasciata</tp:taxon-name-part></tp:taxon-name>
                        </italic>
                      </bold>
                      <bold>[host:</bold>
                      <bold>
                        <italic>
                          <tp:taxon-name><tp:taxon-name-part taxon-name-part-type="genus" reg="Riccia">Riccia</tp:taxon-name-part></tp:taxon-name>
                        </italic>
                      </bold>
                      <bold>]</bold>
                    </td></tr><tr><td rowspan="1" colspan="1">–</td><td rowspan="1" colspan="1">Scutum with a medial stripe and a pair of lateral longitudinal dark gray stripes (Fig. <xref ref-type="fig" rid="F68">68I</xref>); epandrium with 3 strong tubercle-like setae at inner margin (Fig. <xref ref-type="fig" rid="F68">68N</xref>)</td><td rowspan="1" colspan="1">
                      <bold>
                        <italic>
                          <tp:taxon-name><tp:taxon-name-part taxon-name-part-type="genus" reg="Phytoliriomyza">P.</tp:taxon-name-part><tp:taxon-name-part taxon-name-part-type="species" reg="caerulescens">caerulescens</tp:taxon-name-part></tp:taxon-name>
                        </italic>
                      </bold>
                      <bold>[host:</bold>
                      <bold>
                        <italic>
                          <tp:taxon-name><tp:taxon-name-part taxon-name-part-type="genus" reg="Riccia">Riccia</tp:taxon-name-part></tp:taxon-name>
                        </italic>
                      </bold>
                      <bold>]</bold>
                    </td></tr><tr><td rowspan="1" colspan="1">8</td><td rowspan="1" colspan="1">Legs dark-colored (Fig. <xref ref-type="fig" rid="F56">56B</xref>); scutum uniformly dark-colored (Fig. <xref ref-type="fig" rid="F56">56 D</xref>)</td><td rowspan="1" colspan="1">
                      <bold>9</bold>
                      <bold>[</bold>
                      <bold>
                        <italic>
                          <tp:taxon-name><tp:taxon-name-part taxon-name-part-type="genus" reg="Phytoliriomyza"/><tp:taxon-name-part taxon-name-part-type="species" reg="alpicola">alpicola</tp:taxon-name-part></tp:taxon-name>
                        </italic>
                      </bold>
                      <bold> group]</bold>
                    </td></tr><tr><td rowspan="1" colspan="1">–</td><td rowspan="1" colspan="1">Legs yellow (Fig. <xref ref-type="fig" rid="F1">1B</xref>); scutum yellow with or without longitudinal lateral stripes (Fig. <xref ref-type="fig" rid="F1">1D</xref>); if scutum dark-colored, arista yellow (Fig. <xref ref-type="fig" rid="F44">44D, F</xref>)</td><td rowspan="1" colspan="1">
                      <bold>18</bold>
                      <bold>[</bold>
                      <bold>
                        <italic>
                          <tp:taxon-name><tp:taxon-name-part taxon-name-part-type="genus" reg="Phytoliriomyza"/><tp:taxon-name-part taxon-name-part-type="species" reg="dorsata">dorsata</tp:taxon-name-part></tp:taxon-name>
                        </italic>
                      </bold>
                      <bold> group]
</bold>
                    </td></tr><tr><td rowspan="1" colspan="1">9</td><td rowspan="1" colspan="1">Haltere yellow (Fig. <xref ref-type="fig" rid="F10">10E</xref>)</td><td rowspan="1" colspan="1">
                      <bold>10</bold>
                    </td></tr><tr><td rowspan="1" colspan="1">–</td><td rowspan="1" colspan="1">Haltere dark-colored (Fig. <xref ref-type="fig" rid="F56">56B</xref>)</td><td rowspan="1" colspan="1">
                      <bold>12</bold>
                    </td></tr><tr><td rowspan="1" colspan="1">10</td><td rowspan="1" colspan="1">Maxillary palpus yellow (Fig. <xref ref-type="fig" rid="F8">8C</xref>); wing length &lt; 2 mm</td><td rowspan="1" colspan="1">
                      <bold>
                        <italic>
                          <tp:taxon-name><tp:taxon-name-part taxon-name-part-type="genus" reg="Phytoliriomyza">P.</tp:taxon-name-part><tp:taxon-name-part taxon-name-part-type="species" reg="nubatama">nubatama</tp:taxon-name-part></tp:taxon-name>
                        </italic>
                      </bold>
                      <bold>[host:</bold>
                      <bold>
                        <italic>
                          <tp:taxon-name><tp:taxon-name-part taxon-name-part-type="genus" reg="Marchantia">Marchantia</tp:taxon-name-part></tp:taxon-name>
                        </italic>
                      </bold>
                      <bold>]</bold>
                    </td></tr><tr><td rowspan="1" colspan="1">–</td><td rowspan="1" colspan="1">Maxillary palpus dark-colored (Fig. <xref ref-type="fig" rid="F10">10B</xref>); wing length &gt; 2 mm</td><td rowspan="1" colspan="1">
                      <bold>11</bold>
                    </td></tr><tr><td rowspan="1" colspan="1">11</td><td rowspan="1" colspan="1">Pleuron with ventral half dark-colored (Fig. <xref ref-type="fig" rid="F10">10B</xref>); surstylus with 1 tubercle-like seta (Fig. <xref ref-type="fig" rid="F10">10K</xref>)</td><td rowspan="1" colspan="1">
                      <bold>
                        <italic>
                          <tp:taxon-name><tp:taxon-name-part taxon-name-part-type="genus" reg="Phytoliriomyza">P.</tp:taxon-name-part><tp:taxon-name-part taxon-name-part-type="species" reg="dumortierae">dumortierae</tp:taxon-name-part></tp:taxon-name>
                        </italic>
                      </bold>
                      <bold>[host:</bold>
                      <bold>
                        <italic>
                          <tp:taxon-name><tp:taxon-name-part taxon-name-part-type="genus" reg="Dumortiera">Dumortiera</tp:taxon-name-part></tp:taxon-name>
                        </italic>
                      </bold>
                      <bold>]</bold>
                    </td></tr><tr><td rowspan="1" colspan="1">–</td><td rowspan="1" colspan="1">Pleuron wholly yellow (Fig. <xref ref-type="fig" rid="F35">35B</xref>); surstylus with 2 tubercle-like setae (Fig. <xref ref-type="fig" rid="F35">35I</xref>)</td><td rowspan="1" colspan="1">
                      <bold>
                        <italic>
                          <tp:taxon-name><tp:taxon-name-part taxon-name-part-type="genus" reg="Phytoliriomyza">P.</tp:taxon-name-part><tp:taxon-name-part taxon-name-part-type="species" reg="wiesnerellae">wiesnerellae</tp:taxon-name-part></tp:taxon-name>
                        </italic>
                      </bold>
                      <bold>[host:</bold>
                      <bold>
                        <italic>
                          <tp:taxon-name><tp:taxon-name-part taxon-name-part-type="genus" reg="Wiesnerella">Wiesnerella</tp:taxon-name-part></tp:taxon-name>
                        </italic>
                      </bold>
                      <bold>]
</bold>
                    </td></tr><tr><td rowspan="1" colspan="1">12</td><td rowspan="1" colspan="1">Scutellum wholly gray (Fig. <xref ref-type="fig" rid="F62">62D</xref>)</td><td rowspan="1" colspan="1">
                      <bold>
                        <italic>
                          <tp:taxon-name><tp:taxon-name-part taxon-name-part-type="genus" reg="Phytoliriomyza">P.</tp:taxon-name-part><tp:taxon-name-part taxon-name-part-type="species" reg="suetsugui">suetsugui</tp:taxon-name-part></tp:taxon-name>
                        </italic>
                      </bold>
                      <bold>[host:</bold>
                      <bold>
                        <italic>
                          <tp:taxon-name><tp:taxon-name-part taxon-name-part-type="genus" reg="Conocephalum">Conocephalum</tp:taxon-name-part></tp:taxon-name>
                        </italic>
                      </bold>
                      <bold>]</bold>
                    </td></tr><tr><td rowspan="1" colspan="1">–</td><td rowspan="1" colspan="1">Scutellum wholly yellow or at least partly yellow (Fig. <xref ref-type="fig" rid="F56">56B</xref>)</td><td rowspan="1" colspan="1">
                      <bold>13</bold>
                    </td></tr><tr><td rowspan="1" colspan="1">13</td><td rowspan="1" colspan="1">Pedicel of antenna yellow (Fig. <xref ref-type="fig" rid="F5">5C</xref>); scutum completely dark gray (Fig. <xref ref-type="fig" rid="F5">5D</xref>); male surstylus basally with a hypertrophied columnar arm, bearing tubercle-like seta apically (Fig. <xref ref-type="fig" rid="F5">5I</xref>)</td><td rowspan="1" colspan="1">
                      <bold>
                        <italic>
                          <tp:taxon-name><tp:taxon-name-part taxon-name-part-type="genus" reg="Phytoliriomyza">P.</tp:taxon-name-part><tp:taxon-name-part taxon-name-part-type="species" reg="tsukuyomi">tsukuyomi</tp:taxon-name-part></tp:taxon-name>
                        </italic>
                      </bold>
                      <bold>[host: </bold>
                      <bold>
                        <italic>
                          <tp:taxon-name><tp:taxon-name-part taxon-name-part-type="genus" reg="Marchantia">Marchantia</tp:taxon-name-part></tp:taxon-name>
                        </italic>
                      </bold>
                      <bold>]</bold>
                    </td></tr><tr><td rowspan="1" colspan="1">–</td><td rowspan="1" colspan="1">Pedicel of antenna brown (Fig. <xref ref-type="fig" rid="F56">56C</xref>); scutum dark gray except for posterior margin or mid-posterior area (Figs <xref ref-type="fig" rid="F56">56D</xref>, <xref ref-type="fig" rid="F58">58D</xref>); male surstylus lacking a hypertrophied columnar arm (Fig. <xref ref-type="fig" rid="F5">5I</xref>)</td><td rowspan="1" colspan="1">
                      <bold>14</bold>
                    </td></tr><tr><td rowspan="1" colspan="1">14</td><td rowspan="1" colspan="1">Legs dark brown (Fig. <xref ref-type="fig" rid="F56">56B</xref>); Scutum dark gray with posterior margin yellow (Fig. <xref ref-type="fig" rid="F56">56D</xref>)</td><td rowspan="1" colspan="1">
                      <bold>
                        <italic>
                          <tp:taxon-name><tp:taxon-name-part taxon-name-part-type="genus" reg="Phytoliriomyza">P.</tp:taxon-name-part><tp:taxon-name-part taxon-name-part-type="species" reg="alpicola">alpicola</tp:taxon-name-part></tp:taxon-name>
                        </italic>
                      </bold>
                      <bold>[host:</bold>
                      <bold>
                        <italic>
                          <tp:taxon-name><tp:taxon-name-part taxon-name-part-type="genus" reg="Conocephalum">Conocephalum</tp:taxon-name-part></tp:taxon-name>
                        </italic>
                      </bold>
                      <bold>]
</bold>
                    </td></tr><tr><td rowspan="1" colspan="1">–</td><td rowspan="1" colspan="1">Legs yellowish brown (Fig. <xref ref-type="fig" rid="F58">58B</xref>); scutum dark gray with a semicircular yellow patch at mid posterior area (Fig. <xref ref-type="fig" rid="F58">58D</xref>)</td><td rowspan="1" colspan="1">
                      <bold>15</bold>
                    </td></tr><tr><td rowspan="1" colspan="1">15</td><td rowspan="1" colspan="1">Male surstylus lacking tubercle-like seta (Fig. <xref ref-type="fig" rid="F6">6I</xref>); epandrium lacking an anteriorly directed tubercle-like seta on inner-lateral surface (Fig. <xref ref-type="fig" rid="F6">6I</xref>)</td><td rowspan="1" colspan="1">
                      <bold>16</bold>
                    </td></tr><tr><td rowspan="1" colspan="1">–</td><td rowspan="1" colspan="1">Male surstylus with 1 or 2 tubercle-like setae (Fig. <xref ref-type="fig" rid="F59">59K</xref>); epandrium with an anteriorly directed tubercle-like seta on inner-lateral surface (Fig. <xref ref-type="fig" rid="F59">59K</xref>)</td><td rowspan="1" colspan="1">
                      <bold>17</bold>
                    </td></tr><tr><td rowspan="1" colspan="1">16</td><td rowspan="1" colspan="1">Male epandrium with a comb comprising 8 basally fused, long, tubercle-like setae (Fig. <xref ref-type="fig" rid="F6">6I</xref>); epandrium with one tubercle-like seta at inner-lateral margin (Fig. <xref ref-type="fig" rid="F6">6G</xref>)</td><td rowspan="1" colspan="1">
                      <bold>
                        <italic>
                          <tp:taxon-name><tp:taxon-name-part taxon-name-part-type="genus" reg="Phytoliriomyza">P.</tp:taxon-name-part><tp:taxon-name-part taxon-name-part-type="species" reg="marchantiae">marchantiae</tp:taxon-name-part></tp:taxon-name>
                        </italic>
                      </bold>
                      <bold>[host:</bold>
                      <bold>
                        <italic>
                          <tp:taxon-name><tp:taxon-name-part taxon-name-part-type="genus" reg="Marchantia">Marchantia</tp:taxon-name-part></tp:taxon-name>
                        </italic>
                      </bold>
                      <bold>]</bold>
                    </td></tr><tr><td rowspan="1" colspan="1">–</td><td rowspan="1" colspan="1">Male epandrium with a comb comprising 7 basally fused, long, tubercle-like setae (Fig. <xref ref-type="fig" rid="F33">33J</xref>); epandrium with 1 tubercle-like seta at inner-posterior margin (Fig. <xref ref-type="fig" rid="F33">33H</xref>)</td><td rowspan="1" colspan="1">
                      <bold>
                        <italic>
                          <tp:taxon-name><tp:taxon-name-part taxon-name-part-type="genus" reg="Phytoliriomyza">P.</tp:taxon-name-part><tp:taxon-name-part taxon-name-part-type="species" reg="rebouliae">rebouliae</tp:taxon-name-part></tp:taxon-name>
                        </italic>
                      </bold>
                      <bold>[host:</bold>
                      <bold>
                        <italic>
                          <tp:taxon-name><tp:taxon-name-part taxon-name-part-type="genus" reg="Reboulia">Reboulia</tp:taxon-name-part></tp:taxon-name>
                        </italic>
                      </bold>
                      <bold>]</bold>
                    </td></tr><tr><td rowspan="1" colspan="1">17</td><td rowspan="1" colspan="1">Male epandrium with a comb comprising 5 or 6 basally fused, long, tubercle-like setae (Fig. <xref ref-type="fig" rid="F59">59I</xref>); Surstylus with 2 tubercle-like setae (Fig. <xref ref-type="fig" rid="F59">59K</xref>)</td><td rowspan="1" colspan="1">
                      <bold>
                        <italic>
                          <tp:taxon-name><tp:taxon-name-part taxon-name-part-type="genus" reg="Phytoliriomyza">P.</tp:taxon-name-part><tp:taxon-name-part taxon-name-part-type="species" reg="conocephali">conocephali</tp:taxon-name-part></tp:taxon-name>
                        </italic>
                      </bold>
                      <bold>[host:</bold>
                      <bold>
                        <italic>
                          <tp:taxon-name><tp:taxon-name-part taxon-name-part-type="genus" reg="Conocephalum">Conocephalum</tp:taxon-name-part></tp:taxon-name>
                        </italic>
                      </bold>
                      <bold>]</bold>
                    </td></tr><tr><td rowspan="1" colspan="1">–</td><td rowspan="1" colspan="1">Male epandrium with a comb comprising 7 basally fused long tubercle-like setae (Fig. <xref ref-type="fig" rid="F58">58I</xref>); surstylus with 1 tubercle-like seta (Fig. <xref ref-type="fig" rid="F58">58I</xref>)</td><td rowspan="1" colspan="1">
                      <bold>
                        <italic>
                          <tp:taxon-name><tp:taxon-name-part taxon-name-part-type="genus" reg="Phytoliriomyza">P.</tp:taxon-name-part><tp:taxon-name-part taxon-name-part-type="species" reg="lanternaria">lanternaria</tp:taxon-name-part></tp:taxon-name>
                        </italic>
                      </bold>
                      <bold>[host:</bold>
                      <bold>
                        <italic>
                          <tp:taxon-name><tp:taxon-name-part taxon-name-part-type="genus" reg="Conocephalum">Conocephalum</tp:taxon-name-part></tp:taxon-name>
                        </italic>
                      </bold>
                      <bold>]</bold>
                    </td></tr><tr><td rowspan="1" colspan="1">18</td><td rowspan="1" colspan="1">Scutum and scutellum gray (Fig. <xref ref-type="fig" rid="F44">44D</xref>); arista yellow (Fig. <xref ref-type="fig" rid="F44">44F</xref>)</td><td rowspan="1" colspan="1">
                      <bold>
                        <italic>
                          <tp:taxon-name><tp:taxon-name-part taxon-name-part-type="genus" reg="Phytoliriomyza">P.</tp:taxon-name-part><tp:taxon-name-part taxon-name-part-type="species" reg="ugetsu">ugetsu</tp:taxon-name-part></tp:taxon-name>
                        </italic>
                      </bold>
                      <bold>[host:</bold>
                      <bold>
                        <italic>
                          <tp:taxon-name><tp:taxon-name-part taxon-name-part-type="genus" reg="Conocephalum">Conocephalum</tp:taxon-name-part></tp:taxon-name>
                        </italic>
                      </bold>
                      <bold>]</bold>
                    </td></tr><tr><td rowspan="1" colspan="1">–</td><td rowspan="1" colspan="1">Scutum yellow at least in part, and scutellum yellow (Fig. <xref ref-type="fig" rid="F44">44D</xref>); arista black (Fig. <xref ref-type="fig" rid="F44">44F</xref>)</td><td rowspan="1" colspan="1">
                      <bold>19</bold>
                    </td></tr><tr><td rowspan="1" colspan="1">19</td><td rowspan="1" colspan="1">Scutum wholly yellow, lacking dark stripes (Fig. <xref ref-type="fig" rid="F49">49D</xref>)</td><td rowspan="1" colspan="1">
                      <bold>20</bold>
                    </td></tr><tr><td rowspan="1" colspan="1">–</td><td rowspan="1" colspan="1">Scutum yellow, with 1 or 2 pairs of dark longitudinal stripes (Fig. <xref ref-type="fig" rid="F49">49D</xref>)</td><td rowspan="1" colspan="1">
                      <bold>21</bold>
                    </td></tr><tr><td rowspan="1" colspan="1">20</td><td rowspan="1" colspan="1">1<sup>st</sup> flagellomere black (Fig. <xref ref-type="fig" rid="F51">51B</xref>); tubercle-like seta on inner surface of epandrium 1.5 × as long as the seta of a comb (Fig. <xref ref-type="fig" rid="F51">51I</xref>)
                                        </td><td rowspan="1" colspan="1">
                      <bold>
                        <italic>
                          <tp:taxon-name><tp:taxon-name-part taxon-name-part-type="genus" reg="Phytoliriomyza">P.</tp:taxon-name-part><tp:taxon-name-part taxon-name-part-type="species" reg="luteola">luteola</tp:taxon-name-part></tp:taxon-name>
                        </italic>
                      </bold>
                      <bold>[host:</bold>
                      <bold>
                        <italic>
                          <tp:taxon-name><tp:taxon-name-part taxon-name-part-type="genus" reg="Conocephalum">Conocephalum</tp:taxon-name-part></tp:taxon-name>
                        </italic>
                      </bold>
                      <bold>]</bold>
                    </td></tr><tr><td rowspan="1" colspan="1">–</td><td rowspan="1" colspan="1">1<sup>st</sup> flagellomere yellow (Fig. <xref ref-type="fig" rid="F52">52B</xref>); tubercle-like seta on inner surface of epandrium as long as the seta of a comb (Fig. <xref ref-type="fig" rid="F52">52I</xref>)
                                        </td><td rowspan="1" colspan="1">
                      <bold>
                        <italic>
                          <tp:taxon-name><tp:taxon-name-part taxon-name-part-type="genus" reg="Phytoliriomyza">P.</tp:taxon-name-part><tp:taxon-name-part taxon-name-part-type="species" reg="helva">helva</tp:taxon-name-part></tp:taxon-name>
                        </italic>
                      </bold>
                      <bold>[host:</bold>
                      <bold>
                        <italic>
                          <tp:taxon-name><tp:taxon-name-part taxon-name-part-type="genus" reg="Conocephalum">Conocephalum</tp:taxon-name-part></tp:taxon-name>
                        </italic>
                      </bold>
                      <bold>]</bold>
                    </td></tr><tr><td rowspan="1" colspan="1">21</td><td rowspan="1" colspan="1">Scutum lacking a medial dark stripe, but with brown unfused intra-alar and supra-alar stripes (Fig. <xref ref-type="fig" rid="F49">49D</xref>)</td><td rowspan="1" colspan="1">
                      <bold>
                        <italic>
                          <tp:taxon-name><tp:taxon-name-part taxon-name-part-type="genus" reg="Phytoliriomyza">P.</tp:taxon-name-part><tp:taxon-name-part taxon-name-part-type="species" reg="pallidofasciata">pallidofasciata</tp:taxon-name-part></tp:taxon-name>
                        </italic>
                      </bold>
                      <bold>[host:</bold>
                      <bold>
                        <italic>
                          <tp:taxon-name><tp:taxon-name-part taxon-name-part-type="genus" reg="Conocephalum">Conocephalum</tp:taxon-name-part></tp:taxon-name>
                        </italic>
                      </bold>
                      <bold>]</bold>
                    </td></tr><tr><td rowspan="1" colspan="1">–</td><td rowspan="1" colspan="1">Scutum with a medial dark stripe (Fig. <xref ref-type="fig" rid="F1">1D</xref>)</td><td rowspan="1" colspan="1">
                      <bold>22</bold>
                    </td></tr><tr><td rowspan="1" colspan="1">22</td><td rowspan="1" colspan="1">Intra-alar and supra-alar stripes of scutum separate and unfused (Fig. <xref ref-type="fig" rid="F1">1D</xref>)</td><td rowspan="1" colspan="1">
                      <bold>23</bold>
                    </td></tr><tr><td rowspan="1" colspan="1">–</td><td rowspan="1" colspan="1">Intra-alar and supra-alar stripes of scutum fused, forming a pair of wide bands (Fig. <xref ref-type="fig" rid="F3">3D</xref>)</td><td rowspan="1" colspan="1">
                      <bold>29</bold>
                    </td></tr><tr><td rowspan="1" colspan="1">23</td><td rowspan="1" colspan="1">Scutum subglossy with pruinosity; intra-alar and supra-alar stipes with similar thickness (Fig. <xref ref-type="fig" rid="F46">46B</xref>); acrostichal setulae in 2 rows (Fig. <xref ref-type="fig" rid="F46">46B</xref>)</td><td rowspan="1" colspan="1">
                      <bold>24</bold>
                    </td></tr><tr><td rowspan="1" colspan="1">–</td><td rowspan="1" colspan="1">Scutum glossy; supra-alar stipe is pale and indistinct (Fig. <xref ref-type="fig" rid="F54">54D</xref>); acrostichal setulae in 4 rows (Fig. <xref ref-type="fig" rid="F54">54D</xref>)</td><td rowspan="1" colspan="1">
                      <bold>
                        <italic>
                          <tp:taxon-name><tp:taxon-name-part taxon-name-part-type="genus" reg="Phytoliriomyza">P.</tp:taxon-name-part><tp:taxon-name-part taxon-name-part-type="species" reg="bifasciata">bifasciata</tp:taxon-name-part></tp:taxon-name>
                        </italic>
                      </bold>
                      <bold>[host:</bold>
                      <bold>
                        <italic>
                          <tp:taxon-name><tp:taxon-name-part taxon-name-part-type="genus" reg="Conocephalum">Conocephalum</tp:taxon-name-part></tp:taxon-name>
                        </italic>
                      </bold>
                      <bold>]</bold>
                    </td></tr><tr><td rowspan="1" colspan="1">24</td><td rowspan="1" colspan="1">Intra-alar stripes not confluent with a pair of lateral presutural dark ovoid spots (Fig. <xref ref-type="fig" rid="F46">46B</xref>); 1<sup>st</sup> flagellomere yellow in male, black in female (Fig. <xref ref-type="fig" rid="F46">46A, D</xref>)
                                        </td><td rowspan="1" colspan="1">
                      <bold>
                        <italic>
                          <tp:taxon-name><tp:taxon-name-part taxon-name-part-type="genus" reg="Phytoliriomyza">P.</tp:taxon-name-part><tp:taxon-name-part taxon-name-part-type="species" reg="nigroflava">nigroflava</tp:taxon-name-part></tp:taxon-name>
                        </italic>
                      </bold>
                      <bold>[host:</bold>
                      <bold>
                        <italic>
                          <tp:taxon-name><tp:taxon-name-part taxon-name-part-type="genus" reg="Conocephalum">Conocephalum</tp:taxon-name-part></tp:taxon-name>
                        </italic>
                      </bold>
                      <bold>]</bold>
                    </td></tr><tr><td rowspan="1" colspan="1">–</td><td rowspan="1" colspan="1">Intra-alar stripes adjoining and confluent with 1 pair of lateral presutural dark ovoid spots (Fig. <xref ref-type="fig" rid="F1">1D</xref>); 1<sup>st</sup> flagellomere yellow or black, same in both sexes
                                        </td><td rowspan="1" colspan="1">
                      <bold>25</bold>
                    </td></tr><tr><td rowspan="1" colspan="1">25</td><td rowspan="1" colspan="1">1<sup>st</sup> flagellomere yellow (Fig. <xref ref-type="fig" rid="F24">24B</xref>)
                                        </td><td rowspan="1" colspan="1">
                      <bold>26</bold>
                    </td></tr><tr><td rowspan="1" colspan="1">–</td><td rowspan="1" colspan="1">1<sup>st</sup> flagellomere black (Fig. <xref ref-type="fig" rid="F1">1B</xref>)
                                        </td><td rowspan="1" colspan="1">
                      <bold>28</bold>
                    </td></tr><tr><td rowspan="1" colspan="1">26</td><td rowspan="1" colspan="1">Intra-alar stripes and lateral presutural dark ovoid spots with silvery pruinosity (Fig. <xref ref-type="fig" rid="F24">24D</xref>); male epandrium with a comb comprising 4 or 5 tubercle-like setae (Fig. <xref ref-type="fig" rid="F24">24H</xref></td><td rowspan="1" colspan="1">
                      <bold>
                        <italic>
                          <tp:taxon-name><tp:taxon-name-part taxon-name-part-type="genus" reg="Phytoliriomyza">P.</tp:taxon-name-part><tp:taxon-name-part taxon-name-part-type="species" reg="argentifasciata">argentifasciata</tp:taxon-name-part></tp:taxon-name>
                        </italic>
                      </bold>
                      <bold>[host:</bold>
                      <bold>
                        <italic>
                          <tp:taxon-name><tp:taxon-name-part taxon-name-part-type="genus" reg="Reboulia">Reboulia</tp:taxon-name-part></tp:taxon-name>
                        </italic>
                      </bold>
                      <bold>]</bold>
                    </td></tr><tr><td rowspan="1" colspan="1">–</td><td rowspan="1" colspan="1">Intra-alar stripes and lateral presutural dark ovoid spots without silvery pruinosity (Fig. <xref ref-type="fig" rid="F27">27D</xref>); male epandrium with a comb comprising 6 tubercle-like setae (Fig. <xref ref-type="fig" rid="F27">27I</xref>)</td><td rowspan="1" colspan="1">
                      <bold>27</bold>
                    </td></tr><tr><td rowspan="1" colspan="1">27</td><td rowspan="1" colspan="1">Male epandrium with an extremely elongated arm, bearing 2, dark, ventrally curved, tubercle-like setae borne at wide angle (Fig. <xref ref-type="fig" rid="F27">27H</xref>); surstylus lobate, setose apically, with 1 short tubercle-like seta subapically (Fig. <xref ref-type="fig" rid="F27">27K</xref>)</td><td rowspan="1" colspan="1">
                      <bold>
                        <italic>
                          <tp:taxon-name><tp:taxon-name-part taxon-name-part-type="genus" reg="Phytoliriomyza">P.</tp:taxon-name-part><tp:taxon-name-part taxon-name-part-type="species" reg="longifurcae">longifurcae</tp:taxon-name-part></tp:taxon-name>
                        </italic>
                      </bold>
                      <bold>[host:</bold>
                      <bold>
                        <italic>
                          <tp:taxon-name><tp:taxon-name-part taxon-name-part-type="genus" reg="Reboulia">Reboulia</tp:taxon-name-part></tp:taxon-name>
                        </italic>
                      </bold>
                      <bold>]</bold>
                    </td></tr><tr><td rowspan="1" colspan="1">–</td><td rowspan="1" colspan="1">Male epandrium with a basally enlarged, slightly flattened hypertrophied arm, which bears a dark laterally enlarged tubercle-like seta (Fig. <xref ref-type="fig" rid="F18">18G</xref>); surstylus narrow, bare, with 1 long tubercle-like seta apically (Fig. <xref ref-type="fig" rid="F18">18G</xref>)</td><td rowspan="1" colspan="1">
                      <bold>
                        <italic>
                          <tp:taxon-name><tp:taxon-name-part taxon-name-part-type="genus" reg="Phytoliriomyza">P.</tp:taxon-name-part><tp:taxon-name-part taxon-name-part-type="species" reg="calcicola">calcicola</tp:taxon-name-part></tp:taxon-name>
                        </italic>
                      </bold>
                      <bold>[host: </bold>
                      <bold>
                        <italic>
                          <tp:taxon-name><tp:taxon-name-part taxon-name-part-type="genus" reg="Plagiochasma">Plagiochasma</tp:taxon-name-part></tp:taxon-name>
                        </italic>
                      </bold>
                      <bold>]</bold>
                    </td></tr><tr><td rowspan="1" colspan="1">28</td><td rowspan="1" colspan="1">Scutellum yellow with lateral margins dark-colored (Fig. <xref ref-type="fig" rid="F1">1D</xref>); surstylus with 2 tubercle-like setae (Fig. <xref ref-type="fig" rid="F1">1J</xref>)</td><td rowspan="1" colspan="1">
                      <bold>
                        <italic>
                          <tp:taxon-name><tp:taxon-name-part taxon-name-part-type="genus" reg="Phytoliriomyza">P.</tp:taxon-name-part><tp:taxon-name-part taxon-name-part-type="species" reg="dorsata">dorsata</tp:taxon-name-part></tp:taxon-name>
                        </italic>
                      </bold>
                      <bold>[host:</bold>
                      <bold>
                        <italic>
                          <tp:taxon-name><tp:taxon-name-part taxon-name-part-type="genus" reg="Marchantia">Marchantia</tp:taxon-name-part></tp:taxon-name>
                        </italic>
                      </bold>
                      <bold>]</bold>
                    </td></tr><tr><td rowspan="1" colspan="1">–</td><td rowspan="1" colspan="1">Scutellum wholly yellow (Fig. <xref ref-type="fig" rid="F48">48D</xref>); surstylus with 1 tubercle-like seta (Fig. <xref ref-type="fig" rid="F48">48I</xref>)</td><td rowspan="1" colspan="1">
                      <bold>
                        <italic>
                          <tp:taxon-name><tp:taxon-name-part taxon-name-part-type="genus" reg="Phytoliriomyza">P.</tp:taxon-name-part><tp:taxon-name-part taxon-name-part-type="species" reg="brunofasciata">brunofasciata</tp:taxon-name-part></tp:taxon-name>
                        </italic>
                      </bold>
                      <bold>[host:</bold>
                      <bold>
                        <italic>
                          <tp:taxon-name><tp:taxon-name-part taxon-name-part-type="genus" reg="Conocephalum">Conocephalum</tp:taxon-name-part></tp:taxon-name>
                        </italic>
                      </bold>
                      <bold>]</bold>
                    </td></tr><tr><td rowspan="1" colspan="1">29</td><td rowspan="1" colspan="1">1<sup>st</sup> flagellomere black (Fig. <xref ref-type="fig" rid="F37">37C</xref>); male epandrium with a comb of tubercle-like setae (Fig. <xref ref-type="fig" rid="F37">37I</xref>)
                                        </td><td rowspan="1" colspan="1">
                      <bold>30</bold>
                    </td></tr><tr><td rowspan="1" colspan="1">–</td><td rowspan="1" colspan="1">1<sup>st</sup> flagellomere yellow (Fig. <xref ref-type="fig" rid="F14">14B</xref>); male epandrium lacking a comb of tubercle-like setae (Fig. <xref ref-type="fig" rid="F14">14K</xref>)
                                        </td><td rowspan="1" colspan="1">
                      <bold>36
</bold>
                    </td></tr><tr><td rowspan="1" colspan="1">30</td><td rowspan="1" colspan="1">Scutellum brownish yellow, tergite of abdomen brown (Fig. <xref ref-type="fig" rid="F13">13D</xref>); haltere brown (Fig. <xref ref-type="fig" rid="F13">13D</xref>); wing length &lt; 1.8 mm</td><td rowspan="1" colspan="1">
                      <bold>
                        <italic>
                          <tp:taxon-name><tp:taxon-name-part taxon-name-part-type="genus" reg="Phytoliriomyza">P.</tp:taxon-name-part><tp:taxon-name-part taxon-name-part-type="species" reg="crepusculum">crepusculum</tp:taxon-name-part></tp:taxon-name>
                        </italic>
                      </bold>
                      <bold>[host:</bold>
                      <bold>
                        <italic>
                          <tp:taxon-name><tp:taxon-name-part taxon-name-part-type="genus" reg="Dumortiera">Dumortiera</tp:taxon-name-part></tp:taxon-name>
                        </italic>
                      </bold>
                      <bold>]</bold>
                    </td></tr><tr><td rowspan="1" colspan="1">–</td><td rowspan="1" colspan="1">Scutellum yellow, tergite of abdomen yellow (Fig. <xref ref-type="fig" rid="F47">47D</xref>); haltere yellow (Fig. <xref ref-type="fig" rid="F47">47D</xref>); wing length &gt; 1.9 mm</td><td rowspan="1" colspan="1">
                      <bold>31</bold>
                    </td></tr><tr><td rowspan="1" colspan="1">31</td><td rowspan="1" colspan="1">Lateral fused band of scutum reaching just before scutellum (Fig. <xref ref-type="fig" rid="F22">22D</xref>); male epandrium with a comb comprising 3 or 4 fused long tubercle-like setae, and with an enlarged arm bearing a strong tubercle-like seta (Fig. <xref ref-type="fig" rid="F22">22J</xref>)</td><td rowspan="1" colspan="1">
                      <bold>
                        <italic>
                          <tp:taxon-name><tp:taxon-name-part taxon-name-part-type="genus" reg="Phytoliriomyza">P.</tp:taxon-name-part><tp:taxon-name-part taxon-name-part-type="species" reg="cometiformis">cometiformis</tp:taxon-name-part></tp:taxon-name>
                        </italic>
                      </bold>
                      <bold>[host: </bold>
                      <bold>
                        <italic>
                          <tp:taxon-name><tp:taxon-name-part taxon-name-part-type="genus" reg="Reboulia">Reboulia</tp:taxon-name-part></tp:taxon-name>
                        </italic>
                      </bold>
                      <bold>]</bold>
                    </td></tr><tr><td rowspan="1" colspan="1">–</td><td rowspan="1" colspan="1">Lateral fused band of scutum ending at anterior 7/8 length of scutum before scutellum (Fig. <xref ref-type="fig" rid="F37">37D</xref>); male epandrium with a comb comprising 7–12 fused long tubercle-like setae (Fig. <xref ref-type="fig" rid="F37">37I</xref>)</td><td rowspan="1" colspan="1">
                      <bold>32</bold>
                    </td></tr><tr><td rowspan="1" colspan="1">32</td><td rowspan="1" colspan="1">Medial stripe of scutum not confluent with the lateral fused band, and the 2 bands are delimited by a yellow line (Fig. <xref ref-type="fig" rid="F37">37D</xref>); yellow patch ranging from posterior scutum to scutellum well-defined (Fig. <xref ref-type="fig" rid="F37">37D</xref>); male epandrium with 1 pair of tubercle setae at posterior end on inner margin (Fig. <xref ref-type="fig" rid="F37">37G</xref>)</td><td rowspan="1" colspan="1">
                      <bold>33</bold>
                    </td></tr><tr><td rowspan="1" colspan="1">–</td><td rowspan="1" colspan="1">Medial stripe of scutum confluent with the lateral fused band (Fig. <xref ref-type="fig" rid="F43">43D</xref>); yellow patch ranging from posterior scutum to scutellum oblong and ill-defined (Fig. <xref ref-type="fig" rid="F43">43D</xref>); male epandrium with 1 pair of tubercle setae on subposterior inner margin (Fig. <xref ref-type="fig" rid="F43">43G</xref>)</td><td rowspan="1" colspan="1">
                      <bold>34</bold>
                    </td></tr><tr><td rowspan="1" colspan="1">33</td><td rowspan="1" colspan="1">Scutellum wholly yellow (Fig. <xref ref-type="fig" rid="F37">37D</xref>); male epandrium with a comb comprising 7 or 8 fused tubercle-like setae (Fig. <xref ref-type="fig" rid="F37">37I</xref>)</td><td rowspan="1" colspan="1">
                      <bold>
                        <italic>
                          <tp:taxon-name><tp:taxon-name-part taxon-name-part-type="genus" reg="Phytoliriomyza">P.</tp:taxon-name-part><tp:taxon-name-part taxon-name-part-type="species" reg="luna">luna</tp:taxon-name-part></tp:taxon-name>
                        </italic>
                      </bold>
                      <bold>[host:</bold>
                      <bold>
                        <italic>
                          <tp:taxon-name><tp:taxon-name-part taxon-name-part-type="genus" reg="Conocephalum">Conocephalum</tp:taxon-name-part></tp:taxon-name>
                        </italic>
                      </bold>
                      <bold>]</bold>
                    </td></tr><tr><td rowspan="1" colspan="1">–</td><td rowspan="1" colspan="1">Scutellum yellow with lateral margins darkened (Fig. <xref ref-type="fig" rid="F40">40D</xref>); male epandrium with a comb comprising 9–12 fused tubercle-like setae (Fig. <xref ref-type="fig" rid="F40">40J</xref>)</td><td rowspan="1" colspan="1">
                      <bold>
                        <italic>
                          <tp:taxon-name><tp:taxon-name-part taxon-name-part-type="genus" reg="Phytoliriomyza">P.</tp:taxon-name-part><tp:taxon-name-part taxon-name-part-type="species" reg="izayoi">izayoi</tp:taxon-name-part></tp:taxon-name>
                        </italic>
                      </bold>
                      <bold>[host:</bold>
                      <bold>
                        <italic>
                          <tp:taxon-name><tp:taxon-name-part taxon-name-part-type="genus" reg="Conocephalum">Conocephalum</tp:taxon-name-part></tp:taxon-name>
                        </italic>
                      </bold>
                      <bold>]</bold>
                    </td></tr><tr><td rowspan="1" colspan="1">34</td><td rowspan="1" colspan="1">Abdomen dorsally with a pair of brown lateral semicircular patches on anterior half of the 2<sup>nd</sup> tergite (Fig. <xref ref-type="fig" rid="F3">3E</xref>); male epandrium with a comb comprising 5 fused tubercle-like setae (Fig. <xref ref-type="fig" rid="F3">3I</xref>)
                                        </td><td rowspan="1" colspan="1">
                      <bold>
                        <italic>
                          <tp:taxon-name><tp:taxon-name-part taxon-name-part-type="genus" reg="Phytoliriomyza">P.</tp:taxon-name-part><tp:taxon-name-part taxon-name-part-type="species" reg="igniculus">igniculus</tp:taxon-name-part></tp:taxon-name>
                        </italic>
                      </bold>
                      <bold>[host:</bold>
                      <bold>
                        <italic>
                          <tp:taxon-name><tp:taxon-name-part taxon-name-part-type="genus" reg="Marchantia">Marchantia</tp:taxon-name-part></tp:taxon-name>
                        </italic>
                      </bold>
                      <bold>]</bold>
                    </td></tr><tr><td rowspan="1" colspan="1">–</td><td rowspan="1" colspan="1">Abdomen dorsally without dark patches on tergites (Fig. <xref ref-type="fig" rid="F42">42B</xref>); male epandrium with a comb comprising 6–8 fused tubercle-like setae (Fig. <xref ref-type="fig" rid="F42">42J</xref>)</td><td rowspan="1" colspan="1">
                      <bold>35</bold>
                    </td></tr><tr><td rowspan="1" colspan="1">35</td><td rowspan="1" colspan="1">Male epandrium with a comb comprising 6 fused tubercle-like setae (Fig. <xref ref-type="fig" rid="F42">42J</xref>)</td><td rowspan="1" colspan="1">
                      <bold>
                        <italic>
                          <tp:taxon-name><tp:taxon-name-part taxon-name-part-type="genus" reg="Phytoliriomyza">P.</tp:taxon-name-part><tp:taxon-name-part taxon-name-part-type="species" reg="chichibuensis">chichibuensis</tp:taxon-name-part></tp:taxon-name>
                        </italic>
                      </bold>
                      <bold>[host:</bold>
                      <bold>
                        <italic>
                          <tp:taxon-name><tp:taxon-name-part taxon-name-part-type="genus" reg="Conocephalum">Conocephalum</tp:taxon-name-part></tp:taxon-name>
                        </italic>
                      </bold>
                      <bold>]</bold>
                    </td></tr><tr><td rowspan="1" colspan="1">–</td><td rowspan="1" colspan="1">Male epandrium with a comb comprising 8 fused tubercle-like setae (Fig. <xref ref-type="fig" rid="F43">43I</xref>)</td><td rowspan="1" colspan="1">
                      <bold>
                        <italic>
                          <tp:taxon-name><tp:taxon-name-part taxon-name-part-type="genus" reg="Phytoliriomyza">P.</tp:taxon-name-part><tp:taxon-name-part taxon-name-part-type="species" reg="caliginosa">caliginosa</tp:taxon-name-part></tp:taxon-name>
                        </italic>
                      </bold>
                      <bold>[host:</bold>
                      <bold>
                        <italic>
                          <tp:taxon-name><tp:taxon-name-part taxon-name-part-type="genus" reg="Conocephalum">Conocephalum</tp:taxon-name-part></tp:taxon-name>
                        </italic>
                      </bold>
                      <bold>]</bold>
                    </td></tr><tr><td rowspan="1" colspan="1">36</td><td rowspan="1" colspan="1">Yellow patch of midposterior scutum darkened and ill-defined (Fig. <xref ref-type="fig" rid="F32">32D</xref>); Tergite of abdomen brownish yellow (Fig. <xref ref-type="fig" rid="F32">32E</xref>)</td><td rowspan="1" colspan="1">
                      <bold>
                        <italic>
                          <tp:taxon-name><tp:taxon-name-part taxon-name-part-type="genus" reg="Phytoliriomyza">P.</tp:taxon-name-part><tp:taxon-name-part taxon-name-part-type="species" reg="aratriformis">aratriformis</tp:taxon-name-part></tp:taxon-name>
                        </italic>
                      </bold>
                      <bold>[host:</bold>
                      <bold>
                        <italic>
                          <tp:taxon-name><tp:taxon-name-part taxon-name-part-type="genus" reg="Conocephalum">Conocephalum</tp:taxon-name-part></tp:taxon-name>
                        </italic>
                      </bold>
                      <bold>]</bold>
                    </td></tr><tr><td rowspan="1" colspan="1">–</td><td rowspan="1" colspan="1">Yellow patch of midposterior scutum rectangular and well-defined (Fig. <xref ref-type="fig" rid="F14">14D</xref>); Tergite of abdomen yellow (Fig. <xref ref-type="fig" rid="F14">14E</xref>)</td><td rowspan="1" colspan="1">
                      <bold>37
</bold>
                    </td></tr><tr><td rowspan="1" colspan="1">37</td><td rowspan="1" colspan="1">Male epandrium with a pair of elongated, hypertrophied arms, each bearing a tubercle-like seta apically (Fig. <xref ref-type="fig" rid="F14">14K</xref>)</td><td rowspan="1" colspan="1">
                      <bold>38</bold>
                    </td></tr><tr><td rowspan="1" colspan="1">–</td><td rowspan="1" colspan="1">Male epandrium without a pair of elongated, hypertrophied arms (Fig. <xref ref-type="fig" rid="F17">17I</xref>)</td><td rowspan="1" colspan="1">
                      <bold>
                        <italic>
                          <tp:taxon-name><tp:taxon-name-part taxon-name-part-type="genus" reg="Phytoliriomyza">P.</tp:taxon-name-part><tp:taxon-name-part taxon-name-part-type="species" reg="plagiochasmatos">plagiochasmatos</tp:taxon-name-part></tp:taxon-name>
                        </italic>
                      </bold>
                      <bold>[host:</bold>
                      <bold>
                        <italic>
                          <tp:taxon-name><tp:taxon-name-part taxon-name-part-type="genus" reg="Plagiochasma">Plagiochasma</tp:taxon-name-part></tp:taxon-name>
                        </italic>
                      </bold>
                      <bold>]</bold>
                    </td></tr><tr><td rowspan="1" colspan="1">38</td><td rowspan="1" colspan="1">Hypertrophied arm on male epandrium strongly curved outward (Fig. <xref ref-type="fig" rid="F14">14K</xref>)</td><td rowspan="1" colspan="1">
                      <bold>
                        <italic>
                          <tp:taxon-name><tp:taxon-name-part taxon-name-part-type="genus" reg="Phytoliriomyza">P.</tp:taxon-name-part><tp:taxon-name-part taxon-name-part-type="species" reg="arcus">arcus</tp:taxon-name-part></tp:taxon-name>
                        </italic>
                      </bold>
                      <bold>[host:</bold>
                      <bold>
                        <italic>
                          <tp:taxon-name><tp:taxon-name-part taxon-name-part-type="genus" reg="Plagiochasma">Plagiochasma</tp:taxon-name-part></tp:taxon-name>
                        </italic>
                      </bold>
                      <bold>]</bold>
                    </td></tr><tr><td rowspan="1" colspan="1">–</td><td rowspan="1" colspan="1">Hypertrophied arm on male epandrium protruded forward (Fig. <xref ref-type="fig" rid="F29">29I</xref>)</td><td rowspan="1" colspan="1">
                      <bold>
                        <italic>
                          <tp:taxon-name><tp:taxon-name-part taxon-name-part-type="genus" reg="Phytoliriomyza">P.</tp:taxon-name-part><tp:taxon-name-part taxon-name-part-type="species" reg="falcata">falcata</tp:taxon-name-part></tp:taxon-name>
                        </italic>
                      </bold>
                      <bold>[host:</bold>
                      <bold>
                        <italic>
                          <tp:taxon-name><tp:taxon-name-part taxon-name-part-type="genus" reg="Reboulia">Reboulia</tp:taxon-name-part></tp:taxon-name>
                        </italic>
                      </bold>
                      <bold>]</bold>
                    </td></tr></tbody></table></table-wrap></sec><sec sec-type="﻿Taxonomy" id="SECID0EKPEK"><title>﻿Taxonomy</title><p>We describe 39 <italic><tp:taxon-name><tp:taxon-name-part taxon-name-part-type="genus" reg="Phytoliriomyza">Phytoliriomyza</tp:taxon-name-part></tp:taxon-name></italic> species in order of phylogenetic position of their host plants (as shown in Tables <xref ref-type="table" rid="T1">1</xref> and <xref ref-type="table" rid="T2">2</xref>), focusing on morphological characteristics, geographical variation, host-plant records, and life history of each species.
                        </p><sec sec-type="Species associated with Marchantia" id="SECID0E6PEK"><title>Species associated with <italic><tp:taxon-name><tp:taxon-name-part taxon-name-part-type="genus" reg="Marchantia">Marchantia</tp:taxon-name-part></tp:taxon-name></italic></title></sec></sec></tp:treatment-sec><tp:treatment-sec><!--Section generated to contain objects referenced in tp:taxon-treatment.--><fig id="F74" position="float" orientation="portrait"><object-id xmlns:xlink="http://www.w3.org/1999/xlink" content-type="doi" xlink:type="simple">10.3897/zookeys.1133.94530.figure74</object-id><object-id xmlns:xlink="http://www.w3.org/1999/xlink" content-type="arpha" xlink:type="simple">79F9DB85-E5A2-5787-821C-0E0BD164AEC3</object-id><label>Figure 74.</label><caption><p><italic><tp:taxon-name><tp:taxon-name-part taxon-name-part-type="genus" reg="Phytoliriomyza">Phytoliriomyza</tp:taxon-name-part><tp:taxon-name-part taxon-name-part-type="species" reg="phaeocerotis">phaeocerotis</tp:taxon-name-part></tp:taxon-name></italic>sp. nov. <bold>A–E </bold>holotype male <bold>A</bold> habitus <bold>B</bold> lateral <bold>C</bold> frontal <bold>D</bold> dorsal <bold>E</bold> posterior <bold>F</bold> paratype female (MK-AG-a10), dorsal <bold>G–K</bold> male genitalia (<bold>G, H</bold> emerged from <italic><tp:taxon-name><tp:taxon-name-part taxon-name-part-type="genus" reg="Notothylas">Notothylas</tp:taxon-name-part><tp:taxon-name-part taxon-name-part-type="species" reg="temperata">temperata</tp:taxon-name-part></tp:taxon-name></italic> at type locality <bold>I</bold> emerged from <italic><tp:taxon-name><tp:taxon-name-part taxon-name-part-type="genus" reg="Phaeoceros">Phaeoceros</tp:taxon-name-part><tp:taxon-name-part taxon-name-part-type="species" reg="carolinianus">carolinianus</tp:taxon-name-part></tp:taxon-name></italic> at Kakeroma Is. <bold>J</bold> emerged from <italic><tp:taxon-name><tp:taxon-name-part taxon-name-part-type="genus" reg="Notothylas">Notothylas</tp:taxon-name-part><tp:taxon-name-part taxon-name-part-type="species" reg="temperata">temperata</tp:taxon-name-part></tp:taxon-name></italic> at Kibi-kogen <bold>K</bold> emerged from <italic><tp:taxon-name><tp:taxon-name-part taxon-name-part-type="genus" reg="Anthoceros">Anthoceros</tp:taxon-name-part><tp:taxon-name-part taxon-name-part-type="species" reg="punctatus">punctatus</tp:taxon-name-part></tp:taxon-name></italic> at Inago) <bold>G</bold> whole genitalia, ventral <bold>H, J</bold> phallic complex, lateral and ventral <bold>I</bold> epandrium, ventral <bold>K</bold> ejaculatory apodeme, lateral <bold>L</bold> phallic complex, lateral.</p></caption><graphic xmlns:xlink="http://www.w3.org/1999/xlink" xlink:href="zookeys-1133-001_article-94530__-g074.jpg" position="float" orientation="portrait" xlink:type="simple" id="oo_775448.jpg"><uri content-type="original_file" xlink:type="simple">https://binary.pensoft.net/fig/775448</uri></graphic></fig><fig id="F1" position="float" orientation="portrait"><object-id xmlns:xlink="http://www.w3.org/1999/xlink" content-type="doi" xlink:type="simple">10.3897/zookeys.1133.94530.figure1</object-id><object-id xmlns:xlink="http://www.w3.org/1999/xlink" content-type="arpha" xlink:type="simple">3F170F38-5687-5035-A098-6A57A7E50B12</object-id><label>Figure 1.</label><caption><p><italic><tp:taxon-name><tp:taxon-name-part taxon-name-part-type="genus" reg="Phytoliriomyza">Phytoliriomyza</tp:taxon-name-part><tp:taxon-name-part taxon-name-part-type="species" reg="dorsata">dorsata</tp:taxon-name-part></tp:taxon-name></italic><bold>A–E</bold> male at Yakumo <bold>A</bold> habitus <bold>B</bold> lateral body <bold>C</bold> frontal head <bold>D</bold> dorsal thorax <bold>E</bold> thorax in posterior view <bold>F, G </bold>female at Yakumo <bold>F </bold>dorsal thorax <bold>G</bold> lateral body <bold>H–J</bold> male genitalia <bold>H</bold> whole genitalia, ventral <bold>I</bold> phallic complex, ventral <bold>J</bold> epandrium, ventral <bold>K, L</bold> female postabdomen <bold>K</bold> oviscape and spermatheca <bold>L</bold> tergite 10 <bold>M–O</bold> mined thalli of <italic><tp:taxon-name><tp:taxon-name-part taxon-name-part-type="genus" reg="Marchantia">Marchantia</tp:taxon-name-part><tp:taxon-name-part taxon-name-part-type="species" reg="polymorpha">polymorpha</tp:taxon-name-part></tp:taxon-name></italic><bold>M</bold> mined thallus dissected to show interior and puparium (arrow) <bold>N</bold> mined thallus with exit hole <bold>O</bold> the same thallus with the mine dissected to show a puparium (arrow).</p></caption><graphic xmlns:xlink="http://www.w3.org/1999/xlink" xlink:href="zookeys-1133-001_article-94530__-g001.jpg" position="float" orientation="portrait" xlink:type="simple" id="oo_775374.jpg"><uri content-type="original_file" xlink:type="simple">https://binary.pensoft.net/fig/775374</uri></graphic></fig><fig id="F63" position="float" orientation="portrait"><object-id xmlns:xlink="http://www.w3.org/1999/xlink" content-type="doi" xlink:type="simple">10.3897/zookeys.1133.94530.figure63</object-id><object-id xmlns:xlink="http://www.w3.org/1999/xlink" content-type="arpha" xlink:type="simple">C4ACB8FF-0DCA-5C50-9E9C-A3DBD048B68F</object-id><label>Figure 63.</label><caption><p><italic><tp:taxon-name><tp:taxon-name-part taxon-name-part-type="genus" reg="Phytoliriomyza">Phytoliriomyza</tp:taxon-name-part><tp:taxon-name-part taxon-name-part-type="species" reg="ricciae">ricciae</tp:taxon-name-part></tp:taxon-name></italic>sp. nov. <bold>A–E </bold>holotype male <bold>A</bold> habitus <bold>B</bold> lateral <bold>C</bold> frontal <bold>D</bold> dorsal <bold>E</bold> posterior <bold>F</bold> paratype female, frontal (MK-AG-201) <bold>G–K</bold> male genitalia (<bold>G–J</bold> on <italic><tp:taxon-name><tp:taxon-name-part taxon-name-part-type="genus" reg="Riccia">Riccia</tp:taxon-name-part><tp:taxon-name-part taxon-name-part-type="species" reg="nipponica">nipponica</tp:taxon-name-part></tp:taxon-name></italic><bold>K</bold> on <italic><tp:taxon-name><tp:taxon-name-part taxon-name-part-type="genus" reg="Riccia">R.</tp:taxon-name-part><tp:taxon-name-part taxon-name-part-type="species" reg="huebeneriana">huebeneriana</tp:taxon-name-part></tp:taxon-name></italic>) <bold>G</bold> whole genitalia, ventral <bold>H</bold> phallic complex, lateral <bold>I</bold> phallic complex, ventral <bold>L</bold> ejaculatory apodeme, lateral <bold>M</bold> epandrium, ventral.</p></caption><graphic xmlns:xlink="http://www.w3.org/1999/xlink" xlink:href="zookeys-1133-001_article-94530__-g063.jpg" position="float" orientation="portrait" xlink:type="simple" id="oo_775437.jpg"><uri content-type="original_file" xlink:type="simple">https://binary.pensoft.net/fig/775437</uri></graphic></fig><fig id="F72" position="float" orientation="portrait"><object-id xmlns:xlink="http://www.w3.org/1999/xlink" content-type="doi" xlink:type="simple">10.3897/zookeys.1133.94530.figure72</object-id><object-id xmlns:xlink="http://www.w3.org/1999/xlink" content-type="arpha" xlink:type="simple">19387FD7-0FF3-516A-99E5-2151D8E3B367</object-id><label>Figure 72.</label><caption><p><italic><tp:taxon-name><tp:taxon-name-part taxon-name-part-type="genus" reg="Phytoliriomyza">Phytoliriomyza</tp:taxon-name-part><tp:taxon-name-part taxon-name-part-type="species" reg="megacerotis">megacerotis</tp:taxon-name-part></tp:taxon-name></italic>sp. nov. <bold>A–E </bold>holotype male <bold>A</bold> habitus <bold>B</bold> lateral <bold>C</bold> frontal <bold>D</bold> dorsal <bold>E</bold> posterior <bold>F</bold> paratype female (MK-AG-a14), dorsal <bold>G–J</bold> male genitalia (<bold>G</bold> at type locality <bold>H, I</bold> at Tashiro <bold>J</bold> at Yasukawa-keikoku) <bold>G</bold> whole genitalia, ventral <bold>H</bold> epandrium, ventral <bold>I</bold> ejaculatory apodeme, lateral <bold>J</bold> phallic complex, lateral <bold>K, L</bold> female postabdomen<bold> K</bold> oviscape and spermatheca <bold>L</bold> tergite 10.</p></caption><graphic xmlns:xlink="http://www.w3.org/1999/xlink" xlink:href="zookeys-1133-001_article-94530__-g072.jpg" position="float" orientation="portrait" xlink:type="simple" id="oo_775446.jpg"><uri content-type="original_file" xlink:type="simple">https://binary.pensoft.net/fig/775446</uri></graphic></fig><fig id="F70" position="float" orientation="portrait"><object-id xmlns:xlink="http://www.w3.org/1999/xlink" content-type="doi" xlink:type="simple">10.3897/zookeys.1133.94530.figure70</object-id><object-id xmlns:xlink="http://www.w3.org/1999/xlink" content-type="arpha" xlink:type="simple">E4DB3F18-867F-5C54-B752-6D8D0AB2F62D</object-id><label>Figure 70.</label><caption><p><italic><tp:taxon-name><tp:taxon-name-part taxon-name-part-type="genus" reg="Phytoliriomyza">Phytoliriomyza</tp:taxon-name-part><tp:taxon-name-part taxon-name-part-type="species" reg="foliocerotis">foliocerotis</tp:taxon-name-part></tp:taxon-name></italic>sp. nov. <bold>A–D </bold>holotype male <bold>A</bold> habitus <bold>B</bold> lateral <bold>C</bold> frontal <bold>D</bold> dorsal <bold>E, F</bold> paratype female (MK-AG-a450) <bold>E</bold> dorsal <bold>F</bold> posterior <bold>G–J</bold> male genitalia <bold>G</bold> whole genitalia, ventral <bold>H</bold> ejaculatory apodeme, lateral <bold>I</bold> phallic complex, lateral <bold>J</bold> epandrium, posterior-ventral <bold>K, L</bold> female postabdomen <bold>K</bold> oviscape and spermatheca with spermatheca <bold>L</bold> tergite 10 <bold>M</bold> habitat at type locality <bold>N</bold> mined thallus of <italic><tp:taxon-name><tp:taxon-name-part taxon-name-part-type="genus" reg="Folioceros">Folioceros</tp:taxon-name-part><tp:taxon-name-part taxon-name-part-type="species" reg="fuciformis">fuciformis</tp:taxon-name-part></tp:taxon-name></italic></p></caption><graphic xmlns:xlink="http://www.w3.org/1999/xlink" xlink:href="zookeys-1133-001_article-94530__-g070.jpg" position="float" orientation="portrait" xlink:type="simple" id="oo_775444.jpg"><uri content-type="original_file" xlink:type="simple">https://binary.pensoft.net/fig/775444</uri></graphic></fig><fig id="F68" position="float" orientation="portrait"><object-id xmlns:xlink="http://www.w3.org/1999/xlink" content-type="doi" xlink:type="simple">10.3897/zookeys.1133.94530.figure68</object-id><object-id xmlns:xlink="http://www.w3.org/1999/xlink" content-type="arpha" xlink:type="simple">988BF598-129A-5804-A76E-793B24F9B7CD</object-id><label>Figure 68.</label><caption><p><italic><tp:taxon-name><tp:taxon-name-part taxon-name-part-type="genus" reg="Phytoliriomyza">Phytoliriomyza</tp:taxon-name-part><tp:taxon-name-part taxon-name-part-type="species" reg="caerulescens">caerulescens</tp:taxon-name-part></tp:taxon-name></italic>sp. nov. <bold>A–E </bold>holotype male <bold>A</bold> habitus <bold>B</bold> lateral <bold>C</bold> frontal <bold>D</bold> dorsal <bold>E</bold> posterior <bold>F–J</bold> paratype female (MK-AG-a558) <bold>F</bold> frontal <bold>G</bold> habitus <bold>H </bold>lateral <bold>I </bold>dorsal <bold>J</bold> posterior <bold>K</bold> female fly ovipositing to thallus of <italic><tp:taxon-name><tp:taxon-name-part taxon-name-part-type="genus" reg="Riccia">Riccia</tp:taxon-name-part><tp:taxon-name-part taxon-name-part-type="species" reg="billardieri">billardieri</tp:taxon-name-part></tp:taxon-name></italic><bold>L–O</bold> male genitalia <bold>L</bold> whole genitalia, ventral <bold>M</bold> phallic complex, lateral <bold>N</bold> epandrium, ventral <bold>O</bold> ejaculatory apodeme, ventral.</p></caption><graphic xmlns:xlink="http://www.w3.org/1999/xlink" xlink:href="zookeys-1133-001_article-94530__-g068.jpg" position="float" orientation="portrait" xlink:type="simple" id="oo_775442.jpg"><uri content-type="original_file" xlink:type="simple">https://binary.pensoft.net/fig/775442</uri></graphic></fig><fig id="F66" position="float" orientation="portrait"><object-id xmlns:xlink="http://www.w3.org/1999/xlink" content-type="doi" xlink:type="simple">10.3897/zookeys.1133.94530.figure66</object-id><object-id xmlns:xlink="http://www.w3.org/1999/xlink" content-type="arpha" xlink:type="simple">69CC06FE-2449-56AB-98AE-B1993834538D</object-id><label>Figure 66.</label><caption><p><italic><tp:taxon-name><tp:taxon-name-part taxon-name-part-type="genus" reg="Phytoliriomyza">Phytoliriomyza</tp:taxon-name-part><tp:taxon-name-part taxon-name-part-type="species" reg="sexfasciata">sexfasciata</tp:taxon-name-part></tp:taxon-name></italic>sp. nov. <bold>A–E </bold>holotype male <bold>A</bold> habitus <bold>B</bold> lateral <bold>C</bold> frontal <bold>D</bold> dorsal <bold>E</bold> posterior <bold>F–J</bold> paratype female (MK-AG-a573) <bold>F</bold> habitus <bold>F</bold> lateral <bold>G</bold> frontal <bold>H</bold> dorsal <bold>I</bold> posterior <bold>K–O</bold> male genitalia <bold>K</bold> whole genitalia, ventral <bold>L</bold> epandrium, ventral <bold>M</bold> phallic complex, lateral <bold>N</bold> genitalia, lateral <bold>O</bold> ejaculatory apodeme, lateral <bold>P</bold> live female fly walking on soil.</p></caption><graphic xmlns:xlink="http://www.w3.org/1999/xlink" xlink:href="zookeys-1133-001_article-94530__-g066.jpg" position="float" orientation="portrait" xlink:type="simple" id="oo_775440.jpg"><uri content-type="original_file" xlink:type="simple">https://binary.pensoft.net/fig/775440</uri></graphic></fig><fig id="F21" position="float" orientation="portrait"><object-id xmlns:xlink="http://www.w3.org/1999/xlink" content-type="doi" xlink:type="simple">10.3897/zookeys.1133.94530.figure21</object-id><object-id xmlns:xlink="http://www.w3.org/1999/xlink" content-type="arpha" xlink:type="simple">DA4CD761-030F-56D4-8AC5-9863F5A6405D</object-id><label>Figure 21.</label><caption><p> Locality records of three <italic><tp:taxon-name><tp:taxon-name-part taxon-name-part-type="genus" reg="Phytoliriomyza">Phytoliriomyza</tp:taxon-name-part></tp:taxon-name></italic> species associated with <italic><tp:taxon-name><tp:taxon-name-part taxon-name-part-type="genus" reg="Asterella">Asterella</tp:taxon-name-part></tp:taxon-name></italic>and<italic><tp:taxon-name><tp:taxon-name-part taxon-name-part-type="genus" reg="Reboulia">Reboulia</tp:taxon-name-part></tp:taxon-name></italic> spp.: <italic><tp:taxon-name><tp:taxon-name-part taxon-name-part-type="genus" reg="Phytoliriomyza">P.</tp:taxon-name-part><tp:taxon-name-part taxon-name-part-type="species" reg="iriomotensis">iriomotensis</tp:taxon-name-part></tp:taxon-name></italic>and<italic><tp:taxon-name><tp:taxon-name-part taxon-name-part-type="genus" reg="Phytoliriomyza">P.</tp:taxon-name-part><tp:taxon-name-part taxon-name-part-type="species" reg="cometiformis">cometiformis</tp:taxon-name-part></tp:taxon-name></italic>.</p></caption><graphic xmlns:xlink="http://www.w3.org/1999/xlink" xlink:href="zookeys-1133-001_article-94530__-g021.jpg" position="float" orientation="portrait" xlink:type="simple" id="oo_775394.jpg"><uri content-type="original_file" xlink:type="simple">https://binary.pensoft.net/fig/775394</uri></graphic></fig><fig id="F56" position="float" orientation="portrait"><object-id xmlns:xlink="http://www.w3.org/1999/xlink" content-type="doi" xlink:type="simple">10.3897/zookeys.1133.94530.figure56</object-id><object-id xmlns:xlink="http://www.w3.org/1999/xlink" content-type="arpha" xlink:type="simple">304CADE8-A3EB-5AD9-8FA2-5AD7EAC66D07</object-id><label>Figure 56.</label><caption><p><italic><tp:taxon-name><tp:taxon-name-part taxon-name-part-type="genus" reg="Phytoliriomyza">Phytoliriomyza</tp:taxon-name-part><tp:taxon-name-part taxon-name-part-type="species" reg="alpicola">alpicola</tp:taxon-name-part></tp:taxon-name></italic><bold>A–E </bold>male at Ikawa-toge <bold>A</bold> habitus <bold>B</bold> dorsal <bold>C</bold> frontal <bold>D</bold> dorsal <bold>E</bold> posterior <bold>F</bold> live female fly at Mitsumine-Jinja <bold>G–K</bold> male genitalia (<bold>G–J</bold> at Ikawa-toge <bold>K</bold> at Samani) <bold>G</bold> whole genitalia <bold>H</bold> phallic complex <bold>I</bold> epandrium <bold>J, K</bold> ejaculatory apodeme, ventral and lateral.</p></caption><graphic xmlns:xlink="http://www.w3.org/1999/xlink" xlink:href="zookeys-1133-001_article-94530__-g056.jpg" position="float" orientation="portrait" xlink:type="simple" id="oo_775430.jpg"><uri content-type="original_file" xlink:type="simple">https://binary.pensoft.net/fig/775430</uri></graphic></fig><fig id="F44" position="float" orientation="portrait"><object-id xmlns:xlink="http://www.w3.org/1999/xlink" content-type="doi" xlink:type="simple">10.3897/zookeys.1133.94530.figure44</object-id><object-id xmlns:xlink="http://www.w3.org/1999/xlink" content-type="arpha" xlink:type="simple">3A30FC0E-F071-5650-A62F-763E1CCC941E</object-id><label>Figure 44.</label><caption><p><italic><tp:taxon-name><tp:taxon-name-part taxon-name-part-type="genus" reg="Phytoliriomyza">Phytoliriomyza</tp:taxon-name-part><tp:taxon-name-part taxon-name-part-type="species" reg="ugetsu">ugetsu</tp:taxon-name-part></tp:taxon-name></italic>sp. nov. <bold>A–E </bold>holotype male <bold>A</bold> habitus <bold>B </bold>lateral <bold>C</bold> frontal <bold>D</bold> dorsal <bold>E</bold> posterior <bold>F</bold> paratype female (MK-AG-554), frontal <bold>G–J </bold>male genitalia (<bold>G, H</bold> at type locality <bold>I</bold> Yaku Is. <bold>J</bold> Mikisato) <bold>G</bold> whole genitalia, ventral <bold>H </bold>phallic complex, lateral <bold>I</bold> epandrium, ventral <bold>J</bold> ejaculatory apodeme, lateral <bold>K</bold> a live female fly foraging on <italic><tp:taxon-name><tp:taxon-name-part taxon-name-part-type="genus" reg="Conocephalum">Conocephalum</tp:taxon-name-part><tp:taxon-name-part taxon-name-part-type="species" reg="orientalis">orientalis</tp:taxon-name-part></tp:taxon-name></italic> thallus at Tategasaki <bold>L, M</bold> female postabdomen <bold>L</bold> oviscape and spermatheca <bold>M</bold> tergite 10 <bold>N</bold> puparia <bold>O</bold> mined thallus of <italic><tp:taxon-name><tp:taxon-name-part taxon-name-part-type="genus" reg="Conocephalum">Conocephalum</tp:taxon-name-part><tp:taxon-name-part taxon-name-part-type="species" reg="orientalis">orientalis</tp:taxon-name-part></tp:taxon-name></italic>at type locality <bold>P</bold> habitat at Tategasaki.</p></caption><graphic xmlns:xlink="http://www.w3.org/1999/xlink" xlink:href="zookeys-1133-001_article-94530__-g044.jpg" position="float" orientation="portrait" xlink:type="simple" id="oo_775418.jpg"><uri content-type="original_file" xlink:type="simple">https://binary.pensoft.net/fig/775418</uri></graphic></fig><fig id="F10" position="float" orientation="portrait"><object-id xmlns:xlink="http://www.w3.org/1999/xlink" content-type="doi" xlink:type="simple">10.3897/zookeys.1133.94530.figure10</object-id><object-id xmlns:xlink="http://www.w3.org/1999/xlink" content-type="arpha" xlink:type="simple">40E3885D-FA30-5273-B0F7-43326878100F</object-id><label>Figure 10.</label><caption><p><italic><tp:taxon-name><tp:taxon-name-part taxon-name-part-type="genus" reg="Phytoliriomyza">Phytoliriomyza</tp:taxon-name-part><tp:taxon-name-part taxon-name-part-type="species" reg="dumortierae">dumortierae</tp:taxon-name-part></tp:taxon-name></italic>sp. nov. <bold>A–D </bold>holotype male <bold>A</bold> habitus <bold>B</bold> lateral <bold>C</bold> frontal <bold>D</bold> dorsal <bold>E</bold> paratype female (MK-AG-241) <bold>F–L</bold> male genitalia (<bold>F</bold> at type locality <bold>G–I</bold> at Ichiu <bold>J–L</bold> at Tashiro) <bold>F</bold> whole genitalia, ventral <bold>G</bold> whole genitalia, lateral <bold>H</bold> phallic complex, lateral <bold>I</bold> ejaculatory apodeme, lateral <bold>J</bold> phallic complex, ventral <bold>K–L</bold> epandrium, posterior and anterior.</p></caption><graphic xmlns:xlink="http://www.w3.org/1999/xlink" xlink:href="zookeys-1133-001_article-94530__-g010.jpg" position="float" orientation="portrait" xlink:type="simple" id="oo_775383.jpg"><uri content-type="original_file" xlink:type="simple">https://binary.pensoft.net/fig/775383</uri></graphic></fig><fig id="F8" position="float" orientation="portrait"><object-id xmlns:xlink="http://www.w3.org/1999/xlink" content-type="doi" xlink:type="simple">10.3897/zookeys.1133.94530.figure8</object-id><object-id xmlns:xlink="http://www.w3.org/1999/xlink" content-type="arpha" xlink:type="simple">23BE1900-6704-5B31-9FB0-B072AB44814A</object-id><label>Figure 8.</label><caption><p><italic><tp:taxon-name><tp:taxon-name-part taxon-name-part-type="genus" reg="Phytoliriomyza">Phytoliriomyza</tp:taxon-name-part><tp:taxon-name-part taxon-name-part-type="species" reg="nubatama">nubatama</tp:taxon-name-part></tp:taxon-name></italic>sp. nov. <bold>A–D, G</bold> holotype male <bold>A</bold> habitus <bold>B</bold> lateral <bold>C</bold> frontal <bold>D</bold> dorsal <bold>E, F</bold> paratype female (MK-AG-323),<bold> E</bold> dorsal <bold>F</bold> frontal <bold>G–L</bold> male genitalia (<bold>G–K</bold> type locality <bold>L</bold> Kume Island) <bold>G</bold> whole genitalia, ventral <bold>H</bold> phallic complex, lateral <bold>I</bold> epandrium, ventral <bold>J</bold> ejaculatory apodeme lateral <bold>K</bold> postgonite <bold>L</bold> phallic complex, ventral.</p></caption><graphic xmlns:xlink="http://www.w3.org/1999/xlink" xlink:href="zookeys-1133-001_article-94530__-g008.jpg" position="float" orientation="portrait" xlink:type="simple" id="oo_775381.jpg"><uri content-type="original_file" xlink:type="simple">https://binary.pensoft.net/fig/775381</uri></graphic></fig><fig id="F35" position="float" orientation="portrait"><object-id xmlns:xlink="http://www.w3.org/1999/xlink" content-type="doi" xlink:type="simple">10.3897/zookeys.1133.94530.figure35</object-id><object-id xmlns:xlink="http://www.w3.org/1999/xlink" content-type="arpha" xlink:type="simple">303BEFBB-D2EC-5D07-B53C-DD3F3A273A8B</object-id><label>Figure 35.</label><caption><p><italic><tp:taxon-name><tp:taxon-name-part taxon-name-part-type="genus" reg="Phytoliriomyza">Phytoliriomyza</tp:taxon-name-part><tp:taxon-name-part taxon-name-part-type="species" reg="wiesnerellae">wiesnerellae</tp:taxon-name-part></tp:taxon-name></italic>sp. nov. <bold>A–D </bold>holotype male <bold>A</bold> habitus <bold>B</bold> lateral <bold>C</bold> frontal <bold>D</bold> dorsal <bold>E </bold>paratype female (MK-AG-a342), posterior <bold>F–J</bold> male genitalia <bold>F</bold> whole genitalia, ventral <bold>G</bold> epandrium, lateral <bold>H</bold> phallic complex, lateral <bold>I</bold> epandrium, ventral <bold>J</bold> ejaculatory apodeme, lateral.</p></caption><graphic xmlns:xlink="http://www.w3.org/1999/xlink" xlink:href="zookeys-1133-001_article-94530__-g035.jpg" position="float" orientation="portrait" xlink:type="simple" id="oo_775408.jpg"><uri content-type="original_file" xlink:type="simple">https://binary.pensoft.net/fig/775408</uri></graphic></fig><fig id="F62" position="float" orientation="portrait"><object-id xmlns:xlink="http://www.w3.org/1999/xlink" content-type="doi" xlink:type="simple">10.3897/zookeys.1133.94530.figure62</object-id><object-id xmlns:xlink="http://www.w3.org/1999/xlink" content-type="arpha" xlink:type="simple">33EA1FBD-3415-526C-AA1E-1149D41594DD</object-id><label>Figure 62.</label><caption><p><italic><tp:taxon-name><tp:taxon-name-part taxon-name-part-type="genus" reg="Phytoliriomyza">Phytoliriomyza</tp:taxon-name-part><tp:taxon-name-part taxon-name-part-type="species" reg="suetsugui">suetsugui</tp:taxon-name-part></tp:taxon-name></italic>sp. nov. <bold>A–D </bold>holotype male <bold>A</bold> habitus <bold>B</bold> lateral <bold>C</bold> frontal <bold>D</bold> dorsal <bold>E–H</bold> paratype female (MK-AG-a434) <bold>E</bold> dorsal <bold>F</bold> frontal <bold>G</bold> lateral <bold>H</bold> posterior <bold>I–L</bold> male genitalia <bold>I</bold> whole genitalia, ventral <bold>J</bold> phallic complex, lateral <bold>K</bold> epandrium, ventral <bold>L</bold> ejaculatory apodeme <bold>M, N</bold> female postabdomen <bold>M</bold> oviscape and spermatheca <bold>N</bold> tergite 10 <bold>O, P</bold> habitat at type locality <bold>Q</bold> mined thallus of <italic><tp:taxon-name><tp:taxon-name-part taxon-name-part-type="genus" reg="Conocephalum">Conocephalum</tp:taxon-name-part><tp:taxon-name-part taxon-name-part-type="species" reg="orientalis">orientalis</tp:taxon-name-part></tp:taxon-name></italic>.</p></caption><graphic xmlns:xlink="http://www.w3.org/1999/xlink" xlink:href="zookeys-1133-001_article-94530__-g062.jpg" position="float" orientation="portrait" xlink:type="simple" id="oo_775436.jpg"><uri content-type="original_file" xlink:type="simple">https://binary.pensoft.net/fig/775436</uri></graphic></fig><fig id="F5" position="float" orientation="portrait"><object-id xmlns:xlink="http://www.w3.org/1999/xlink" content-type="doi" xlink:type="simple">10.3897/zookeys.1133.94530.figure5</object-id><object-id xmlns:xlink="http://www.w3.org/1999/xlink" content-type="arpha" xlink:type="simple">84C25BB3-23E5-509C-A780-0050A66EE2FC</object-id><label>Figure 5.</label><caption><p><italic><tp:taxon-name><tp:taxon-name-part taxon-name-part-type="genus" reg="Phytoliriomyza">Phytoliriomyza</tp:taxon-name-part><tp:taxon-name-part taxon-name-part-type="species" reg="tsukuyomi">tsukuyomi</tp:taxon-name-part></tp:taxon-name></italic> sp. nov. <bold>A–E</bold> holotype male <bold>A</bold> habitus, <bold>B</bold> lateral <bold>C</bold> frontal <bold>D</bold> dorsal <bold>E</bold> posterior<bold> F</bold> paratype female (MK-AG-a442) <bold>G–J</bold> male genitalia <bold>G</bold> whole genitalia, ventral <bold>H</bold> phallus complex, lateral <bold>I</bold> epandrium <bold>J</bold> ejaculatory apodeme, lateral <bold>K, L</bold> female postabdomen <bold>K</bold> oviscape and spermatheca <bold>L</bold> tergite 10 <bold>M</bold> mined thallus of <italic><tp:taxon-name><tp:taxon-name-part taxon-name-part-type="genus" reg="Marchantia">Marchantia</tp:taxon-name-part><tp:taxon-name-part taxon-name-part-type="species" reg="polymorpha">polymorpha</tp:taxon-name-part></tp:taxon-name></italic>.</p></caption><graphic xmlns:xlink="http://www.w3.org/1999/xlink" xlink:href="zookeys-1133-001_article-94530__-g005.jpg" position="float" orientation="portrait" xlink:type="simple" id="oo_775378.jpg"><uri content-type="original_file" xlink:type="simple">https://binary.pensoft.net/fig/775378</uri></graphic></fig><fig id="F58" position="float" orientation="portrait"><object-id xmlns:xlink="http://www.w3.org/1999/xlink" content-type="doi" xlink:type="simple">10.3897/zookeys.1133.94530.figure58</object-id><object-id xmlns:xlink="http://www.w3.org/1999/xlink" content-type="arpha" xlink:type="simple">68D8D457-7F49-5C6D-88A1-83D221C8F078</object-id><label>Figure 58.</label><caption><p><italic><tp:taxon-name><tp:taxon-name-part taxon-name-part-type="genus" reg="Phytoliriomyza">Phytoliriomyza</tp:taxon-name-part><tp:taxon-name-part taxon-name-part-type="species" reg="lanternaria">lanternaria</tp:taxon-name-part></tp:taxon-name></italic>sp. nov. <bold>A–D </bold>holotype male <bold>A</bold> habitus <bold>B</bold> dorsal <bold>C</bold> frontal <bold>D</bold> dorsal <bold>E</bold> paratype female (MK-AG-430), dorsal <bold>F–I</bold> male genitalia (<bold>F–H</bold> at type locality <bold>I</bold> Mt. Horoiwa) <bold>F</bold> whole genitalia, ventral <bold>G</bold> phallic complex, lateral <bold>H, I</bold> epandrium, ventral, <bold>J, K</bold> female postabdomen <bold>J</bold> oviscape and spermatheca <bold>K</bold> tergite 10 <bold>L</bold> habitat at type locality <bold>M, N</bold> mined thalli of <italic><tp:taxon-name><tp:taxon-name-part taxon-name-part-type="genus" reg="Conocephalum">Conocephalum</tp:taxon-name-part><tp:taxon-name-part taxon-name-part-type="species" reg="orientalis">orientalis</tp:taxon-name-part></tp:taxon-name></italic>. An arrow in <bold>N</bold> indicates an internal puparium <bold>O</bold> live female fly at Yakumo.</p></caption><graphic xmlns:xlink="http://www.w3.org/1999/xlink" xlink:href="zookeys-1133-001_article-94530__-g058.jpg" position="float" orientation="portrait" xlink:type="simple" id="oo_775432.jpg"><uri content-type="original_file" xlink:type="simple">https://binary.pensoft.net/fig/775432</uri></graphic></fig><fig id="F6" position="float" orientation="portrait"><object-id xmlns:xlink="http://www.w3.org/1999/xlink" content-type="doi" xlink:type="simple">10.3897/zookeys.1133.94530.figure6</object-id><object-id xmlns:xlink="http://www.w3.org/1999/xlink" content-type="arpha" xlink:type="simple">BC1F022E-4953-52B5-8F33-03FC5DB19A40</object-id><label>Figure 6.</label><caption><p><italic><tp:taxon-name><tp:taxon-name-part taxon-name-part-type="genus" reg="Phytoliriomyza">Phytoliriomyza</tp:taxon-name-part><tp:taxon-name-part taxon-name-part-type="species" reg="marchantiae">marchantiae</tp:taxon-name-part></tp:taxon-name></italic>sp. nov. <bold>A–E</bold> holotype male <bold>A</bold> habitus <bold>B</bold> lateral <bold>C</bold> frontal <bold>D</bold> dorsal <bold>E</bold> posterior<bold> F</bold> paratype female (MK-AG-a442), dorsal <bold>G–I</bold> male genitalia <bold>G–I</bold> emerged from <italic><tp:taxon-name><tp:taxon-name-part taxon-name-part-type="genus" reg="Marchantia">Marchantia</tp:taxon-name-part><tp:taxon-name-part taxon-name-part-type="species" reg="paleacea">paleacea</tp:taxon-name-part><tp:taxon-name-part taxon-name-part-type="subspecies" reg="paleacea">paleacea</tp:taxon-name-part></tp:taxon-name></italic> at type locality <bold>J–M</bold> emerged from <italic><tp:taxon-name><tp:taxon-name-part taxon-name-part-type="genus" reg="Marchantia">M.</tp:taxon-name-part><tp:taxon-name-part taxon-name-part-type="species" reg="papillata">papillata</tp:taxon-name-part><tp:taxon-name-part taxon-name-part-type="subspecies" reg="grossibarba">grossibarba</tp:taxon-name-part></tp:taxon-name></italic>at Mt. Oe. <bold>G</bold> whole genitalia, ventral <bold>H </bold>phallus complex, lateral<bold> I, L</bold> epandrium, ventral<bold> J, K </bold>phallic complex, ventral and lateral <bold>M</bold> ejaculatory apodeme, lateral.</p></caption><graphic xmlns:xlink="http://www.w3.org/1999/xlink" xlink:href="zookeys-1133-001_article-94530__-g006.jpg" position="float" orientation="portrait" xlink:type="simple" id="oo_775379.jpg"><uri content-type="original_file" xlink:type="simple">https://binary.pensoft.net/fig/775379</uri></graphic></fig><fig id="F59" position="float" orientation="portrait"><object-id xmlns:xlink="http://www.w3.org/1999/xlink" content-type="doi" xlink:type="simple">10.3897/zookeys.1133.94530.figure59</object-id><object-id xmlns:xlink="http://www.w3.org/1999/xlink" content-type="arpha" xlink:type="simple">1FCF9DC9-C616-52A5-A9CA-64CFD5683B37</object-id><label>Figure 59</label><caption><p><italic><tp:taxon-name><tp:taxon-name-part taxon-name-part-type="genus" reg="Phytoliriomyza">Phytoliriomyza</tp:taxon-name-part><tp:taxon-name-part taxon-name-part-type="species" reg="conocephali">conocephali</tp:taxon-name-part></tp:taxon-name></italic>sp. nov. <bold>A–E </bold>holotype male <bold>A</bold> habitus <bold>B</bold> dorsal <bold>C</bold> frontal <bold>D</bold> dorsal <bold>E</bold> posterior <bold>F</bold> paratype female (MK-AG-a444), dorsal <bold>G–K</bold> male genitalia (<bold>G </bold>on <italic><tp:taxon-name><tp:taxon-name-part taxon-name-part-type="genus" reg="Conocephalum">Conocephalum</tp:taxon-name-part><tp:taxon-name-part taxon-name-part-type="species" reg="orientalis">orientalis</tp:taxon-name-part></tp:taxon-name></italic><bold>H–K</bold> on <italic><tp:taxon-name><tp:taxon-name-part taxon-name-part-type="genus" reg="Conocephalum">C.</tp:taxon-name-part><tp:taxon-name-part taxon-name-part-type="species" reg="japonicum">japonicum</tp:taxon-name-part></tp:taxon-name></italic>) <bold>G, H</bold> whole genitalia, ventral <bold>I</bold> phallic complex, lateral <bold>J</bold> ejaculatory apodeme, dorsal <bold>K</bold> epandrium, ventral.</p></caption><graphic xmlns:xlink="http://www.w3.org/1999/xlink" xlink:href="zookeys-1133-001_article-94530__-g059.jpg" position="float" orientation="portrait" xlink:type="simple" id="oo_775433.jpg"><uri content-type="original_file" xlink:type="simple">https://binary.pensoft.net/fig/775433</uri></graphic></fig><fig id="F33" position="float" orientation="portrait"><object-id xmlns:xlink="http://www.w3.org/1999/xlink" content-type="doi" xlink:type="simple">10.3897/zookeys.1133.94530.figure33</object-id><object-id xmlns:xlink="http://www.w3.org/1999/xlink" content-type="arpha" xlink:type="simple">6E5EEB5D-8206-5334-858B-902FF167BAA5</object-id><label>Figure 33.</label><caption><p><italic><tp:taxon-name><tp:taxon-name-part taxon-name-part-type="genus" reg="Phytoliriomyza">Phytoliriomyza</tp:taxon-name-part><tp:taxon-name-part taxon-name-part-type="species" reg="rebouliae">rebouliae</tp:taxon-name-part></tp:taxon-name></italic>sp. nov. <bold>A–D </bold>holotype male <bold>A</bold> habitus <bold>B</bold> lateral <bold>C</bold> frontal <bold>D</bold> dorsal <bold>E, F</bold> paratype female (MK-AG-a424) <bold>E</bold> posterior <bold>F</bold> lateral <bold>G</bold> live female fly <bold>H–K</bold> male genitalia <bold>H</bold> whole genitalia, ventral <bold>I</bold> phallic complex, lateral <bold>J</bold> epandrium, ventral <bold>K</bold> ejaculatory apodeme, lateral.</p></caption><graphic xmlns:xlink="http://www.w3.org/1999/xlink" xlink:href="zookeys-1133-001_article-94530__-g033.jpg" position="float" orientation="portrait" xlink:type="simple" id="oo_775406.jpg"><uri content-type="original_file" xlink:type="simple">https://binary.pensoft.net/fig/775406</uri></graphic></fig><fig id="F49" position="float" orientation="portrait"><object-id xmlns:xlink="http://www.w3.org/1999/xlink" content-type="doi" xlink:type="simple">10.3897/zookeys.1133.94530.figure49</object-id><object-id xmlns:xlink="http://www.w3.org/1999/xlink" content-type="arpha" xlink:type="simple">BF1A9E89-52CD-54E3-9D9B-85569CA6E291</object-id><label>Figure 49.</label><caption><p><italic><tp:taxon-name><tp:taxon-name-part taxon-name-part-type="genus" reg="Phytoliriomyza">Phytoliriomyza</tp:taxon-name-part><tp:taxon-name-part taxon-name-part-type="species" reg="pallidofasciata">pallidofasciata</tp:taxon-name-part></tp:taxon-name></italic>sp. nov. <bold>A–E </bold>holotype male <bold>A</bold> habitus <bold>B</bold> dorsal <bold>C</bold> frontal <bold>D</bold> dorsal <bold>E</bold> posterior <bold>F</bold> paratype female (MK-AG-a520), dorsal <bold>G–J</bold> male genitalia <bold>G</bold> whole genitalia <bold>H</bold> ejaculatory apodeme, lateral <bold>I</bold> phallic complex, lateral <bold>J</bold> epandrium, ventral <bold>K</bold> live fly <bold>L, M</bold> female postabdomen <bold>L</bold> oviscape and spermatheca <bold>M</bold> tergite 10 <bold>N–P</bold> mined thalli of <italic><tp:taxon-name><tp:taxon-name-part taxon-name-part-type="genus" reg="Conocephalum">Conocephalum</tp:taxon-name-part><tp:taxon-name-part taxon-name-part-type="species" reg="orientalis">orientalis</tp:taxon-name-part></tp:taxon-name></italic>. An arrow in <bold>O</bold> indicates an internal puparium.</p></caption><graphic xmlns:xlink="http://www.w3.org/1999/xlink" xlink:href="zookeys-1133-001_article-94530__-g049.jpg" position="float" orientation="portrait" xlink:type="simple" id="oo_775423.jpg"><uri content-type="original_file" xlink:type="simple">https://binary.pensoft.net/fig/775423</uri></graphic></fig><fig id="F51" position="float" orientation="portrait"><object-id xmlns:xlink="http://www.w3.org/1999/xlink" content-type="doi" xlink:type="simple">10.3897/zookeys.1133.94530.figure51</object-id><object-id xmlns:xlink="http://www.w3.org/1999/xlink" content-type="arpha" xlink:type="simple">73778E87-0825-5651-A47B-142BDB5C3B4E</object-id><label>Figure 51.</label><caption><p><italic><tp:taxon-name><tp:taxon-name-part taxon-name-part-type="genus" reg="Phytoliriomyza">Phytoliriomyza</tp:taxon-name-part><tp:taxon-name-part taxon-name-part-type="species" reg="luteola">luteola</tp:taxon-name-part></tp:taxon-name></italic>sp. nov. <bold>A–E </bold>holotype male <bold>A</bold> habitus <bold>B</bold> dorsal <bold>C</bold> frontal <bold>D</bold> dorsal <bold>E</bold> posterior <bold>F</bold> paratype female (MK-AG-a1), dorsal <bold>G–K</bold> male genitalia (<bold>G</bold> at type locality <bold>K–M</bold> at Mt. Horoiwa <bold>K</bold> at Sounkyo) <bold>G, H</bold> whole genitalia, ventral <bold>I</bold> epandrium, ventral <bold>J</bold> phallic complex, lateral <bold>K</bold> ejaculatory apodeme, lateral <bold>L, M</bold> female postabdomen <bold>L</bold> oviscape and spermatheca <bold>M</bold> tergite 10 <bold>N</bold> habitat at type locality <bold>O</bold> mined thallus of <italic><tp:taxon-name><tp:taxon-name-part taxon-name-part-type="genus" reg="Conocephalum">Conocephalum</tp:taxon-name-part><tp:taxon-name-part taxon-name-part-type="species" reg="salebrosum">salebrosum</tp:taxon-name-part></tp:taxon-name></italic><bold>P</bold> live female fly at Eniwa.</p></caption><graphic xmlns:xlink="http://www.w3.org/1999/xlink" xlink:href="zookeys-1133-001_article-94530__-g051.jpg" position="float" orientation="portrait" xlink:type="simple" id="oo_775425.jpg"><uri content-type="original_file" xlink:type="simple">https://binary.pensoft.net/fig/775425</uri></graphic></fig><fig id="F52" position="float" orientation="portrait"><object-id xmlns:xlink="http://www.w3.org/1999/xlink" content-type="doi" xlink:type="simple">10.3897/zookeys.1133.94530.figure52</object-id><object-id xmlns:xlink="http://www.w3.org/1999/xlink" content-type="arpha" xlink:type="simple">4F111363-42D3-576E-9570-AEC602AE1295</object-id><label>Figure 52.</label><caption><p><italic><tp:taxon-name><tp:taxon-name-part taxon-name-part-type="genus" reg="Phytoliriomyza">Phytoliriomyza</tp:taxon-name-part><tp:taxon-name-part taxon-name-part-type="species" reg="helva">helva</tp:taxon-name-part></tp:taxon-name></italic>sp. nov. <bold>A–E </bold>holotype male <bold>A</bold> habitus <bold>B</bold> dorsal <bold>C</bold> frontal <bold>D</bold> dorsal <bold>E</bold> posterior <bold>F</bold> paratype female (MK-AG-a541), frontal <bold>G–J</bold> male genitalia <bold>G</bold> whole genitalia, ventral <bold>H</bold> phallic complex, lateral <bold>I</bold> epandrium, ventral <bold>J</bold> ejaculatory apodeme, lateral.</p></caption><graphic xmlns:xlink="http://www.w3.org/1999/xlink" xlink:href="zookeys-1133-001_article-94530__-g052.jpg" position="float" orientation="portrait" xlink:type="simple" id="oo_775426.jpg"><uri content-type="original_file" xlink:type="simple">https://binary.pensoft.net/fig/775426</uri></graphic></fig><fig id="F3" position="float" orientation="portrait"><object-id xmlns:xlink="http://www.w3.org/1999/xlink" content-type="doi" xlink:type="simple">10.3897/zookeys.1133.94530.figure3</object-id><object-id xmlns:xlink="http://www.w3.org/1999/xlink" content-type="arpha" xlink:type="simple">DC3D6214-A0FF-5B52-8695-AB6315E803EA</object-id><label>Figure 3.</label><caption><p><italic><tp:taxon-name><tp:taxon-name-part taxon-name-part-type="genus" reg="Phytoliriomyza">Phytoliriomyza</tp:taxon-name-part><tp:taxon-name-part taxon-name-part-type="species" reg="igniculus">igniculus</tp:taxon-name-part></tp:taxon-name></italic> sp. nov. <bold>A–E</bold> holotype male <bold>A</bold> habitus <bold>B</bold> lateral body <bold>C</bold> frontal head and ventral body <bold>D</bold> dorsal thorax <bold>E</bold> thorax in posterior view <bold>F–H</bold> male genitalia <bold>F</bold> whole genitalia <bold>G</bold> phallic complex <bold>H</bold> postgonite <bold>I</bold> epandrium <bold>J</bold> a living female fly on a thallus of <italic><tp:taxon-name><tp:taxon-name-part taxon-name-part-type="genus" reg="Marchantia">Marchantia</tp:taxon-name-part><tp:taxon-name-part taxon-name-part-type="species" reg="polymorpha">polymorpha</tp:taxon-name-part></tp:taxon-name></italic><bold>K, L</bold> female postabdomen <bold>K</bold> oviscape and spermatheca <bold>L</bold> tergite 10.</p></caption><graphic xmlns:xlink="http://www.w3.org/1999/xlink" xlink:href="zookeys-1133-001_article-94530__-g003.jpg" position="float" orientation="portrait" xlink:type="simple" id="oo_775376.jpg"><uri content-type="original_file" xlink:type="simple">https://binary.pensoft.net/fig/775376</uri></graphic></fig><fig id="F46" position="float" orientation="portrait"><object-id xmlns:xlink="http://www.w3.org/1999/xlink" content-type="doi" xlink:type="simple">10.3897/zookeys.1133.94530.figure46</object-id><object-id xmlns:xlink="http://www.w3.org/1999/xlink" content-type="arpha" xlink:type="simple">C91730B2-AE0A-56BF-A7B9-E640F7CC3F38</object-id><label>Figure 46.</label><caption><p><italic><tp:taxon-name><tp:taxon-name-part taxon-name-part-type="genus" reg="Phytoliriomyza">Phytoliriomyza</tp:taxon-name-part><tp:taxon-name-part taxon-name-part-type="species" reg="nigroflava">nigroflava</tp:taxon-name-part></tp:taxon-name></italic>sp. nov. <bold>A–C </bold>holotype male <bold>A</bold> habitus <bold>B</bold> dorsal <bold>C</bold> frontal <bold>D–G</bold> paratype female (MK-AG-a22) <bold>D</bold> habitus <bold>E</bold> dorsal <bold>F</bold> frontal <bold>G</bold> posterior <bold>H–K</bold> male genitalia <bold>H</bold> whole genitalia, ventral <bold>I</bold> epandrium, ventral <bold>J</bold> phallic complex, lateral <bold>K</bold> ejaculatory apodeme, lateral B postgonite.</p></caption><graphic xmlns:xlink="http://www.w3.org/1999/xlink" xlink:href="zookeys-1133-001_article-94530__-g046.jpg" position="float" orientation="portrait" xlink:type="simple" id="oo_775420.jpg"><uri content-type="original_file" xlink:type="simple">https://binary.pensoft.net/fig/775420</uri></graphic></fig><fig id="F54" position="float" orientation="portrait"><object-id xmlns:xlink="http://www.w3.org/1999/xlink" content-type="doi" xlink:type="simple">10.3897/zookeys.1133.94530.figure54</object-id><object-id xmlns:xlink="http://www.w3.org/1999/xlink" content-type="arpha" xlink:type="simple">4F26E4F3-946B-5CDE-9643-303B41164DC6</object-id><label>Figure 54.</label><caption><p><italic><tp:taxon-name><tp:taxon-name-part taxon-name-part-type="genus" reg="Phytoliriomyza">Phytoliriomyza</tp:taxon-name-part><tp:taxon-name-part taxon-name-part-type="species" reg="bifasciata">bifasciata</tp:taxon-name-part></tp:taxon-name></italic>sp. nov. <bold>A–E </bold>holotype male <bold>A</bold> habitus <bold>B</bold> dorsal <bold>C</bold> frontal <bold>D</bold> dorsal <bold>E</bold> posterior <bold>F</bold> paratype female (MK-AG-a272), dorsal <bold>G–J</bold> male genitalia <bold>G</bold> whole genitalia <bold>H</bold> phallic complex <bold>I</bold> epandrium <bold>J</bold> ejaculatory apodeme, dorsal <bold>K, L</bold> female postabdomen <bold>K</bold> oviscape and spermatheca <bold>L</bold> tergite 10 <bold>M</bold> live female fly at Hozaka <bold>N</bold> habitat at Hachimori <bold>O–Q</bold> mined thalli (<bold>O</bold><italic><tp:taxon-name><tp:taxon-name-part taxon-name-part-type="genus" reg="Conocephalum">Conocephalum</tp:taxon-name-part><tp:taxon-name-part taxon-name-part-type="species" reg="orientalis">orientalis</tp:taxon-name-part></tp:taxon-name></italic> at Hachimori <bold>P</bold><italic><tp:taxon-name><tp:taxon-name-part taxon-name-part-type="genus" reg="Conocephalum">C.</tp:taxon-name-part><tp:taxon-name-part taxon-name-part-type="species" reg="salebrosum">salebrosum</tp:taxon-name-part></tp:taxon-name></italic> at Haccho-toge <bold>Q</bold><italic><tp:taxon-name><tp:taxon-name-part taxon-name-part-type="genus" reg="Conocephalum">C.</tp:taxon-name-part><tp:taxon-name-part taxon-name-part-type="species" reg="salebrosum">salebrosum</tp:taxon-name-part></tp:taxon-name></italic> at Akka).</p></caption><graphic xmlns:xlink="http://www.w3.org/1999/xlink" xlink:href="zookeys-1133-001_article-94530__-g054.jpg" position="float" orientation="portrait" xlink:type="simple" id="oo_775428.jpg"><uri content-type="original_file" xlink:type="simple">https://binary.pensoft.net/fig/775428</uri></graphic></fig><fig id="F24" position="float" orientation="portrait"><object-id xmlns:xlink="http://www.w3.org/1999/xlink" content-type="doi" xlink:type="simple">10.3897/zookeys.1133.94530.figure24</object-id><object-id xmlns:xlink="http://www.w3.org/1999/xlink" content-type="arpha" xlink:type="simple">D4A0EDB1-AC7B-5185-AB86-8024455BA7A0</object-id><label>Figure 24.</label><caption><p><italic><tp:taxon-name><tp:taxon-name-part taxon-name-part-type="genus" reg="Phytoliriomyza">Phytoliriomyza</tp:taxon-name-part><tp:taxon-name-part taxon-name-part-type="species" reg="argentifasciata">argentifasciata</tp:taxon-name-part></tp:taxon-name></italic>sp. nov. <bold>A–E </bold>holotype male <bold>A</bold> habitus <bold>B</bold> lateral <bold>C</bold> frontal <bold>D</bold> dorsal <bold>E</bold> posterior<bold> F</bold> paratype female (MK-AG-436) <bold>G–J</bold> male genitalia (<bold>G–J</bold> at type locality <bold>K</bold> at Kume Is.) <bold>G</bold> whole genitalia, ventral <bold>H</bold> epandrium, ventral <bold>I</bold> ejaculatory apodeme, lateral, <bold>J</bold> phallic complex, ventral <bold>K</bold> phallic complex, lateral.</p></caption><graphic xmlns:xlink="http://www.w3.org/1999/xlink" xlink:href="zookeys-1133-001_article-94530__-g024.jpg" position="float" orientation="portrait" xlink:type="simple" id="oo_775397.jpg"><uri content-type="original_file" xlink:type="simple">https://binary.pensoft.net/fig/775397</uri></graphic></fig><fig id="F27" position="float" orientation="portrait"><object-id xmlns:xlink="http://www.w3.org/1999/xlink" content-type="doi" xlink:type="simple">10.3897/zookeys.1133.94530.figure27</object-id><object-id xmlns:xlink="http://www.w3.org/1999/xlink" content-type="arpha" xlink:type="simple">F0317DF1-E8D2-5F4F-9C74-F31262E423CC</object-id><label>Figure 27.</label><caption><p><italic><tp:taxon-name><tp:taxon-name-part taxon-name-part-type="genus" reg="Phytoliriomyza">Phytoliriomyza</tp:taxon-name-part><tp:taxon-name-part taxon-name-part-type="species" reg="longifurcae">longifurcae</tp:taxon-name-part></tp:taxon-name></italic>sp. nov. <bold>A–E </bold>holotype male <bold>A</bold> habitus <bold>B</bold> lateral <bold>C</bold> frontal <bold>D</bold> dorsal <bold>E</bold> posterior<bold> F, G</bold> paratype female (MK-AG-a497) <bold>F</bold> dorsal <bold>G</bold> lateral <bold>H–L</bold> male genitalia <bold>H</bold> epandrium, ventral <bold>I</bold> whole genitalia, ventral <bold>J, K</bold> phallic complex, ventral and lateral <bold>L</bold> ejaculatory apodeme, lateral.</p></caption><graphic xmlns:xlink="http://www.w3.org/1999/xlink" xlink:href="zookeys-1133-001_article-94530__-g027.jpg" position="float" orientation="portrait" xlink:type="simple" id="oo_775400.jpg"><uri content-type="original_file" xlink:type="simple">https://binary.pensoft.net/fig/775400</uri></graphic></fig><fig id="F18" position="float" orientation="portrait"><object-id xmlns:xlink="http://www.w3.org/1999/xlink" content-type="doi" xlink:type="simple">10.3897/zookeys.1133.94530.figure18</object-id><object-id xmlns:xlink="http://www.w3.org/1999/xlink" content-type="arpha" xlink:type="simple">E557AF08-928D-5903-B0D0-A01FFA8D5699</object-id><label>Figure 18.</label><caption><p><italic><tp:taxon-name><tp:taxon-name-part taxon-name-part-type="genus" reg="Phytoliriomyza">Phytoliriomyza</tp:taxon-name-part><tp:taxon-name-part taxon-name-part-type="species" reg="calcicola">calcicola</tp:taxon-name-part></tp:taxon-name></italic>sp. nov. <bold>A–D </bold>holotype male <bold>A</bold> habitus <bold>B</bold> lateral <bold>C</bold> frontal <bold>D</bold> dorsal<bold> E, F</bold> paratype female (MK-AG-a222) <bold>E</bold> dorsal <bold>F</bold> posterior <bold>G, H</bold> male genitalia <bold>G</bold> epandrium <bold>H</bold> phallic complex in lateral view <bold>I</bold> live female fly.</p></caption><graphic xmlns:xlink="http://www.w3.org/1999/xlink" xlink:href="zookeys-1133-001_article-94530__-g018.jpg" position="float" orientation="portrait" xlink:type="simple" id="oo_775391.jpg"><uri content-type="original_file" xlink:type="simple">https://binary.pensoft.net/fig/775391</uri></graphic></fig><fig id="F48" position="float" orientation="portrait"><object-id xmlns:xlink="http://www.w3.org/1999/xlink" content-type="doi" xlink:type="simple">10.3897/zookeys.1133.94530.figure48</object-id><object-id xmlns:xlink="http://www.w3.org/1999/xlink" content-type="arpha" xlink:type="simple">902910FB-D484-591F-95CC-C4032E3A1D4E</object-id><label>Figure 48.</label><caption><p><italic><tp:taxon-name><tp:taxon-name-part taxon-name-part-type="genus" reg="Phytoliriomyza">Phytoliriomyza</tp:taxon-name-part><tp:taxon-name-part taxon-name-part-type="species" reg="brunofasciata">brunofasciata</tp:taxon-name-part></tp:taxon-name></italic>sp. nov. <bold>A–E </bold>holotype male <bold>A</bold> habitus<bold> B</bold> dorsal <bold>C</bold> frontal <bold>D</bold> dorsal <bold>E</bold> posterior <bold>F</bold> paratype female (MK-AG-a42), dorsal <bold>G–J</bold> male genitalia <bold>G</bold> whole genitalia, ventral <bold>H</bold> phallic complex, ventral<bold> I</bold> epandrium, ventral <bold>J</bold> ejaculatory apodeme, dorsal <bold>L, M</bold> female postabdomen <bold>L</bold> oviscape and spermatheca <bold>M</bold> tergite 10 <bold>N</bold> habitat at Nishiyama-onsen <bold>O–R</bold> mined thalli of <italic><tp:taxon-name><tp:taxon-name-part taxon-name-part-type="genus" reg="Conocephalum">Conocephalum</tp:taxon-name-part><tp:taxon-name-part taxon-name-part-type="species" reg="salebrosum">salebrosum</tp:taxon-name-part></tp:taxon-name></italic>. Arrows in <bold>Q</bold> and <bold>R</bold> indicate puparia.</p></caption><graphic xmlns:xlink="http://www.w3.org/1999/xlink" xlink:href="zookeys-1133-001_article-94530__-g048.jpg" position="float" orientation="portrait" xlink:type="simple" id="oo_775422.jpg"><uri content-type="original_file" xlink:type="simple">https://binary.pensoft.net/fig/775422</uri></graphic></fig><fig id="F37" position="float" orientation="portrait"><object-id xmlns:xlink="http://www.w3.org/1999/xlink" content-type="doi" xlink:type="simple">10.3897/zookeys.1133.94530.figure37</object-id><object-id xmlns:xlink="http://www.w3.org/1999/xlink" content-type="arpha" xlink:type="simple">EC8B1AFA-0BFA-568D-BB99-91A0AFD4DB27</object-id><label>Figure 37.</label><caption><p><italic><tp:taxon-name><tp:taxon-name-part taxon-name-part-type="genus" reg="Phytoliriomyza">Phytoliriomyza</tp:taxon-name-part><tp:taxon-name-part taxon-name-part-type="species" reg="luna">luna</tp:taxon-name-part></tp:taxon-name></italic>sp. nov. <bold>A–E </bold>holotype male <bold>A</bold> habitus <bold>B</bold> lateral <bold>C</bold> frontal <bold>D</bold> dorsal <bold>E</bold> posterior<bold> F</bold> paratype female (MK-AG-512), dorsal <bold>G–K</bold> male genitalia <bold>G</bold> whole genitalia, ventral and lateral <bold>H</bold> phallic complex, lateral <bold>I</bold> epandrium, ventral <bold>J</bold> ejaculatory apodeme, lateral <bold>K</bold> postgonite <bold>L–N</bold> female postabdomen at Aizankei <bold>L</bold> oviscape and spermatheca <bold>M</bold> tergite 10 <bold>N</bold> spermatheca.</p></caption><graphic xmlns:xlink="http://www.w3.org/1999/xlink" xlink:href="zookeys-1133-001_article-94530__-g037.jpg" position="float" orientation="portrait" xlink:type="simple" id="oo_775410.jpg"><uri content-type="original_file" xlink:type="simple">https://binary.pensoft.net/fig/775410</uri></graphic></fig><fig id="F14" position="float" orientation="portrait"><object-id xmlns:xlink="http://www.w3.org/1999/xlink" content-type="doi" xlink:type="simple">10.3897/zookeys.1133.94530.figure14</object-id><object-id xmlns:xlink="http://www.w3.org/1999/xlink" content-type="arpha" xlink:type="simple">D31ADD86-D116-5B9A-B19F-323D22823771</object-id><label>Figure 14.</label><caption><p><italic><tp:taxon-name><tp:taxon-name-part taxon-name-part-type="genus" reg="Phytoliriomyza">Phytoliriomyza</tp:taxon-name-part><tp:taxon-name-part taxon-name-part-type="species" reg="arcus">arcus</tp:taxon-name-part></tp:taxon-name></italic>sp. nov. <bold>A–E </bold>holotype male <bold>A</bold> habitus <bold>B</bold> lateral <bold>C</bold> frontal <bold>D</bold> dorsal <bold>E</bold> posterior <bold>F</bold> paratype female (MK-AG-a16), dorsal <bold>G–K</bold> male genitalia (<bold>G</bold> at type locality <bold>H–K</bold> at Todai-shiraiwa) <bold>G, H</bold> whole genitalia, ventral <bold>I</bold> phallic complex, lateral <bold>J </bold>ejaculatory apodeme, lateral <bold>K</bold> epandrium, ventral.</p></caption><graphic xmlns:xlink="http://www.w3.org/1999/xlink" xlink:href="zookeys-1133-001_article-94530__-g014.jpg" position="float" orientation="portrait" xlink:type="simple" id="oo_775387.jpg"><uri content-type="original_file" xlink:type="simple">https://binary.pensoft.net/fig/775387</uri></graphic></fig><fig id="F13" position="float" orientation="portrait"><object-id xmlns:xlink="http://www.w3.org/1999/xlink" content-type="doi" xlink:type="simple">10.3897/zookeys.1133.94530.figure13</object-id><object-id xmlns:xlink="http://www.w3.org/1999/xlink" content-type="arpha" xlink:type="simple">A38BF0BB-6F9C-54BC-9AFE-576928C4EAD5</object-id><label>Figure 13.</label><caption><p><italic><tp:taxon-name><tp:taxon-name-part taxon-name-part-type="genus" reg="Phytoliriomyza">Phytoliriomyza</tp:taxon-name-part><tp:taxon-name-part taxon-name-part-type="species" reg="crepusculum">crepusculum</tp:taxon-name-part></tp:taxon-name></italic>sp. nov. <bold>A–C </bold>holotype male <bold>A</bold> habitus <bold>B</bold> lateral <bold>C</bold> frontal <bold>D</bold> paratype male (MK-AG-a309), dorsal <bold>E</bold> paratype female (MK-AG-274), dorsal <bold>F–I</bold> male genitalia <bold>F</bold> ejaculatory apodeme, dorsal <bold>G</bold> whole genitalia, ventral <bold>H</bold> phallic complex, lateral <bold>I</bold> epandrium, ventral <bold>J</bold> puparium <bold>K–L</bold> female postabdomen <bold>K</bold> oviscape and spermatheca <bold>L</bold> tergite 10 <bold>M</bold> habitat of type locality <bold>N–P</bold> mined thalli of <italic><tp:taxon-name><tp:taxon-name-part taxon-name-part-type="genus" reg="Dumortiera">Dumortiera</tp:taxon-name-part><tp:taxon-name-part taxon-name-part-type="species" reg="hirsuta">hirsuta</tp:taxon-name-part></tp:taxon-name></italic><bold>(N</bold> type locality <bold>O</bold> Kiyosumi <bold>P</bold> Mt. Nabejiri). An arrow in <bold>N</bold> indicate an puparium.</p></caption><graphic xmlns:xlink="http://www.w3.org/1999/xlink" xlink:href="zookeys-1133-001_article-94530__-g013.jpg" position="float" orientation="portrait" xlink:type="simple" id="oo_775386.jpg"><uri content-type="original_file" xlink:type="simple">https://binary.pensoft.net/fig/775386</uri></graphic></fig><fig id="F47" position="float" orientation="portrait"><object-id xmlns:xlink="http://www.w3.org/1999/xlink" content-type="doi" xlink:type="simple">10.3897/zookeys.1133.94530.figure47</object-id><object-id xmlns:xlink="http://www.w3.org/1999/xlink" content-type="arpha" xlink:type="simple">731A64AD-74D2-5E0F-9211-61A58B6A06C5</object-id><label>Figure 47.</label><caption><p> Female morphology and larval ecology of <italic><tp:taxon-name><tp:taxon-name-part taxon-name-part-type="genus" reg="Phytoliriomyza">Phytoliriomyza</tp:taxon-name-part><tp:taxon-name-part taxon-name-part-type="species" reg="nigroflava">nigroflava</tp:taxon-name-part></tp:taxon-name></italic>sp. nov. <bold>A, B </bold>female postabdomen <bold>A</bold> oviscape and spermatheca <bold>B</bold> tergite 10 <bold>C, D</bold> habitat (<bold>C</bold> type locality <bold>D</bold> at Shirabiso-toge) <bold>E–H</bold> mined thalli of <italic><tp:taxon-name><tp:taxon-name-part taxon-name-part-type="genus" reg="Conocephalum">Conocephalum</tp:taxon-name-part><tp:taxon-name-part taxon-name-part-type="species" reg="salebrosum">salebrosum</tp:taxon-name-part></tp:taxon-name></italic>at type locality. Arrows in <bold>G</bold> and <bold>H</bold> shows internal puparia.</p></caption><graphic xmlns:xlink="http://www.w3.org/1999/xlink" xlink:href="zookeys-1133-001_article-94530__-g047.jpg" position="float" orientation="portrait" xlink:type="simple" id="oo_775421.jpg"><uri content-type="original_file" xlink:type="simple">https://binary.pensoft.net/fig/775421</uri></graphic></fig><fig id="F22" position="float" orientation="portrait"><object-id xmlns:xlink="http://www.w3.org/1999/xlink" content-type="doi" xlink:type="simple">10.3897/zookeys.1133.94530.figure22</object-id><object-id xmlns:xlink="http://www.w3.org/1999/xlink" content-type="arpha" xlink:type="simple">C199C4DE-60AB-5BCF-B7CA-5F1441ADFF64</object-id><label>Figure 22.</label><caption><p><italic><tp:taxon-name><tp:taxon-name-part taxon-name-part-type="genus" reg="Phytoliriomyza">Phytoliriomyza</tp:taxon-name-part><tp:taxon-name-part taxon-name-part-type="species" reg="cometiformis">cometiformis</tp:taxon-name-part></tp:taxon-name></italic>sp. nov. <bold>A–D </bold>holotype male <bold>A</bold> habitus <bold>B</bold> lateral <bold>C</bold> frontal <bold>D</bold> dorsal<bold> E</bold> paratype female, dorsal (MK-AG-a428) <bold>F–J</bold> male genitalia (<bold>F–H</bold> at type locality <bold>I, J</bold> at Sagiura) <bold>F </bold>whole genitalia, ventral <bold>G</bold> phallic complex, lateral <bold>H, J</bold> epandrium, ventral <bold>I</bold> ejaculatory apodeme, lateral.</p></caption><graphic xmlns:xlink="http://www.w3.org/1999/xlink" xlink:href="zookeys-1133-001_article-94530__-g022.jpg" position="float" orientation="portrait" xlink:type="simple" id="oo_775395.jpg"><uri content-type="original_file" xlink:type="simple">https://binary.pensoft.net/fig/775395</uri></graphic></fig><fig id="F43" position="float" orientation="portrait"><object-id xmlns:xlink="http://www.w3.org/1999/xlink" content-type="doi" xlink:type="simple">10.3897/zookeys.1133.94530.figure43</object-id><object-id xmlns:xlink="http://www.w3.org/1999/xlink" content-type="arpha" xlink:type="simple">C57EB85F-2027-56C7-B283-E37EEC537879</object-id><label>Figure 43.</label><caption><p><italic><tp:taxon-name><tp:taxon-name-part taxon-name-part-type="genus" reg="Phytoliriomyza">Phytoliriomyza</tp:taxon-name-part><tp:taxon-name-part taxon-name-part-type="species" reg="caliginosa">caliginosa</tp:taxon-name-part></tp:taxon-name></italic>sp. nov. <bold>A–E </bold>holotype male <bold>A</bold> habitus <bold>B</bold> lateral <bold>C</bold> frontal <bold>D</bold> dorsal <bold>E</bold> posterior <bold>F</bold> paratype female (MK-AG-a224) <bold>G–J</bold> male genitalia <bold>G</bold> whole genitalia, ventral <bold>H </bold>phallic complex, ventral <bold>I</bold> epandrium, ventral <bold>J</bold> ejaculatory apodeme, lateral <bold>K, L</bold> female postabdomen <bold>K</bold> oviscape and spermatheca <bold>L</bold> tergite 10 <bold>M </bold>mined thallus of <italic><tp:taxon-name><tp:taxon-name-part taxon-name-part-type="genus" reg="Conocephalum">Conocephalum</tp:taxon-name-part><tp:taxon-name-part taxon-name-part-type="species" reg="orientalis">orientalis</tp:taxon-name-part></tp:taxon-name></italic> at Tsurara-kannon.</p></caption><graphic xmlns:xlink="http://www.w3.org/1999/xlink" xlink:href="zookeys-1133-001_article-94530__-g043.jpg" position="float" orientation="portrait" xlink:type="simple" id="oo_775417.jpg"><uri content-type="original_file" xlink:type="simple">https://binary.pensoft.net/fig/775417</uri></graphic></fig><fig id="F40" position="float" orientation="portrait"><object-id xmlns:xlink="http://www.w3.org/1999/xlink" content-type="doi" xlink:type="simple">10.3897/zookeys.1133.94530.figure40</object-id><object-id xmlns:xlink="http://www.w3.org/1999/xlink" content-type="arpha" xlink:type="simple">C1F534D6-48DE-5EEF-A03B-160E5D533457</object-id><label>Figure 40</label><caption><p>. <italic><tp:taxon-name><tp:taxon-name-part taxon-name-part-type="genus" reg="Phytoliriomyza">Phytoliriomyza</tp:taxon-name-part><tp:taxon-name-part taxon-name-part-type="species" reg="izayoi">izayoi</tp:taxon-name-part></tp:taxon-name></italic>sp. nov. <bold>A–D </bold>holotype male <bold>A</bold> habitus <bold>B</bold> lateral <bold>C</bold> frontal <bold>D</bold> dorsal <bold>E, F</bold> paratype female (MK-AG-a262) <bold>E</bold> posterior <bold>F</bold> lateral <bold>G–K</bold> male genitalia (<bold>G–I</bold> type locality<bold> J, K</bold> Renge-onsen) <bold>G</bold> whole genitalia, ventral <bold>H</bold> phallic complex, ventral <bold>I</bold> ejaculatory apodeme, dorsal <bold>J</bold> epandrium, ventral <bold>K</bold> phallic complex, lateral.</p></caption><graphic xmlns:xlink="http://www.w3.org/1999/xlink" xlink:href="zookeys-1133-001_article-94530__-g040.jpg" position="float" orientation="portrait" xlink:type="simple" id="oo_775414.jpg"><uri content-type="original_file" xlink:type="simple">https://binary.pensoft.net/fig/775414</uri></graphic></fig><fig id="F42" position="float" orientation="portrait"><object-id xmlns:xlink="http://www.w3.org/1999/xlink" content-type="doi" xlink:type="simple">10.3897/zookeys.1133.94530.figure42</object-id><object-id xmlns:xlink="http://www.w3.org/1999/xlink" content-type="arpha" xlink:type="simple">FD92FF33-BAE3-5D1D-8AEA-17F31C17CBF3</object-id><label>Figure 42.</label><caption><p><italic><tp:taxon-name><tp:taxon-name-part taxon-name-part-type="genus" reg="Phytoliriomyza">Phytoliriomyza</tp:taxon-name-part><tp:taxon-name-part taxon-name-part-type="species" reg="chichibuensis">chichibuensis</tp:taxon-name-part></tp:taxon-name></italic>sp. nov. <bold>A–E </bold>holotype male <bold>A</bold> habitus <bold>B</bold> lateral <bold>C</bold> frontal <bold>D</bold> dorsal <bold>E</bold> posterior <bold>F</bold> live male fly <bold>G–K</bold> male genitalia <bold>G</bold> whole genitalia, ventral <bold>H, I</bold> phallic complex, ventral and lateral <bold>J</bold> epandrium, ventral <bold>K</bold> ejaculatory apodeme, lateral, <bold>L, M</bold> female postabdomen <bold>L</bold> oviscape and spermatheca <bold>M</bold> tergite 10 <bold>N</bold> mined thallus of <italic><tp:taxon-name><tp:taxon-name-part taxon-name-part-type="genus" reg="Conocephalum">Conocephalum</tp:taxon-name-part></tp:taxon-name></italic> sp. 2.</p></caption><graphic xmlns:xlink="http://www.w3.org/1999/xlink" xlink:href="zookeys-1133-001_article-94530__-g042.jpg" position="float" orientation="portrait" xlink:type="simple" id="oo_775416.jpg"><uri content-type="original_file" xlink:type="simple">https://binary.pensoft.net/fig/775416</uri></graphic></fig><fig id="F32" position="float" orientation="portrait"><object-id xmlns:xlink="http://www.w3.org/1999/xlink" content-type="doi" xlink:type="simple">10.3897/zookeys.1133.94530.figure32</object-id><object-id xmlns:xlink="http://www.w3.org/1999/xlink" content-type="arpha" xlink:type="simple">648B4341-B2BE-578B-8BBA-65B0F6A1F052</object-id><label>Figure 32.</label><caption><p><italic><tp:taxon-name><tp:taxon-name-part taxon-name-part-type="genus" reg="Phytoliriomyza">Phytoliriomyza</tp:taxon-name-part><tp:taxon-name-part taxon-name-part-type="species" reg="aratriformis">aratriformis</tp:taxon-name-part></tp:taxon-name></italic>sp. nov. <bold>A–D </bold>holotype male <bold>A</bold> habitus <bold>B</bold> lateral <bold>C</bold> frontal <bold>D</bold> dorsal <bold>E</bold> paratype female (MK-AG-a346) <bold>F–I</bold> male genitalia (<bold>K–H</bold> type locality <bold>I, J</bold> Okuchihibu) <bold>F, I</bold> phallic complex, ventral (distiphallus lost) <bold>G</bold> phallic complex, lateral <bold>H</bold> epandrium, ventral <bold>J</bold> postgonite <bold>K, L</bold> female postabdomen <bold>K</bold> oviscape and spermatheca (one spermatheca split into two) <bold>L</bold> tergite 10<bold> M </bold>live female <bold>N</bold> habitat at Nakatsugawa<bold> O</bold> mined thallus of <italic><tp:taxon-name><tp:taxon-name-part taxon-name-part-type="genus" reg="Reboulia">Reboulia</tp:taxon-name-part><tp:taxon-name-part taxon-name-part-type="species" reg="hemisphaerica">hemisphaerica</tp:taxon-name-part><tp:taxon-name-part taxon-name-part-type="subspecies" reg="orientalis">orientalis</tp:taxon-name-part></tp:taxon-name></italic> at Nakatsugawa.</p></caption><graphic xmlns:xlink="http://www.w3.org/1999/xlink" xlink:href="zookeys-1133-001_article-94530__-g032.jpg" position="float" orientation="portrait" xlink:type="simple" id="oo_775405.jpg"><uri content-type="original_file" xlink:type="simple">https://binary.pensoft.net/fig/775405</uri></graphic></fig><fig id="F17" position="float" orientation="portrait"><object-id xmlns:xlink="http://www.w3.org/1999/xlink" content-type="doi" xlink:type="simple">10.3897/zookeys.1133.94530.figure17</object-id><object-id xmlns:xlink="http://www.w3.org/1999/xlink" content-type="arpha" xlink:type="simple">F8533DD8-CA57-50A7-820D-9D30E815CEA3</object-id><label>Figure 17.</label><caption><p><italic><tp:taxon-name><tp:taxon-name-part taxon-name-part-type="genus" reg="Phytoliriomyza">Phytoliriomyza</tp:taxon-name-part><tp:taxon-name-part taxon-name-part-type="species" reg="plagiochasmatos">plagiochasmatos</tp:taxon-name-part></tp:taxon-name></italic>sp. nov. <bold>A–E </bold>holotype male <bold>A</bold> habitus <bold>B</bold> lateral <bold>C</bold> frontal <bold>D</bold> dorsal<bold> E</bold> posterior <bold>F</bold> paratype female (MK-AG-a523), dorsal <bold>G–J </bold>male genitalia <bold>G</bold> whole genitalia, ventral<bold> H</bold> phallic complex, lateral <bold>I, J</bold> epandrium, ventral and anterior <bold>K</bold> ejaculatory apodeme, lateral <bold>L</bold> live male fly.</p></caption><graphic xmlns:xlink="http://www.w3.org/1999/xlink" xlink:href="zookeys-1133-001_article-94530__-g017.jpg" position="float" orientation="portrait" xlink:type="simple" id="oo_775390.jpg"><uri content-type="original_file" xlink:type="simple">https://binary.pensoft.net/fig/775390</uri></graphic></fig><fig id="F29" position="float" orientation="portrait"><object-id xmlns:xlink="http://www.w3.org/1999/xlink" content-type="doi" xlink:type="simple">10.3897/zookeys.1133.94530.figure29</object-id><object-id xmlns:xlink="http://www.w3.org/1999/xlink" content-type="arpha" xlink:type="simple">D82A5021-A3D7-5333-B42F-E2E68A5FBF28</object-id><label>Figure 29.</label><caption><p><italic><tp:taxon-name><tp:taxon-name-part taxon-name-part-type="genus" reg="Phytoliriomyza">Phytoliriomyza</tp:taxon-name-part><tp:taxon-name-part taxon-name-part-type="species" reg="falcata">falcata</tp:taxon-name-part></tp:taxon-name></italic>sp. nov. <bold>A–E </bold>holotype male <bold>A</bold> habitus <bold>B</bold> lateral <bold>C</bold> frontal <bold>D</bold> dorsal <bold>E</bold> posterior <bold>F</bold> paratype female (MK-AG-a18) dorsal <bold>G–L</bold> male genitalia (<bold>G–K</bold>, at type locality <bold>L</bold> at Tatsuyama) <bold>G</bold> whole genitalia, ventral <bold>H</bold> phallic complex, ventral <bold>I, J, L</bold> epandrium (<bold>I</bold> anterior <bold>J</bold> anterior-ventral <bold>L</bold> ventral) <bold>K</bold> ejaculatory apodeme, lateral.</p></caption><graphic xmlns:xlink="http://www.w3.org/1999/xlink" xlink:href="zookeys-1133-001_article-94530__-g029.jpg" position="float" orientation="portrait" xlink:type="simple" id="oo_775402.jpg"><uri content-type="original_file" xlink:type="simple">https://binary.pensoft.net/fig/775402</uri></graphic></fig><table-wrap id="T1" position="float" orientation="portrait"><label>Table 1.</label><caption><p>Thalloid liverwort and hornwort genera, with number of species of each genus and phytophagous insect species associated with the genera in Japan.</p></caption><table id="TID0EAECB" rules="all"><tbody><tr><th rowspan="2" colspan="1">
                  <bold>Division</bold>
                </th><th rowspan="2" colspan="1">
                  <bold>Class</bold>
                </th><th rowspan="2" colspan="1">
                  <bold>Order</bold>
                </th><th rowspan="2" colspan="1">
                  <bold>Family</bold>
                </th><th rowspan="2" colspan="1">
                  <bold>Genus</bold>
                </th><th rowspan="2" colspan="1">
                  <bold>No. of species</bold>
                </th><th rowspan="2" colspan="1">
                  <bold>No. of ex- amined spp.</bold>
                </th><th rowspan="1" colspan="3">
                  <bold> No. of bryophagous insect species</bold>
                </th></tr><tr><th rowspan="1" colspan="1">
                  <bold>
                    <tp:taxon-name><tp:taxon-name-part taxon-name-part-type="family">Micropterigidae</tp:taxon-name-part></tp:taxon-name>
                  </bold>
                </th><th rowspan="1" colspan="1">
                  <bold>
                    <tp:taxon-name><tp:taxon-name-part taxon-name-part-type="family">Rhagionidae</tp:taxon-name-part></tp:taxon-name>
                  </bold>
                </th><th rowspan="1" colspan="1">
                  <bold>
                    <tp:taxon-name><tp:taxon-name-part taxon-name-part-type="family">Agromyzidae</tp:taxon-name-part></tp:taxon-name>
                  </bold>
                </th></tr><tr><td rowspan="1" colspan="1">
                  <tp:taxon-name><tp:taxon-name-part taxon-name-part-type="phylum">Marchantiophyta</tp:taxon-name-part></tp:taxon-name>
                </td><td rowspan="1" colspan="1">
                  <tp:taxon-name><tp:taxon-name-part taxon-name-part-type="class">Jungermanniopsida</tp:taxon-name-part></tp:taxon-name>
                </td><td rowspan="1" colspan="1">
                  <tp:taxon-name><tp:taxon-name-part taxon-name-part-type="order">Treubiales</tp:taxon-name-part></tp:taxon-name>
                </td><td rowspan="1" colspan="1">
                  <tp:taxon-name><tp:taxon-name-part taxon-name-part-type="family">Treubiaceae</tp:taxon-name-part></tp:taxon-name>
                </td><td rowspan="1" colspan="1">
                  <italic>
                    <tp:taxon-name><tp:taxon-name-part taxon-name-part-type="genus" reg="Apotreubia">Apotreubia</tp:taxon-name-part></tp:taxon-name>
                  </italic>
                </td><td rowspan="1" colspan="1">1</td><td rowspan="1" colspan="1">0</td><td rowspan="1" colspan="1"/><td rowspan="1" colspan="1"/><td rowspan="1" colspan="1"/></tr><tr><td rowspan="1" colspan="1"/><td rowspan="1" colspan="1"/><td rowspan="1" colspan="1">
                  <tp:taxon-name><tp:taxon-name-part taxon-name-part-type="order">Jungermanniales</tp:taxon-name-part></tp:taxon-name>
                </td><td rowspan="1" colspan="1">
                  <tp:taxon-name><tp:taxon-name-part taxon-name-part-type="family">Aneuraceae</tp:taxon-name-part></tp:taxon-name>
                </td><td rowspan="1" colspan="1">
                  <italic>
                    <tp:taxon-name><tp:taxon-name-part taxon-name-part-type="genus" reg="Aneura">Aneura</tp:taxon-name-part></tp:taxon-name>
                  </italic>
                </td><td rowspan="1" colspan="1">5</td><td rowspan="1" colspan="1">2</td><td rowspan="1" colspan="1"/><td rowspan="1" colspan="1"/><td rowspan="1" colspan="1"/></tr><tr><td rowspan="1" colspan="1"/><td rowspan="1" colspan="1"/><td rowspan="1" colspan="1"/><td rowspan="1" colspan="1"/><td rowspan="1" colspan="1">
                  <italic>
                    <tp:taxon-name><tp:taxon-name-part taxon-name-part-type="genus" reg="Lobatiriccardia">Lobatiriccardia</tp:taxon-name-part></tp:taxon-name>
                  </italic>
                </td><td rowspan="1" colspan="1">1</td><td rowspan="1" colspan="1">1</td><td rowspan="1" colspan="1"/><td rowspan="1" colspan="1"/><td rowspan="1" colspan="1"/></tr><tr><td rowspan="1" colspan="1"/><td rowspan="1" colspan="1"/><td rowspan="1" colspan="1"/><td rowspan="1" colspan="1"/><td rowspan="1" colspan="1">
                  <italic>
                    <tp:taxon-name><tp:taxon-name-part taxon-name-part-type="genus" reg="Riccardia">Riccardia</tp:taxon-name-part></tp:taxon-name>
                  </italic>
                </td><td rowspan="1" colspan="1">22</td><td rowspan="1" colspan="1">1</td><td rowspan="1" colspan="1"/><td rowspan="1" colspan="1"/><td rowspan="1" colspan="1"/></tr><tr><td rowspan="1" colspan="1"/><td rowspan="1" colspan="1"/><td rowspan="1" colspan="1"/><td rowspan="1" colspan="1">
                  <tp:taxon-name><tp:taxon-name-part taxon-name-part-type="family">Metzgeriaceae</tp:taxon-name-part></tp:taxon-name>
                </td><td rowspan="1" colspan="1">
                  <italic>
                    <tp:taxon-name><tp:taxon-name-part taxon-name-part-type="genus" reg="Apometzgeria">Apometzgeria</tp:taxon-name-part></tp:taxon-name>
                  </italic>
                </td><td rowspan="1" colspan="1">1</td><td rowspan="1" colspan="1">1</td><td rowspan="1" colspan="1"/><td rowspan="1" colspan="1"/><td rowspan="1" colspan="1"/></tr><tr><td rowspan="1" colspan="1"/><td rowspan="1" colspan="1"/><td rowspan="1" colspan="1"/><td rowspan="1" colspan="1"/><td rowspan="1" colspan="1">
                  <italic>
                    <tp:taxon-name><tp:taxon-name-part taxon-name-part-type="genus" reg="Metzgeria">Metzgeria</tp:taxon-name-part></tp:taxon-name>
                  </italic>
                </td><td rowspan="1" colspan="1">10</td><td rowspan="1" colspan="1">2</td><td rowspan="1" colspan="1"/><td rowspan="1" colspan="1"/><td rowspan="1" colspan="1"/></tr><tr><td rowspan="1" colspan="1"/><td rowspan="1" colspan="1"/><td rowspan="1" colspan="1"><tp:taxon-name><tp:taxon-name-part taxon-name-part-type="order">Pelliales</tp:taxon-name-part></tp:taxon-name> s.lat.</td><td rowspan="1" colspan="1">
                  <tp:taxon-name><tp:taxon-name-part taxon-name-part-type="family">Pelliaceae</tp:taxon-name-part></tp:taxon-name>
                </td><td rowspan="1" colspan="1">
                  <italic>
                    <tp:taxon-name><tp:taxon-name-part taxon-name-part-type="genus" reg="Pellia">Pellia</tp:taxon-name-part></tp:taxon-name>
                  </italic>
                </td><td rowspan="1" colspan="1">3</td><td rowspan="1" colspan="1">2</td><td rowspan="1" colspan="1"/><td rowspan="1" colspan="1">5</td><td rowspan="1" colspan="1"/></tr><tr><td rowspan="1" colspan="1"/><td rowspan="1" colspan="1"/><td rowspan="1" colspan="1"/><td rowspan="1" colspan="1">
                  <tp:taxon-name><tp:taxon-name-part taxon-name-part-type="family">Calyculariaceae</tp:taxon-name-part></tp:taxon-name>
                </td><td rowspan="1" colspan="1">
                  <italic>
                    <tp:taxon-name><tp:taxon-name-part taxon-name-part-type="genus" reg="Calycularia">Calycularia</tp:taxon-name-part></tp:taxon-name>
                  </italic>
                </td><td rowspan="1" colspan="1">1</td><td rowspan="1" colspan="1">1</td><td rowspan="1" colspan="1"/><td rowspan="1" colspan="1"/><td rowspan="1" colspan="1"/></tr><tr><td rowspan="1" colspan="1"/><td rowspan="1" colspan="1"/><td rowspan="1" colspan="1"/><td rowspan="1" colspan="1">
                  <tp:taxon-name><tp:taxon-name-part taxon-name-part-type="family">Makinoaceae</tp:taxon-name-part></tp:taxon-name>
                </td><td rowspan="1" colspan="1">
                  <italic>
                    <tp:taxon-name><tp:taxon-name-part taxon-name-part-type="genus" reg="Makinoa">Makinoa</tp:taxon-name-part></tp:taxon-name>
                  </italic>
                </td><td rowspan="1" colspan="1">1</td><td rowspan="1" colspan="1">1</td><td rowspan="1" colspan="1"/><td rowspan="1" colspan="1"/><td rowspan="1" colspan="1"/></tr><tr><td rowspan="1" colspan="1"/><td rowspan="1" colspan="1"/><td rowspan="1" colspan="1"/><td rowspan="1" colspan="1">
                  <tp:taxon-name><tp:taxon-name-part taxon-name-part-type="family">Fossombroniaceae</tp:taxon-name-part></tp:taxon-name>
                </td><td rowspan="1" colspan="1">
                  <italic>
                    <tp:taxon-name><tp:taxon-name-part taxon-name-part-type="genus" reg="Fossombronia">Fossombronia</tp:taxon-name-part></tp:taxon-name>
                  </italic>
                </td><td rowspan="1" colspan="1">3</td><td rowspan="1" colspan="1">1</td><td rowspan="1" colspan="1"/><td rowspan="1" colspan="1"/><td rowspan="1" colspan="1"/></tr><tr><td rowspan="1" colspan="1"/><td rowspan="1" colspan="1"/><td rowspan="1" colspan="1"/><td rowspan="1" colspan="1">
                  <tp:taxon-name><tp:taxon-name-part taxon-name-part-type="family">Pallaviciniaceae</tp:taxon-name-part></tp:taxon-name>
                </td><td rowspan="1" colspan="1">
                  <italic>
                    <tp:taxon-name><tp:taxon-name-part taxon-name-part-type="genus" reg="Hattorianthus">Hattorianthus</tp:taxon-name-part></tp:taxon-name>
                  </italic>
                </td><td rowspan="1" colspan="1">1</td><td rowspan="1" colspan="1">0</td><td rowspan="1" colspan="1"/><td rowspan="1" colspan="1"/><td rowspan="1" colspan="1"/></tr><tr><td rowspan="1" colspan="1"/><td rowspan="1" colspan="1"/><td rowspan="1" colspan="1"/><td rowspan="1" colspan="1"/><td rowspan="1" colspan="1">
                  <italic>
                    <tp:taxon-name><tp:taxon-name-part taxon-name-part-type="genus" reg="Moerckia">Moerckia</tp:taxon-name-part></tp:taxon-name>
                  </italic>
                </td><td rowspan="1" colspan="1">2</td><td rowspan="1" colspan="1">0</td><td rowspan="1" colspan="1"/><td rowspan="1" colspan="1"/><td rowspan="1" colspan="1"/></tr><tr><td rowspan="1" colspan="1"/><td rowspan="1" colspan="1"/><td rowspan="1" colspan="1"/><td rowspan="1" colspan="1"/><td rowspan="1" colspan="1">
                  <italic>
                    <tp:taxon-name><tp:taxon-name-part taxon-name-part-type="genus" reg="Pallavicinia">Pallavicinia</tp:taxon-name-part></tp:taxon-name>
                  </italic>
                </td><td rowspan="1" colspan="1">4</td><td rowspan="1" colspan="1">1</td><td rowspan="1" colspan="1"/><td rowspan="1" colspan="1"/><td rowspan="1" colspan="1"/></tr><tr><td rowspan="1" colspan="1"/><td rowspan="1" colspan="1">
                  <tp:taxon-name><tp:taxon-name-part taxon-name-part-type="class">Marchantiopsida</tp:taxon-name-part></tp:taxon-name>
                </td><td rowspan="1" colspan="1">
                  <tp:taxon-name><tp:taxon-name-part taxon-name-part-type="order">Blasiales</tp:taxon-name-part></tp:taxon-name>
                </td><td rowspan="1" colspan="1">
                  <tp:taxon-name><tp:taxon-name-part taxon-name-part-type="family">Blasiaceae</tp:taxon-name-part></tp:taxon-name>
                </td><td rowspan="1" colspan="1">
                  <italic>
                    <tp:taxon-name><tp:taxon-name-part taxon-name-part-type="genus" reg="Blasia">Blasia</tp:taxon-name-part></tp:taxon-name>
                  </italic>
                </td><td rowspan="1" colspan="1">1</td><td rowspan="1" colspan="1">1</td><td rowspan="1" colspan="1"/><td rowspan="1" colspan="1"/><td rowspan="1" colspan="1"/></tr><tr><td rowspan="1" colspan="1"/><td rowspan="1" colspan="1"/><td rowspan="1" colspan="1"/><td rowspan="1" colspan="1"/><td rowspan="1" colspan="1">
                  <italic>
                    <tp:taxon-name><tp:taxon-name-part taxon-name-part-type="genus" reg="Cavicularia">Cavicularia</tp:taxon-name-part></tp:taxon-name>
                  </italic>
                </td><td rowspan="1" colspan="1">1</td><td rowspan="1" colspan="1">1</td><td rowspan="1" colspan="1"/><td rowspan="1" colspan="1"/><td rowspan="1" colspan="1"/></tr><tr><td rowspan="1" colspan="1"/><td rowspan="1" colspan="1"/><td rowspan="1" colspan="1">
                  <tp:taxon-name><tp:taxon-name-part taxon-name-part-type="order">Marchantiales</tp:taxon-name-part></tp:taxon-name>
                </td><td rowspan="1" colspan="1">
                  <tp:taxon-name><tp:taxon-name-part taxon-name-part-type="family">Marchantiaceae</tp:taxon-name-part></tp:taxon-name>
                </td><td rowspan="1" colspan="1">
                  <italic>
                    <tp:taxon-name><tp:taxon-name-part taxon-name-part-type="genus" reg="Marchantia">Marchantia</tp:taxon-name-part></tp:taxon-name>
                  </italic>
                </td><td rowspan="1" colspan="1">6</td><td rowspan="1" colspan="1">6</td><td rowspan="1" colspan="1"/><td rowspan="1" colspan="1"/><td rowspan="1" colspan="1">5</td></tr><tr><td rowspan="1" colspan="1"/><td rowspan="1" colspan="1"/><td rowspan="1" colspan="1"/><td rowspan="1" colspan="1"/><td rowspan="1" colspan="1">
                  <italic>
                    <tp:taxon-name><tp:taxon-name-part taxon-name-part-type="genus" reg="Preissia">Preissia</tp:taxon-name-part></tp:taxon-name>
                  </italic>
                </td><td rowspan="1" colspan="1">1</td><td rowspan="1" colspan="1">1</td><td rowspan="1" colspan="1"/><td rowspan="1" colspan="1"/><td rowspan="1" colspan="1"/></tr><tr><td rowspan="1" colspan="1"/><td rowspan="1" colspan="1"/><td rowspan="1" colspan="1"/><td rowspan="1" colspan="1">
                  <tp:taxon-name><tp:taxon-name-part taxon-name-part-type="family">Dumortieraceae</tp:taxon-name-part></tp:taxon-name>
                </td><td rowspan="1" colspan="1">
                  <italic>
                    <tp:taxon-name><tp:taxon-name-part taxon-name-part-type="genus" reg="Dumortiera">Dumortiera</tp:taxon-name-part></tp:taxon-name>
                  </italic>
                </td><td rowspan="1" colspan="1">1</td><td rowspan="1" colspan="1">1</td><td rowspan="1" colspan="1"/><td rowspan="1" colspan="1"/><td rowspan="1" colspan="1">2</td></tr><tr><td rowspan="1" colspan="1"/><td rowspan="1" colspan="1"/><td rowspan="1" colspan="1"/><td rowspan="1" colspan="1">
                  <tp:taxon-name><tp:taxon-name-part taxon-name-part-type="family">Aytoniaceae</tp:taxon-name-part></tp:taxon-name>
                </td><td rowspan="1" colspan="1">
                  <italic>
                    <tp:taxon-name><tp:taxon-name-part taxon-name-part-type="genus" reg="Plagiochasma">Plagiochasma</tp:taxon-name-part></tp:taxon-name>
                  </italic>
                </td><td rowspan="1" colspan="1">2</td><td rowspan="1" colspan="1">2</td><td rowspan="1" colspan="1"/><td rowspan="1" colspan="1"/><td rowspan="1" colspan="1">3</td></tr><tr><td rowspan="1" colspan="1"/><td rowspan="1" colspan="1"/><td rowspan="1" colspan="1"/><td rowspan="1" colspan="1"/><td rowspan="1" colspan="1">
                  <italic>
                    <tp:taxon-name><tp:taxon-name-part taxon-name-part-type="genus" reg="Asterella">Asterella</tp:taxon-name-part></tp:taxon-name>
                  </italic>
                </td><td rowspan="1" colspan="1">7</td><td rowspan="1" colspan="1">3</td><td rowspan="1" colspan="1"/><td rowspan="1" colspan="1"/><td rowspan="1" colspan="1">2</td></tr><tr><td rowspan="1" colspan="1"/><td rowspan="1" colspan="1"/><td rowspan="1" colspan="1"/><td rowspan="1" colspan="1"/><td rowspan="1" colspan="1">
                  <italic>
                    <tp:taxon-name><tp:taxon-name-part taxon-name-part-type="genus" reg="Mannia">Mannia</tp:taxon-name-part></tp:taxon-name>
                  </italic>
                </td><td rowspan="1" colspan="1">4</td><td rowspan="1" colspan="1">1</td><td rowspan="1" colspan="1"/><td rowspan="1" colspan="1"/><td rowspan="1" colspan="1"/></tr><tr><td rowspan="1" colspan="1"/><td rowspan="1" colspan="1"/><td rowspan="1" colspan="1"/><td rowspan="1" colspan="1"/><td rowspan="1" colspan="1">
                  <italic>
                    <tp:taxon-name><tp:taxon-name-part taxon-name-part-type="genus" reg="Reboulia">Reboulia</tp:taxon-name-part></tp:taxon-name>
                  </italic>
                </td><td rowspan="1" colspan="1">1</td><td rowspan="1" colspan="1">1</td><td rowspan="1" colspan="1"/><td rowspan="1" colspan="1">4</td><td rowspan="1" colspan="1">6</td></tr><tr><td rowspan="1" colspan="1"/><td rowspan="1" colspan="1"/><td rowspan="1" colspan="1"/><td rowspan="1" colspan="1">
                  <tp:taxon-name><tp:taxon-name-part taxon-name-part-type="family">Cleveaceae</tp:taxon-name-part></tp:taxon-name>
                </td><td rowspan="1" colspan="1">
                  <italic>
                    <tp:taxon-name><tp:taxon-name-part taxon-name-part-type="genus" reg="Athalamia">Athalamia</tp:taxon-name-part></tp:taxon-name>
                  </italic>
                </td><td rowspan="1" colspan="1">1</td><td rowspan="1" colspan="1">1</td><td rowspan="1" colspan="1"/><td rowspan="1" colspan="1"/><td rowspan="1" colspan="1"/></tr><tr><td rowspan="1" colspan="1"/><td rowspan="1" colspan="1"/><td rowspan="1" colspan="1"/><td rowspan="1" colspan="1"/><td rowspan="1" colspan="1">
                  <italic>
                    <tp:taxon-name><tp:taxon-name-part taxon-name-part-type="genus" reg="Peltolepis">Peltolepis</tp:taxon-name-part></tp:taxon-name>
                  </italic>
                </td><td rowspan="1" colspan="1">2</td><td rowspan="1" colspan="1">0</td><td rowspan="1" colspan="1"/><td rowspan="1" colspan="1"/><td rowspan="1" colspan="1"/></tr><tr><td rowspan="1" colspan="1"/><td rowspan="1" colspan="1"/><td rowspan="1" colspan="1"/><td rowspan="1" colspan="1"/><td rowspan="1" colspan="1">
                  <italic>
                    <tp:taxon-name><tp:taxon-name-part taxon-name-part-type="genus" reg="Sauteria">Sauteria</tp:taxon-name-part></tp:taxon-name>
                  </italic>
                </td><td rowspan="1" colspan="1">3</td><td rowspan="1" colspan="1">0</td><td rowspan="1" colspan="1"/><td rowspan="1" colspan="1"/><td rowspan="1" colspan="1"/></tr><tr><td rowspan="1" colspan="1"/><td rowspan="1" colspan="1"/><td rowspan="1" colspan="1"/><td rowspan="1" colspan="1">
                  <tp:taxon-name><tp:taxon-name-part taxon-name-part-type="family">Wiesnerellaceae</tp:taxon-name-part></tp:taxon-name>
                </td><td rowspan="1" colspan="1">
                  <italic>
                    <tp:taxon-name><tp:taxon-name-part taxon-name-part-type="genus" reg="Wiesnerella">Wiesnerella</tp:taxon-name-part></tp:taxon-name>
                  </italic>
                </td><td rowspan="1" colspan="1">1</td><td rowspan="1" colspan="1">1</td><td rowspan="1" colspan="1"/><td rowspan="1" colspan="1">1</td><td rowspan="1" colspan="1">1</td></tr><tr><td rowspan="1" colspan="1"/><td rowspan="1" colspan="1"/><td rowspan="1" colspan="1"/><td rowspan="1" colspan="1">
                  <tp:taxon-name><tp:taxon-name-part taxon-name-part-type="family">Targionioideae</tp:taxon-name-part></tp:taxon-name>
                </td><td rowspan="1" colspan="1">
                  <italic>
                    <tp:taxon-name><tp:taxon-name-part taxon-name-part-type="genus" reg="Targionia">Targionia</tp:taxon-name-part></tp:taxon-name>
                  </italic>
                </td><td rowspan="1" colspan="1">1</td><td rowspan="1" colspan="1">1</td><td rowspan="1" colspan="1"/><td rowspan="1" colspan="1"/><td rowspan="1" colspan="1"/></tr><tr><td rowspan="1" colspan="1"/><td rowspan="1" colspan="1"/><td rowspan="1" colspan="1"/><td rowspan="1" colspan="1">
                  <tp:taxon-name><tp:taxon-name-part taxon-name-part-type="family">Monosoleniaceae</tp:taxon-name-part></tp:taxon-name>
                </td><td rowspan="1" colspan="1">
                  <italic>
                    <tp:taxon-name><tp:taxon-name-part taxon-name-part-type="genus" reg="Monosolenium">Monosolenium</tp:taxon-name-part></tp:taxon-name>
                  </italic>
                </td><td rowspan="1" colspan="1">1</td><td rowspan="1" colspan="1">0</td><td rowspan="1" colspan="1"/><td rowspan="1" colspan="1"/><td rowspan="1" colspan="1"/></tr><tr><td rowspan="1" colspan="1"/><td rowspan="1" colspan="1"/><td rowspan="1" colspan="1"/><td rowspan="1" colspan="1">
                  <tp:taxon-name><tp:taxon-name-part taxon-name-part-type="family">Conocephalaceae</tp:taxon-name-part></tp:taxon-name>
                </td><td rowspan="1" colspan="1">
                  <italic>
                    <tp:taxon-name><tp:taxon-name-part taxon-name-part-type="genus" reg="Conocephalum">Conocephalum</tp:taxon-name-part></tp:taxon-name>
                  </italic>
                </td><td rowspan="1" colspan="1">5</td><td rowspan="1" colspan="1">5</td><td rowspan="1" colspan="1">19</td><td rowspan="1" colspan="1">4</td><td rowspan="1" colspan="1">15</td></tr><tr><td rowspan="1" colspan="1"/><td rowspan="1" colspan="1">
                  <tp:taxon-name><tp:taxon-name-part taxon-name-part-type="class">Anthocerotae</tp:taxon-name-part></tp:taxon-name>
                </td><td rowspan="1" colspan="1"/><td rowspan="1" colspan="1">
                  <tp:taxon-name><tp:taxon-name-part taxon-name-part-type="family">Ricciaceae</tp:taxon-name-part></tp:taxon-name>
                </td><td rowspan="1" colspan="1">
                  <italic>
                    <tp:taxon-name><tp:taxon-name-part taxon-name-part-type="genus" reg="Riccia">Riccia</tp:taxon-name-part></tp:taxon-name>
                  </italic>
                </td><td rowspan="1" colspan="1">18</td><td rowspan="1" colspan="1">8</td><td rowspan="1" colspan="1"/><td rowspan="1" colspan="1"/><td rowspan="1" colspan="1">3</td></tr><tr><td rowspan="1" colspan="1"/><td rowspan="1" colspan="1"/><td rowspan="1" colspan="1"/><td rowspan="1" colspan="1"/><td rowspan="1" colspan="1">
                  <italic>
                    <tp:taxon-name><tp:taxon-name-part taxon-name-part-type="genus" reg="Ricciocarpos">Ricciocarpos</tp:taxon-name-part></tp:taxon-name>
                  </italic>
                </td><td rowspan="1" colspan="1">1</td><td rowspan="1" colspan="1">1</td><td rowspan="1" colspan="1"/><td rowspan="1" colspan="1"/><td rowspan="1" colspan="1"/></tr><tr><td rowspan="1" colspan="1"/><td rowspan="1" colspan="1"/><td rowspan="1" colspan="1"/><td rowspan="1" colspan="1">
                  <tp:taxon-name><tp:taxon-name-part taxon-name-part-type="family">Cyathodiaceae</tp:taxon-name-part></tp:taxon-name>
                </td><td rowspan="1" colspan="1">
                  <italic>
                    <tp:taxon-name><tp:taxon-name-part taxon-name-part-type="genus" reg="Cyathodium">Cyathodium</tp:taxon-name-part></tp:taxon-name>
                  </italic>
                </td><td rowspan="1" colspan="1">1</td><td rowspan="1" colspan="1">0</td><td rowspan="1" colspan="1"/><td rowspan="1" colspan="1"/><td rowspan="1" colspan="1"/></tr><tr><td rowspan="1" colspan="1">
                  <tp:taxon-name><tp:taxon-name-part taxon-name-part-type="phylum">Anthocerotophyta</tp:taxon-name-part></tp:taxon-name>
                </td><td rowspan="1" colspan="1">
                  <tp:taxon-name><tp:taxon-name-part taxon-name-part-type="class">Anthocerotae</tp:taxon-name-part></tp:taxon-name>
                </td><td rowspan="1" colspan="1">
                  <tp:taxon-name><tp:taxon-name-part taxon-name-part-type="order">Anthocerotales</tp:taxon-name-part></tp:taxon-name>
                </td><td rowspan="1" colspan="1">
                  <tp:taxon-name><tp:taxon-name-part taxon-name-part-type="family">Anthocerotaceae</tp:taxon-name-part></tp:taxon-name>
                </td><td rowspan="1" colspan="1">
                  <italic>
                    <tp:taxon-name><tp:taxon-name-part taxon-name-part-type="genus" reg="Anthoceros">Anthoceros</tp:taxon-name-part></tp:taxon-name>
                  </italic>
                </td><td rowspan="1" colspan="1">5</td><td rowspan="1" colspan="1">1</td><td rowspan="1" colspan="1"/><td rowspan="1" colspan="1"/><td rowspan="1" colspan="1">1</td></tr><tr><td rowspan="1" colspan="1"/><td rowspan="1" colspan="1"/><td rowspan="1" colspan="1"/><td rowspan="1" colspan="1"/><td rowspan="1" colspan="1">
                  <italic>
                    <tp:taxon-name><tp:taxon-name-part taxon-name-part-type="genus" reg="Folioceros">Folioceros</tp:taxon-name-part></tp:taxon-name>
                  </italic>
                </td><td rowspan="1" colspan="1">2</td><td rowspan="1" colspan="1">1</td><td rowspan="1" colspan="1"/><td rowspan="1" colspan="1"/><td rowspan="1" colspan="1">2</td></tr><tr><td rowspan="1" colspan="1"/><td rowspan="1" colspan="1"/><td rowspan="1" colspan="1">
                  <tp:taxon-name><tp:taxon-name-part taxon-name-part-type="order">Notothyladales</tp:taxon-name-part></tp:taxon-name>
                </td><td rowspan="1" colspan="1">
                  <tp:taxon-name><tp:taxon-name-part taxon-name-part-type="family">Notothyladaceae</tp:taxon-name-part></tp:taxon-name>
                </td><td rowspan="1" colspan="1">
                  <italic>
                    <tp:taxon-name><tp:taxon-name-part taxon-name-part-type="genus" reg="Notothylas">Notothylas</tp:taxon-name-part></tp:taxon-name>
                  </italic>
                </td><td rowspan="1" colspan="1">3</td><td rowspan="1" colspan="1">2</td><td rowspan="1" colspan="1"/><td rowspan="1" colspan="1"/><td rowspan="1" colspan="1">1</td></tr><tr><td rowspan="1" colspan="1"/><td rowspan="1" colspan="1"/><td rowspan="1" colspan="1"/><td rowspan="1" colspan="1"/><td rowspan="1" colspan="1">
                  <italic>
                    <tp:taxon-name><tp:taxon-name-part taxon-name-part-type="genus" reg="Phaeoceros">Phaeoceros</tp:taxon-name-part></tp:taxon-name>
                  </italic>
                </td><td rowspan="1" colspan="1">4</td><td rowspan="1" colspan="1">1</td><td rowspan="1" colspan="1"/><td rowspan="1" colspan="1"/><td rowspan="1" colspan="1">1</td></tr><tr><td rowspan="1" colspan="1"/><td rowspan="1" colspan="1"/><td rowspan="1" colspan="1">
                  <tp:taxon-name><tp:taxon-name-part taxon-name-part-type="order">Dendrocerotales</tp:taxon-name-part></tp:taxon-name>
                </td><td rowspan="1" colspan="1">
                  <tp:taxon-name><tp:taxon-name-part taxon-name-part-type="family">Dendrocerotaceae</tp:taxon-name-part></tp:taxon-name>
                </td><td rowspan="1" colspan="1">
                  <italic>
                    <tp:taxon-name><tp:taxon-name-part taxon-name-part-type="genus" reg="Dendroceros">Dendroceros</tp:taxon-name-part></tp:taxon-name>
                  </italic>
                </td><td rowspan="1" colspan="1">2</td><td rowspan="1" colspan="1">1</td><td rowspan="1" colspan="1"/><td rowspan="1" colspan="1"/><td rowspan="1" colspan="1"/></tr><tr><td rowspan="1" colspan="1"/><td rowspan="1" colspan="1"/><td rowspan="1" colspan="1"/><td rowspan="1" colspan="1"/><td rowspan="1" colspan="1">
                  <italic>
                    <tp:taxon-name><tp:taxon-name-part taxon-name-part-type="genus" reg="Megaceros">Megaceros</tp:taxon-name-part></tp:taxon-name>
                  </italic>
                </td><td rowspan="1" colspan="1">1</td><td rowspan="1" colspan="1">1</td><td rowspan="1" colspan="1"/><td rowspan="1" colspan="1"/><td rowspan="1" colspan="1">1</td></tr><tr><td rowspan="1" colspan="2">Total number of species</td><td rowspan="1" colspan="1"/><td rowspan="1" colspan="1"/><td rowspan="1" colspan="1"/><td rowspan="1" colspan="1">130</td><td rowspan="1" colspan="1">54</td><td rowspan="1" colspan="1">19</td><td rowspan="1" colspan="1">14</td><td rowspan="1" colspan="1">43 (39)*</td></tr></tbody></table><table-wrap-foot><fn><p>*Because two agromyzid species are associated with plural bryophyte genera, total number of agromyzid species is 39.</p></fn></table-wrap-foot></table-wrap><table-wrap id="T2" position="float" orientation="portrait"><label>Table 2.</label><caption><p>Agromyzid species associated with thalloid liverworts and hornworts in Japan, with their host plants and distributions.</p></caption><table id="TID0EAECA" rules="all"><tbody><tr><th rowspan="2" colspan="1">
                <bold>Code</bold>
              </th><th rowspan="2" colspan="1">
                <bold>
                  <italic>
                    <tp:taxon-name><tp:taxon-name-part taxon-name-part-type="genus" reg="Phytoliriomyza">Phytoliriomyza</tp:taxon-name-part></tp:taxon-name>
                  </italic>
                </bold>
                <bold>species</bold>
              </th><th rowspan="2" colspan="1">
                <bold>Host plant division</bold>
              </th><th rowspan="2" colspan="1">
                <bold>Host plant family</bold>
              </th><th rowspan="2" colspan="1">
                <bold>Host plant genus</bold>
              </th><th rowspan="2" colspan="1">
                <bold>Host plant species</bold>
              </th><th rowspan="2" colspan="1">
                <bold>No. host genera</bold>
              </th><th rowspan="2" colspan="1">
                <bold>No. host species</bold>
              </th><th rowspan="1" colspan="8">
                <bold>Distribution<sup>1</sup></bold>
              </th></tr><tr><th rowspan="1" colspan="1">
                <bold>HK</bold>
              </th><th rowspan="1" colspan="1">
                <bold>HN</bold>
              </th><th rowspan="1" colspan="1">
                <bold>SK</bold>
              </th><th rowspan="1" colspan="1">
                <bold>KS</bold>
              </th><th rowspan="1" colspan="1">
                <bold>YK</bold>
              </th><th rowspan="1" colspan="1">
                <bold>AM</bold>
              </th><th rowspan="1" colspan="1">
                <bold>OK</bold>
              </th><th rowspan="1" colspan="1">
                <bold>YY</bold>
              </th></tr><tr><td rowspan="1" colspan="1">1</td><td rowspan="1" colspan="1">
                <italic>
                  <tp:taxon-name><tp:taxon-name-part taxon-name-part-type="genus" reg="Phytoliriomyza"/><tp:taxon-name-part taxon-name-part-type="species" reg="dorsata">dorsata</tp:taxon-name-part></tp:taxon-name>
                </italic>
              </td><td rowspan="1" colspan="1">
                <tp:taxon-name><tp:taxon-name-part taxon-name-part-type="phylum">Marchantiophyta</tp:taxon-name-part></tp:taxon-name>
              </td><td rowspan="1" colspan="1">
                <tp:taxon-name><tp:taxon-name-part taxon-name-part-type="family">Marchantiaceae</tp:taxon-name-part></tp:taxon-name>
              </td><td rowspan="1" colspan="1">
                <italic>
                  <tp:taxon-name><tp:taxon-name-part taxon-name-part-type="genus" reg="Marchantia">Marchantia</tp:taxon-name-part></tp:taxon-name>
                </italic>
              </td><td rowspan="1" colspan="1">
                <italic>
                  <tp:taxon-name><tp:taxon-name-part taxon-name-part-type="genus" reg="Marchantia">M.</tp:taxon-name-part><tp:taxon-name-part taxon-name-part-type="species" reg="polymorpha">polymorpha</tp:taxon-name-part></tp:taxon-name>
                </italic>
              </td><td rowspan="1" colspan="1">1</td><td rowspan="1" colspan="1">1</td><td rowspan="1" colspan="1">1</td><td rowspan="1" colspan="1"/><td rowspan="1" colspan="1"/><td rowspan="1" colspan="1"/><td rowspan="1" colspan="1"/><td rowspan="1" colspan="1"/><td rowspan="1" colspan="1"/><td rowspan="1" colspan="1"/></tr><tr><td rowspan="1" colspan="1">2</td><td rowspan="1" colspan="1">
                <italic>
                  <tp:taxon-name><tp:taxon-name-part taxon-name-part-type="genus" reg="Phytoliriomyza"/><tp:taxon-name-part taxon-name-part-type="species" reg="igniculus">igniculus</tp:taxon-name-part></tp:taxon-name>
                </italic>
              </td><td rowspan="1" colspan="1"/><td rowspan="1" colspan="1"/><td rowspan="1" colspan="1">
                <italic>
                  <tp:taxon-name><tp:taxon-name-part taxon-name-part-type="genus" reg="Marchantia">Marchantia</tp:taxon-name-part></tp:taxon-name>
                </italic>
              </td><td rowspan="1" colspan="1">
                <italic>
                  <tp:taxon-name><tp:taxon-name-part taxon-name-part-type="genus" reg="Marchantia">M.</tp:taxon-name-part><tp:taxon-name-part taxon-name-part-type="species" reg="polymorpha">polymorpha</tp:taxon-name-part></tp:taxon-name>
                </italic>
              </td><td rowspan="1" colspan="1">1</td><td rowspan="1" colspan="1">1</td><td rowspan="1" colspan="1">1</td><td rowspan="1" colspan="1">1</td><td rowspan="1" colspan="1"/><td rowspan="1" colspan="1"/><td rowspan="1" colspan="1"/><td rowspan="1" colspan="1"/><td rowspan="1" colspan="1"/><td rowspan="1" colspan="1"/></tr><tr><td rowspan="1" colspan="1">3</td><td rowspan="1" colspan="1">
                <italic>
                  <tp:taxon-name><tp:taxon-name-part taxon-name-part-type="genus" reg="Phytoliriomyza"/><tp:taxon-name-part taxon-name-part-type="species" reg="tsukuyomi">tsukuyomi</tp:taxon-name-part></tp:taxon-name>
                </italic>
              </td><td rowspan="1" colspan="1"/><td rowspan="1" colspan="1"/><td rowspan="1" colspan="1">
                <italic>
                  <tp:taxon-name><tp:taxon-name-part taxon-name-part-type="genus" reg="Marchantia">Marchantia</tp:taxon-name-part></tp:taxon-name>
                </italic>
              </td><td rowspan="1" colspan="1">
                <italic>
                  <tp:taxon-name><tp:taxon-name-part taxon-name-part-type="genus" reg="Marchantia">M.</tp:taxon-name-part><tp:taxon-name-part taxon-name-part-type="species" reg="polymorpha">polymorpha</tp:taxon-name-part></tp:taxon-name>
                </italic>
              </td><td rowspan="1" colspan="1">1</td><td rowspan="1" colspan="1">1</td><td rowspan="1" colspan="1"/><td rowspan="1" colspan="1">1</td><td rowspan="1" colspan="1"/><td rowspan="1" colspan="1"/><td rowspan="1" colspan="1"/><td rowspan="1" colspan="1"/><td rowspan="1" colspan="1"/><td rowspan="1" colspan="1"/></tr><tr><td rowspan="1" colspan="1">4</td><td rowspan="1" colspan="1">
                <italic>
                  <tp:taxon-name><tp:taxon-name-part taxon-name-part-type="genus" reg="Phytoliriomyza"/><tp:taxon-name-part taxon-name-part-type="species" reg="marchantiae">marchantiae</tp:taxon-name-part></tp:taxon-name>
                </italic>
              </td><td rowspan="1" colspan="1"/><td rowspan="1" colspan="1"/><td rowspan="1" colspan="1">
                <italic>
                  <tp:taxon-name><tp:taxon-name-part taxon-name-part-type="genus" reg="Marchantia">Marchantia</tp:taxon-name-part></tp:taxon-name>
                </italic>
              </td><td rowspan="1" colspan="1"><italic><tp:taxon-name><tp:taxon-name-part taxon-name-part-type="genus" reg="Marchantia">M.</tp:taxon-name-part><tp:taxon-name-part taxon-name-part-type="species" reg="paleacea">paleacea</tp:taxon-name-part><tp:taxon-name-part taxon-name-part-type="subspecies" reg="paleacea">paleacea</tp:taxon-name-part></tp:taxon-name></italic>, <italic><tp:taxon-name><tp:taxon-name-part taxon-name-part-type="genus" reg="Marchantia">M.</tp:taxon-name-part><tp:taxon-name-part taxon-name-part-type="species" reg="paleacea">p.</tp:taxon-name-part><tp:taxon-name-part taxon-name-part-type="subspecies" reg="diptera">diptera</tp:taxon-name-part></tp:taxon-name></italic>,  <italic><tp:taxon-name><tp:taxon-name-part taxon-name-part-type="genus" reg="Marchantia">M.</tp:taxon-name-part><tp:taxon-name-part taxon-name-part-type="species" reg="polymorpha">polymorpha</tp:taxon-name-part></tp:taxon-name></italic>,  <italic><tp:taxon-name><tp:taxon-name-part taxon-name-part-type="genus" reg="Marchantia">M.</tp:taxon-name-part><tp:taxon-name-part taxon-name-part-type="species" reg="papillata">papillata</tp:taxon-name-part><tp:taxon-name-part taxon-name-part-type="subspecies" reg="grossibarba">grossibarba</tp:taxon-name-part></tp:taxon-name></italic></td><td rowspan="1" colspan="1">1</td><td rowspan="1" colspan="1">3</td><td rowspan="1" colspan="1">1</td><td rowspan="1" colspan="1">1</td><td rowspan="1" colspan="1">1</td><td rowspan="1" colspan="1">1</td><td rowspan="1" colspan="1"/><td rowspan="1" colspan="1"/><td rowspan="1" colspan="1"/><td rowspan="1" colspan="1"/></tr><tr><td rowspan="1" colspan="1">5</td><td rowspan="1" colspan="1">
                <italic>
                  <tp:taxon-name><tp:taxon-name-part taxon-name-part-type="genus" reg="Phytoliriomyza"/><tp:taxon-name-part taxon-name-part-type="species" reg="nubatama">nubatama</tp:taxon-name-part></tp:taxon-name>
                </italic>
              </td><td rowspan="1" colspan="1"/><td rowspan="1" colspan="1"/><td rowspan="1" colspan="1">
                <italic>
                  <tp:taxon-name><tp:taxon-name-part taxon-name-part-type="genus" reg="Marchantia">Marchantia</tp:taxon-name-part></tp:taxon-name>
                </italic>
              </td><td rowspan="1" colspan="1"><italic><tp:taxon-name><tp:taxon-name-part taxon-name-part-type="genus" reg="Marchantia">M.</tp:taxon-name-part><tp:taxon-name-part taxon-name-part-type="species" reg="papillata">papillata</tp:taxon-name-part><tp:taxon-name-part taxon-name-part-type="subspecies" reg="grossibarba">grossibarba</tp:taxon-name-part></tp:taxon-name></italic>,  <italic><tp:taxon-name><tp:taxon-name-part taxon-name-part-type="genus" reg="Marchantia">M.</tp:taxon-name-part><tp:taxon-name-part taxon-name-part-type="species" reg="emarginata">emarginata</tp:taxon-name-part><tp:taxon-name-part taxon-name-part-type="subspecies" reg="cuneiloba">cuneiloba</tp:taxon-name-part></tp:taxon-name></italic>,  <italic><tp:taxon-name><tp:taxon-name-part taxon-name-part-type="genus" reg="Marchantia">M.</tp:taxon-name-part><tp:taxon-name-part taxon-name-part-type="species" reg="pinnata">pinnata</tp:taxon-name-part></tp:taxon-name></italic></td><td rowspan="1" colspan="1">1</td><td rowspan="1" colspan="1">3</td><td rowspan="1" colspan="1"/><td rowspan="1" colspan="1">1</td><td rowspan="1" colspan="1">1</td><td rowspan="1" colspan="1">1</td><td rowspan="1" colspan="1"/><td rowspan="1" colspan="1">1</td><td rowspan="1" colspan="1">1</td><td rowspan="1" colspan="1">1</td></tr><tr><td rowspan="1" colspan="1">6</td><td rowspan="1" colspan="1">
                <italic>
                  <tp:taxon-name><tp:taxon-name-part taxon-name-part-type="genus" reg="Phytoliriomyza"/><tp:taxon-name-part taxon-name-part-type="species" reg="dumortierae">dumortierae</tp:taxon-name-part></tp:taxon-name>
                </italic>
              </td><td rowspan="1" colspan="1"/><td rowspan="1" colspan="1">
                <tp:taxon-name><tp:taxon-name-part taxon-name-part-type="family">Dumortieraceae</tp:taxon-name-part></tp:taxon-name>
              </td><td rowspan="1" colspan="1">
                <italic>
                  <tp:taxon-name><tp:taxon-name-part taxon-name-part-type="genus" reg="Dumortiera">Dumortiera</tp:taxon-name-part></tp:taxon-name>
                </italic>
              </td><td rowspan="1" colspan="1">
                <italic>
                  <tp:taxon-name><tp:taxon-name-part taxon-name-part-type="genus" reg="Dumortiera">D.</tp:taxon-name-part><tp:taxon-name-part taxon-name-part-type="species" reg="hirsuta">hirsuta</tp:taxon-name-part></tp:taxon-name>
                </italic>
              </td><td rowspan="1" colspan="1">1</td><td rowspan="1" colspan="1">1</td><td rowspan="1" colspan="1"/><td rowspan="1" colspan="1">1</td><td rowspan="1" colspan="1">1</td><td rowspan="1" colspan="1">1</td><td rowspan="1" colspan="1">1</td><td rowspan="1" colspan="1">1</td><td rowspan="1" colspan="1"/><td rowspan="1" colspan="1"/></tr><tr><td rowspan="1" colspan="1">7</td><td rowspan="1" colspan="1">
                <italic>
                  <tp:taxon-name><tp:taxon-name-part taxon-name-part-type="genus" reg="Phytoliriomyza"/><tp:taxon-name-part taxon-name-part-type="species" reg="conocephali">conocephali</tp:taxon-name-part></tp:taxon-name>
                </italic>
              </td><td rowspan="1" colspan="1"/><td rowspan="1" colspan="1"/><td rowspan="1" colspan="1">
                <italic>
                  <tp:taxon-name><tp:taxon-name-part taxon-name-part-type="genus" reg="Dumortiera">Dumortiera</tp:taxon-name-part></tp:taxon-name>
                </italic>
              </td><td rowspan="1" colspan="1">
                <italic>
                  <tp:taxon-name><tp:taxon-name-part taxon-name-part-type="genus" reg="Dumortiera">D.</tp:taxon-name-part><tp:taxon-name-part taxon-name-part-type="species" reg="hirsuta">hirsuta</tp:taxon-name-part></tp:taxon-name>
                </italic>
              </td><td rowspan="1" colspan="1">1</td><td rowspan="1" colspan="1">1</td><td rowspan="1" colspan="1"/><td rowspan="1" colspan="1">1</td><td rowspan="1" colspan="1">1</td><td rowspan="1" colspan="1">1</td><td rowspan="1" colspan="1"/><td rowspan="1" colspan="1"/><td rowspan="1" colspan="1"/><td rowspan="1" colspan="1"/></tr><tr><td rowspan="1" colspan="1">8</td><td rowspan="1" colspan="1">
                <italic>
                  <tp:taxon-name><tp:taxon-name-part taxon-name-part-type="genus" reg="Phytoliriomyza"/><tp:taxon-name-part taxon-name-part-type="species" reg="arcus">arcus</tp:taxon-name-part></tp:taxon-name>
                </italic>
              </td><td rowspan="1" colspan="1"/><td rowspan="1" colspan="1">
                <tp:taxon-name><tp:taxon-name-part taxon-name-part-type="family">Aytoniaceae</tp:taxon-name-part></tp:taxon-name>
              </td><td rowspan="1" colspan="1">
                <italic>
                  <tp:taxon-name><tp:taxon-name-part taxon-name-part-type="genus" reg="Plagiochasma">Plagiochasma</tp:taxon-name-part></tp:taxon-name>
                </italic>
              </td><td rowspan="1" colspan="1"><italic><tp:taxon-name><tp:taxon-name-part taxon-name-part-type="genus" reg="Plagiochasma">P.</tp:taxon-name-part><tp:taxon-name-part taxon-name-part-type="species" reg="pterospermum">pterospermum</tp:taxon-name-part></tp:taxon-name></italic>,  <italic><tp:taxon-name><tp:taxon-name-part taxon-name-part-type="genus" reg="Plagiochasma">P.</tp:taxon-name-part><tp:taxon-name-part taxon-name-part-type="species" reg="appendiculatum">appendiculatum</tp:taxon-name-part></tp:taxon-name></italic></td><td rowspan="1" colspan="1">1</td><td rowspan="1" colspan="1">2</td><td rowspan="1" colspan="1"/><td rowspan="1" colspan="1">1</td><td rowspan="1" colspan="1"/><td rowspan="1" colspan="1"/><td rowspan="1" colspan="1"/><td rowspan="1" colspan="1"/><td rowspan="1" colspan="1"/><td rowspan="1" colspan="1"/></tr><tr><td rowspan="1" colspan="1">9</td><td rowspan="1" colspan="1">
                <italic>
                  <tp:taxon-name><tp:taxon-name-part taxon-name-part-type="genus" reg="Phytoliriomyza"/><tp:taxon-name-part taxon-name-part-type="species" reg="plagiochasmatos">plagiochasmatos</tp:taxon-name-part></tp:taxon-name>
                </italic>
              </td><td rowspan="1" colspan="1"/><td rowspan="1" colspan="1"/><td rowspan="1" colspan="1"><italic><tp:taxon-name><tp:taxon-name-part taxon-name-part-type="genus" reg="Plagiochasma">Plagiochasma</tp:taxon-name-part></tp:taxon-name></italic>,  <italic><tp:taxon-name><tp:taxon-name-part taxon-name-part-type="genus" reg="Asterella">Asterella</tp:taxon-name-part></tp:taxon-name></italic></td><td rowspan="1" colspan="1"><italic><tp:taxon-name><tp:taxon-name-part taxon-name-part-type="genus" reg="Plagiochasma">P.</tp:taxon-name-part><tp:taxon-name-part taxon-name-part-type="species" reg="pterospermum">pterospermum</tp:taxon-name-part></tp:taxon-name></italic>, <italic><tp:taxon-name><tp:taxon-name-part taxon-name-part-type="genus" reg="Asterella">A.</tp:taxon-name-part><tp:taxon-name-part taxon-name-part-type="species" reg="cruciata">cruciata</tp:taxon-name-part></tp:taxon-name></italic></td><td rowspan="1" colspan="1">2</td><td rowspan="1" colspan="1">2</td><td rowspan="1" colspan="1"/><td rowspan="1" colspan="1">1</td><td rowspan="1" colspan="1"/><td rowspan="1" colspan="1"/><td rowspan="1" colspan="1"/><td rowspan="1" colspan="1"/><td rowspan="1" colspan="1"/><td rowspan="1" colspan="1"/></tr><tr><td rowspan="1" colspan="1">10</td><td rowspan="1" colspan="1">
                <italic>
                  <tp:taxon-name><tp:taxon-name-part taxon-name-part-type="genus" reg="Phytoliriomyza"/><tp:taxon-name-part taxon-name-part-type="species" reg="calcicola">calcicola</tp:taxon-name-part></tp:taxon-name>
                </italic>
              </td><td rowspan="1" colspan="1"/><td rowspan="1" colspan="1"/><td rowspan="1" colspan="1">
                <italic>
                  <tp:taxon-name><tp:taxon-name-part taxon-name-part-type="genus" reg="Plagiochasma">Plagiochasma</tp:taxon-name-part></tp:taxon-name>
                </italic>
              </td><td rowspan="1" colspan="1">
                <italic>
                  <tp:taxon-name><tp:taxon-name-part taxon-name-part-type="genus" reg="Plagiochasma">P.</tp:taxon-name-part><tp:taxon-name-part taxon-name-part-type="species" reg="pterospermum">pterospermum</tp:taxon-name-part></tp:taxon-name>
                </italic>
              </td><td rowspan="1" colspan="1">1</td><td rowspan="1" colspan="1">1</td><td rowspan="1" colspan="1"/><td rowspan="1" colspan="1">1</td><td rowspan="1" colspan="1"/><td rowspan="1" colspan="1"/><td rowspan="1" colspan="1"/><td rowspan="1" colspan="1"/><td rowspan="1" colspan="1"/><td rowspan="1" colspan="1"/></tr><tr><td rowspan="1" colspan="1">11</td><td rowspan="1" colspan="1">
                <italic>
                  <tp:taxon-name><tp:taxon-name-part taxon-name-part-type="genus" reg="Phytoliriomyza"/><tp:taxon-name-part taxon-name-part-type="species" reg="iriomotensis">iriomotensis</tp:taxon-name-part></tp:taxon-name>
                </italic>
              </td><td rowspan="1" colspan="1"/><td rowspan="1" colspan="1"/><td rowspan="1" colspan="1">
                <italic>
                  <tp:taxon-name><tp:taxon-name-part taxon-name-part-type="genus" reg="Asterella">Asterella</tp:taxon-name-part></tp:taxon-name>
                </italic>
              </td><td rowspan="1" colspan="1">
                <italic>
                  <tp:taxon-name><tp:taxon-name-part taxon-name-part-type="genus" reg="Asterella">A.</tp:taxon-name-part><tp:taxon-name-part taxon-name-part-type="species" reg="liukiuensis">liukiuensis</tp:taxon-name-part></tp:taxon-name>
                </italic>
              </td><td rowspan="1" colspan="1">1</td><td rowspan="1" colspan="1">1</td><td rowspan="1" colspan="1"/><td rowspan="1" colspan="1"/><td rowspan="1" colspan="1"/><td rowspan="1" colspan="1"/><td rowspan="1" colspan="1"/><td rowspan="1" colspan="1"/><td rowspan="1" colspan="1"/><td rowspan="1" colspan="1">1</td></tr><tr><td rowspan="1" colspan="1">12</td><td rowspan="1" colspan="1">
                <italic>
                  <tp:taxon-name><tp:taxon-name-part taxon-name-part-type="genus" reg="Phytoliriomyza"/><tp:taxon-name-part taxon-name-part-type="species" reg="cometiformis">cometiformis</tp:taxon-name-part></tp:taxon-name>
                </italic>
              </td><td rowspan="1" colspan="1"/><td rowspan="1" colspan="1"/><td rowspan="1" colspan="1">
                <italic>
                  <tp:taxon-name><tp:taxon-name-part taxon-name-part-type="genus" reg="Reboulia">Reboulia</tp:taxon-name-part></tp:taxon-name>
                </italic>
              </td><td rowspan="1" colspan="1">
                <italic>
                  <tp:taxon-name><tp:taxon-name-part taxon-name-part-type="genus" reg="Reboulia">R.</tp:taxon-name-part><tp:taxon-name-part taxon-name-part-type="species" reg="hemisphaerica">hemisphaerica</tp:taxon-name-part><tp:taxon-name-part taxon-name-part-type="subspecies" reg="orientalis">orientalis</tp:taxon-name-part></tp:taxon-name>
                </italic>
              </td><td rowspan="1" colspan="1">1</td><td rowspan="1" colspan="1">1</td><td rowspan="1" colspan="1"/><td rowspan="1" colspan="1">1</td><td rowspan="1" colspan="1">1</td><td rowspan="1" colspan="1">1</td><td rowspan="1" colspan="1"/><td rowspan="1" colspan="1"/><td rowspan="1" colspan="1"/><td rowspan="1" colspan="1"/></tr><tr><td rowspan="1" colspan="1">13</td><td rowspan="1" colspan="1">
                <italic>
                  <tp:taxon-name><tp:taxon-name-part taxon-name-part-type="genus" reg="Phytoliriomyza"/><tp:taxon-name-part taxon-name-part-type="species" reg="argentifasciata">argentifasciata</tp:taxon-name-part></tp:taxon-name>
                </italic>
              </td><td rowspan="1" colspan="1"/><td rowspan="1" colspan="1"/><td rowspan="1" colspan="1">
                <italic>
                  <tp:taxon-name><tp:taxon-name-part taxon-name-part-type="genus" reg="Reboulia">Reboulia</tp:taxon-name-part></tp:taxon-name>
                </italic>
              </td><td rowspan="1" colspan="1">
                <italic>
                  <tp:taxon-name><tp:taxon-name-part taxon-name-part-type="genus" reg="Reboulia">R.</tp:taxon-name-part><tp:taxon-name-part taxon-name-part-type="species" reg="hemisphaerica">hemisphaerica</tp:taxon-name-part><tp:taxon-name-part taxon-name-part-type="subspecies" reg="orientalis">orientalis</tp:taxon-name-part></tp:taxon-name>
                </italic>
              </td><td rowspan="1" colspan="1">1</td><td rowspan="1" colspan="1">1</td><td rowspan="1" colspan="1"/><td rowspan="1" colspan="1">1</td><td rowspan="1" colspan="1">1</td><td rowspan="1" colspan="1">1</td><td rowspan="1" colspan="1">1</td><td rowspan="1" colspan="1"/><td rowspan="1" colspan="1"/><td rowspan="1" colspan="1"/></tr><tr><td rowspan="1" colspan="1">14</td><td rowspan="1" colspan="1">
                <italic>
                  <tp:taxon-name><tp:taxon-name-part taxon-name-part-type="genus" reg="Phytoliriomyza"/><tp:taxon-name-part taxon-name-part-type="species" reg="longifurcae">longifurcae</tp:taxon-name-part></tp:taxon-name>
                </italic>
              </td><td rowspan="1" colspan="1"/><td rowspan="1" colspan="1"/><td rowspan="1" colspan="1">
                <italic>
                  <tp:taxon-name><tp:taxon-name-part taxon-name-part-type="genus" reg="Reboulia">Reboulia</tp:taxon-name-part></tp:taxon-name>
                </italic>
              </td><td rowspan="1" colspan="1">
                <italic>
                  <tp:taxon-name><tp:taxon-name-part taxon-name-part-type="genus" reg="Reboulia">R.</tp:taxon-name-part><tp:taxon-name-part taxon-name-part-type="species" reg="hemisphaerica">hemisphaerica</tp:taxon-name-part><tp:taxon-name-part taxon-name-part-type="subspecies" reg="orientalis">orientalis</tp:taxon-name-part></tp:taxon-name>
                </italic>
              </td><td rowspan="1" colspan="1">1</td><td rowspan="1" colspan="1">1</td><td rowspan="1" colspan="1"/><td rowspan="1" colspan="1">1</td><td rowspan="1" colspan="1">1</td><td rowspan="1" colspan="1"/><td rowspan="1" colspan="1"/><td rowspan="1" colspan="1"/><td rowspan="1" colspan="1"/><td rowspan="1" colspan="1"/></tr><tr><td rowspan="1" colspan="1">15</td><td rowspan="1" colspan="1">
                <italic>
                  <tp:taxon-name><tp:taxon-name-part taxon-name-part-type="genus" reg="Phytoliriomyza"/><tp:taxon-name-part taxon-name-part-type="species" reg="falcata">falcata</tp:taxon-name-part></tp:taxon-name>
                </italic>
              </td><td rowspan="1" colspan="1"/><td rowspan="1" colspan="1"/><td rowspan="1" colspan="1">
                <italic>
                  <tp:taxon-name><tp:taxon-name-part taxon-name-part-type="genus" reg="Reboulia">Reboulia</tp:taxon-name-part></tp:taxon-name>
                </italic>
              </td><td rowspan="1" colspan="1">
                <italic>
                  <tp:taxon-name><tp:taxon-name-part taxon-name-part-type="genus" reg="Reboulia">R.</tp:taxon-name-part><tp:taxon-name-part taxon-name-part-type="species" reg="hemisphaerica">hemisphaerica</tp:taxon-name-part><tp:taxon-name-part taxon-name-part-type="subspecies" reg="orientalis">orientalis</tp:taxon-name-part></tp:taxon-name>
                </italic>
              </td><td rowspan="1" colspan="1">1</td><td rowspan="1" colspan="1">1</td><td rowspan="1" colspan="1"/><td rowspan="1" colspan="1">1</td><td rowspan="1" colspan="1"/><td rowspan="1" colspan="1"/><td rowspan="1" colspan="1"/><td rowspan="1" colspan="1"/><td rowspan="1" colspan="1"/><td rowspan="1" colspan="1"/></tr><tr><td rowspan="1" colspan="1">16</td><td rowspan="1" colspan="1">
                <italic>
                  <tp:taxon-name><tp:taxon-name-part taxon-name-part-type="genus" reg="Phytoliriomyza"/><tp:taxon-name-part taxon-name-part-type="species" reg="aratriformis">aratriformis</tp:taxon-name-part></tp:taxon-name>
                </italic>
              </td><td rowspan="1" colspan="1"/><td rowspan="1" colspan="1"/><td rowspan="1" colspan="1">
                <italic>
                  <tp:taxon-name><tp:taxon-name-part taxon-name-part-type="genus" reg="Reboulia">Reboulia</tp:taxon-name-part></tp:taxon-name>
                </italic>
              </td><td rowspan="1" colspan="1">
                <italic>
                  <tp:taxon-name><tp:taxon-name-part taxon-name-part-type="genus" reg="Reboulia">R.</tp:taxon-name-part><tp:taxon-name-part taxon-name-part-type="species" reg="hemisphaerica">hemisphaerica</tp:taxon-name-part><tp:taxon-name-part taxon-name-part-type="subspecies" reg="orientalis">orientalis</tp:taxon-name-part></tp:taxon-name>
                </italic>
              </td><td rowspan="1" colspan="1">1</td><td rowspan="1" colspan="1">1</td><td rowspan="1" colspan="1"/><td rowspan="1" colspan="1">1</td><td rowspan="1" colspan="1">1</td><td rowspan="1" colspan="1"/><td rowspan="1" colspan="1"/><td rowspan="1" colspan="1"/><td rowspan="1" colspan="1"/><td rowspan="1" colspan="1"/></tr><tr><td rowspan="1" colspan="1">17</td><td rowspan="1" colspan="1">
                <italic>
                  <tp:taxon-name><tp:taxon-name-part taxon-name-part-type="genus" reg="Phytoliriomyza"/><tp:taxon-name-part taxon-name-part-type="species" reg="rebouliae">rebouliae</tp:taxon-name-part></tp:taxon-name>
                </italic>
              </td><td rowspan="1" colspan="1"/><td rowspan="1" colspan="1"/><td rowspan="1" colspan="1">
                <italic>
                  <tp:taxon-name><tp:taxon-name-part taxon-name-part-type="genus" reg="Reboulia">Reboulia</tp:taxon-name-part></tp:taxon-name>
                </italic>
              </td><td rowspan="1" colspan="1">
                <italic>
                  <tp:taxon-name><tp:taxon-name-part taxon-name-part-type="genus" reg="Reboulia">R.</tp:taxon-name-part><tp:taxon-name-part taxon-name-part-type="species" reg="hemisphaerica">hemisphaerica</tp:taxon-name-part><tp:taxon-name-part taxon-name-part-type="subspecies" reg="orientalis">orientalis</tp:taxon-name-part></tp:taxon-name>
                </italic>
              </td><td rowspan="1" colspan="1">1</td><td rowspan="1" colspan="1">1</td><td rowspan="1" colspan="1"/><td rowspan="1" colspan="1">1</td><td rowspan="1" colspan="1">1</td><td rowspan="1" colspan="1"/><td rowspan="1" colspan="1"/><td rowspan="1" colspan="1">1</td><td rowspan="1" colspan="1"/><td rowspan="1" colspan="1"/></tr><tr><td rowspan="1" colspan="1">18</td><td rowspan="1" colspan="1">
                <italic>
                  <tp:taxon-name><tp:taxon-name-part taxon-name-part-type="genus" reg="Phytoliriomyza"/><tp:taxon-name-part taxon-name-part-type="species" reg="wiesnerellae">wiesnerellae</tp:taxon-name-part></tp:taxon-name>
                </italic>
              </td><td rowspan="1" colspan="1"/><td rowspan="1" colspan="1">
                <tp:taxon-name><tp:taxon-name-part taxon-name-part-type="family">Wiesnerellaceae</tp:taxon-name-part></tp:taxon-name>
              </td><td rowspan="1" colspan="1">
                <italic>
                  <tp:taxon-name><tp:taxon-name-part taxon-name-part-type="genus" reg="Wiesnerella">Wiesnerella</tp:taxon-name-part></tp:taxon-name>
                </italic>
              </td><td rowspan="1" colspan="1">
                <italic>W. <tp:taxon-name><tp:taxon-name-part taxon-name-part-type="genus" reg="Phytoliriomyza"/><tp:taxon-name-part taxon-name-part-type="species" reg="denudata">denudata</tp:taxon-name-part></tp:taxon-name></italic>
              </td><td rowspan="1" colspan="1">1</td><td rowspan="1" colspan="1">1</td><td rowspan="1" colspan="1"/><td rowspan="1" colspan="1"/><td rowspan="1" colspan="1"/><td rowspan="1" colspan="1">1</td><td rowspan="1" colspan="1"/><td rowspan="1" colspan="1"/><td rowspan="1" colspan="1"/><td rowspan="1" colspan="1"/></tr><tr><td rowspan="1" colspan="1">19</td><td rowspan="1" colspan="1">
                <italic>
                  <tp:taxon-name><tp:taxon-name-part taxon-name-part-type="genus" reg="Phytoliriomyza"/><tp:taxon-name-part taxon-name-part-type="species" reg="luna">luna</tp:taxon-name-part></tp:taxon-name>
                </italic>
              </td><td rowspan="1" colspan="1"/><td rowspan="1" colspan="1">
                <tp:taxon-name><tp:taxon-name-part taxon-name-part-type="family">Conocephalaceae</tp:taxon-name-part></tp:taxon-name>
              </td><td rowspan="1" colspan="1">
                <italic>
                  <tp:taxon-name><tp:taxon-name-part taxon-name-part-type="genus" reg="Conocephalum">Conocephalum</tp:taxon-name-part></tp:taxon-name>
                </italic>
              </td><td rowspan="1" colspan="1"><italic><tp:taxon-name><tp:taxon-name-part taxon-name-part-type="genus" reg="Conocephalum">C.</tp:taxon-name-part><tp:taxon-name-part taxon-name-part-type="species" reg="orientalis">orientalis</tp:taxon-name-part></tp:taxon-name></italic>,  <italic><tp:taxon-name><tp:taxon-name-part taxon-name-part-type="genus" reg="Conocephalum">C.</tp:taxon-name-part><tp:taxon-name-part taxon-name-part-type="species" reg="salebrosum">salebrosum</tp:taxon-name-part></tp:taxon-name></italic></td><td rowspan="1" colspan="1">1</td><td rowspan="1" colspan="1">2</td><td rowspan="1" colspan="1">1</td><td rowspan="1" colspan="1">1</td><td rowspan="1" colspan="1">1</td><td rowspan="1" colspan="1"/><td rowspan="1" colspan="1"/><td rowspan="1" colspan="1"/><td rowspan="1" colspan="1"/><td rowspan="1" colspan="1"/></tr><tr><td rowspan="1" colspan="1">20</td><td rowspan="1" colspan="1">
                <italic>
                  <tp:taxon-name><tp:taxon-name-part taxon-name-part-type="genus" reg="Phytoliriomyza"/><tp:taxon-name-part taxon-name-part-type="species" reg="izayoi">izayoi</tp:taxon-name-part></tp:taxon-name>
                </italic>
              </td><td rowspan="1" colspan="1"/><td rowspan="1" colspan="1"/><td rowspan="1" colspan="1">
                <italic>
                  <tp:taxon-name><tp:taxon-name-part taxon-name-part-type="genus" reg="Conocephalum">Conocephalum</tp:taxon-name-part></tp:taxon-name>
                </italic>
              </td><td rowspan="1" colspan="1"><italic><tp:taxon-name><tp:taxon-name-part taxon-name-part-type="genus" reg="Conocephalum">C.</tp:taxon-name-part><tp:taxon-name-part taxon-name-part-type="species" reg="orientalis">orientalis</tp:taxon-name-part></tp:taxon-name></italic>,  <italic><tp:taxon-name><tp:taxon-name-part taxon-name-part-type="genus" reg="Conocephalum">C.</tp:taxon-name-part><tp:taxon-name-part taxon-name-part-type="species" reg="purpureorubrum">purpureorubrum</tp:taxon-name-part></tp:taxon-name></italic></td><td rowspan="1" colspan="1">1</td><td rowspan="1" colspan="1">3</td><td rowspan="1" colspan="1">1</td><td rowspan="1" colspan="1">1</td><td rowspan="1" colspan="1">1</td><td rowspan="1" colspan="1"/><td rowspan="1" colspan="1"/><td rowspan="1" colspan="1"/><td rowspan="1" colspan="1"/><td rowspan="1" colspan="1"/></tr><tr><td rowspan="1" colspan="1">21</td><td rowspan="1" colspan="1">
                <italic>
                  <tp:taxon-name><tp:taxon-name-part taxon-name-part-type="genus" reg="Phytoliriomyza"/><tp:taxon-name-part taxon-name-part-type="species" reg="chichibuensis">chichibuensis</tp:taxon-name-part></tp:taxon-name>
                </italic>
              </td><td rowspan="1" colspan="1"/><td rowspan="1" colspan="1"/><td rowspan="1" colspan="1">
                <italic>
                  <tp:taxon-name><tp:taxon-name-part taxon-name-part-type="genus" reg="Conocephalum">Conocephalum</tp:taxon-name-part></tp:taxon-name>
                </italic>
              </td><td rowspan="1" colspan="1"><italic><tp:taxon-name><tp:taxon-name-part taxon-name-part-type="genus" reg="Conocephalum">C.</tp:taxon-name-part><tp:taxon-name-part taxon-name-part-type="species" reg="orientalis">orientalis</tp:taxon-name-part></tp:taxon-name></italic>, <italic><tp:taxon-name><tp:taxon-name-part taxon-name-part-type="genus" reg="Conocephalum">C.</tp:taxon-name-part><tp:taxon-name-part taxon-name-part-type="species" reg="salebrosum">salebrosum</tp:taxon-name-part></tp:taxon-name></italic></td><td rowspan="1" colspan="1">1</td><td rowspan="1" colspan="1">2</td><td rowspan="1" colspan="1"/><td rowspan="1" colspan="1">1</td><td rowspan="1" colspan="1"/><td rowspan="1" colspan="1"/><td rowspan="1" colspan="1"/><td rowspan="1" colspan="1"/><td rowspan="1" colspan="1"/><td rowspan="1" colspan="1"/></tr><tr><td rowspan="1" colspan="1">22</td><td rowspan="1" colspan="1">
                <italic>
                  <tp:taxon-name><tp:taxon-name-part taxon-name-part-type="genus" reg="Phytoliriomyza"/><tp:taxon-name-part taxon-name-part-type="species" reg="caliginosa">caliginosa</tp:taxon-name-part></tp:taxon-name>
                </italic>
              </td><td rowspan="1" colspan="1"/><td rowspan="1" colspan="1"/><td rowspan="1" colspan="1">
                <italic>
                  <tp:taxon-name><tp:taxon-name-part taxon-name-part-type="genus" reg="Conocephalum">Conocephalum</tp:taxon-name-part></tp:taxon-name>
                </italic>
              </td><td rowspan="1" colspan="1">
                <italic>
                  <tp:taxon-name><tp:taxon-name-part taxon-name-part-type="genus" reg="Conocephalum">C.</tp:taxon-name-part><tp:taxon-name-part taxon-name-part-type="species" reg="orientalis">orientalis</tp:taxon-name-part></tp:taxon-name>
                </italic>
              </td><td rowspan="1" colspan="1">1</td><td rowspan="1" colspan="1">1</td><td rowspan="1" colspan="1"/><td rowspan="1" colspan="1">1</td><td rowspan="1" colspan="1">1</td><td rowspan="1" colspan="1">1</td><td rowspan="1" colspan="1"/><td rowspan="1" colspan="1"/><td rowspan="1" colspan="1"/><td rowspan="1" colspan="1"/></tr><tr><td rowspan="1" colspan="1">23</td><td rowspan="1" colspan="1">
                <italic>
                  <tp:taxon-name><tp:taxon-name-part taxon-name-part-type="genus" reg="Phytoliriomyza"/><tp:taxon-name-part taxon-name-part-type="species" reg="ugetsu">ugetsu</tp:taxon-name-part></tp:taxon-name>
                </italic>
              </td><td rowspan="1" colspan="1"/><td rowspan="1" colspan="1"/><td rowspan="1" colspan="1">
                <italic>
                  <tp:taxon-name><tp:taxon-name-part taxon-name-part-type="genus" reg="Conocephalum">Conocephalum</tp:taxon-name-part></tp:taxon-name>
                </italic>
              </td><td rowspan="1" colspan="1">
                <italic>
                  <tp:taxon-name><tp:taxon-name-part taxon-name-part-type="genus" reg="Conocephalum">C.</tp:taxon-name-part><tp:taxon-name-part taxon-name-part-type="species" reg="orientalis">orientalis</tp:taxon-name-part></tp:taxon-name>
                </italic>
              </td><td rowspan="1" colspan="1">1</td><td rowspan="1" colspan="1">1</td><td rowspan="1" colspan="1"/><td rowspan="1" colspan="1">1</td><td rowspan="1" colspan="1">1</td><td rowspan="1" colspan="1">1</td><td rowspan="1" colspan="1">1</td><td rowspan="1" colspan="1">1</td><td rowspan="1" colspan="1"/><td rowspan="1" colspan="1"/></tr><tr><td rowspan="1" colspan="1">24</td><td rowspan="1" colspan="1">
                <italic>
                  <tp:taxon-name><tp:taxon-name-part taxon-name-part-type="genus" reg="Phytoliriomyza"/><tp:taxon-name-part taxon-name-part-type="species" reg="nigroflava">nigroflava</tp:taxon-name-part></tp:taxon-name>
                </italic>
              </td><td rowspan="1" colspan="1"/><td rowspan="1" colspan="1"/><td rowspan="1" colspan="1">
                <italic>
                  <tp:taxon-name><tp:taxon-name-part taxon-name-part-type="genus" reg="Conocephalum">Conocephalum</tp:taxon-name-part></tp:taxon-name>
                </italic>
              </td><td rowspan="1" colspan="1"><italic><tp:taxon-name><tp:taxon-name-part taxon-name-part-type="genus" reg="Conocephalum">C.</tp:taxon-name-part><tp:taxon-name-part taxon-name-part-type="species" reg="orientalis">orientalis</tp:taxon-name-part></tp:taxon-name></italic>,  <italic><tp:taxon-name><tp:taxon-name-part taxon-name-part-type="genus" reg="Conocephalum">C.</tp:taxon-name-part><tp:taxon-name-part taxon-name-part-type="species" reg="salebrosum">salebrosum</tp:taxon-name-part></tp:taxon-name></italic></td><td rowspan="1" colspan="1">1</td><td rowspan="1" colspan="1">2</td><td rowspan="1" colspan="1">1</td><td rowspan="1" colspan="1">1</td><td rowspan="1" colspan="1"/><td rowspan="1" colspan="1"/><td rowspan="1" colspan="1"/><td rowspan="1" colspan="1"/><td rowspan="1" colspan="1"/><td rowspan="1" colspan="1"/></tr><tr><td rowspan="1" colspan="1">25</td><td rowspan="1" colspan="1">
                <italic>
                  <tp:taxon-name><tp:taxon-name-part taxon-name-part-type="genus" reg="Phytoliriomyza"/><tp:taxon-name-part taxon-name-part-type="species" reg="brunofasciata">brunofasciata</tp:taxon-name-part></tp:taxon-name>
                </italic>
              </td><td rowspan="1" colspan="1"/><td rowspan="1" colspan="1"/><td rowspan="1" colspan="1">
                <italic>
                  <tp:taxon-name><tp:taxon-name-part taxon-name-part-type="genus" reg="Conocephalum">Conocephalum</tp:taxon-name-part></tp:taxon-name>
                </italic>
              </td><td rowspan="1" colspan="1"><italic><tp:taxon-name><tp:taxon-name-part taxon-name-part-type="genus" reg="Conocephalum">C.</tp:taxon-name-part><tp:taxon-name-part taxon-name-part-type="species" reg="orientalis">orientalis</tp:taxon-name-part></tp:taxon-name></italic>,  <italic><tp:taxon-name><tp:taxon-name-part taxon-name-part-type="genus" reg="Conocephalum">C.</tp:taxon-name-part><tp:taxon-name-part taxon-name-part-type="species" reg="purpureorubrum">purpureorubrum</tp:taxon-name-part></tp:taxon-name></italic>,  <italic><tp:taxon-name><tp:taxon-name-part taxon-name-part-type="genus" reg="Conocephalum">C.</tp:taxon-name-part><tp:taxon-name-part taxon-name-part-type="species" reg="salebrosum">salebrosum</tp:taxon-name-part></tp:taxon-name></italic></td><td rowspan="1" colspan="1">1</td><td rowspan="1" colspan="1">3</td><td rowspan="1" colspan="1"/><td rowspan="1" colspan="1">1</td><td rowspan="1" colspan="1"/><td rowspan="1" colspan="1"/><td rowspan="1" colspan="1"/><td rowspan="1" colspan="1"/><td rowspan="1" colspan="1"/><td rowspan="1" colspan="1"/></tr><tr><td rowspan="1" colspan="1">26</td><td rowspan="1" colspan="1">
                <italic>
                  <tp:taxon-name><tp:taxon-name-part taxon-name-part-type="genus" reg="Phytoliriomyza"/><tp:taxon-name-part taxon-name-part-type="species" reg="pallidofasciata">pallidofasciata</tp:taxon-name-part></tp:taxon-name>
                </italic>
              </td><td rowspan="1" colspan="1"/><td rowspan="1" colspan="1"/><td rowspan="1" colspan="1">
                <italic>
                  <tp:taxon-name><tp:taxon-name-part taxon-name-part-type="genus" reg="Conocephalum">Conocephalum</tp:taxon-name-part></tp:taxon-name>
                </italic>
              </td><td rowspan="1" colspan="1">
                <italic>
                  <tp:taxon-name><tp:taxon-name-part taxon-name-part-type="genus" reg="Conocephalum">C.</tp:taxon-name-part><tp:taxon-name-part taxon-name-part-type="species" reg="orientalis">orientalis</tp:taxon-name-part></tp:taxon-name>
                </italic>
              </td><td rowspan="1" colspan="1">1</td><td rowspan="1" colspan="1">1</td><td rowspan="1" colspan="1"/><td rowspan="1" colspan="1">1</td><td rowspan="1" colspan="1">1</td><td rowspan="1" colspan="1">1</td><td rowspan="1" colspan="1"/><td rowspan="1" colspan="1"/><td rowspan="1" colspan="1"/><td rowspan="1" colspan="1"/></tr><tr><td rowspan="1" colspan="1">27</td><td rowspan="1" colspan="1">
                <italic>
                  <tp:taxon-name><tp:taxon-name-part taxon-name-part-type="genus" reg="Phytoliriomyza"/><tp:taxon-name-part taxon-name-part-type="species" reg="luteola">luteola</tp:taxon-name-part></tp:taxon-name>
                </italic>
              </td><td rowspan="1" colspan="1"/><td rowspan="1" colspan="1"/><td rowspan="1" colspan="1">
                <italic>
                  <tp:taxon-name><tp:taxon-name-part taxon-name-part-type="genus" reg="Conocephalum">Conocephalum</tp:taxon-name-part></tp:taxon-name>
                </italic>
              </td><td rowspan="1" colspan="1"><italic><tp:taxon-name><tp:taxon-name-part taxon-name-part-type="genus" reg="Conocephalum">C.</tp:taxon-name-part><tp:taxon-name-part taxon-name-part-type="species" reg="orientalis">orientalis</tp:taxon-name-part></tp:taxon-name></italic>,  <italic><tp:taxon-name><tp:taxon-name-part taxon-name-part-type="genus" reg="Conocephalum">C.</tp:taxon-name-part><tp:taxon-name-part taxon-name-part-type="species" reg="purpureorubrum">purpureorubrum</tp:taxon-name-part></tp:taxon-name></italic>,  <italic><tp:taxon-name><tp:taxon-name-part taxon-name-part-type="genus" reg="Conocephalum">C.</tp:taxon-name-part><tp:taxon-name-part taxon-name-part-type="species" reg="salebrosum">salebrosum</tp:taxon-name-part></tp:taxon-name></italic></td><td rowspan="1" colspan="1">1</td><td rowspan="1" colspan="1">3</td><td rowspan="1" colspan="1">1</td><td rowspan="1" colspan="1">1</td><td rowspan="1" colspan="1"/><td rowspan="1" colspan="1"/><td rowspan="1" colspan="1"/><td rowspan="1" colspan="1"/><td rowspan="1" colspan="1"/><td rowspan="1" colspan="1"/></tr><tr><td rowspan="1" colspan="1">28</td><td rowspan="1" colspan="1">
                <italic>
                  <tp:taxon-name><tp:taxon-name-part taxon-name-part-type="genus" reg="Phytoliriomyza"/><tp:taxon-name-part taxon-name-part-type="species" reg="helva">helva</tp:taxon-name-part></tp:taxon-name>
                </italic>
              </td><td rowspan="1" colspan="1"/><td rowspan="1" colspan="1"/><td rowspan="1" colspan="1">
                <italic>
                  <tp:taxon-name><tp:taxon-name-part taxon-name-part-type="genus" reg="Conocephalum">Conocephalum</tp:taxon-name-part></tp:taxon-name>
                </italic>
              </td><td rowspan="1" colspan="1"><italic><tp:taxon-name><tp:taxon-name-part taxon-name-part-type="genus" reg="Conocephalum">C.</tp:taxon-name-part><tp:taxon-name-part taxon-name-part-type="species" reg="purpureorubrum">purpureorubrum</tp:taxon-name-part></tp:taxon-name></italic>,  <italic><tp:taxon-name><tp:taxon-name-part taxon-name-part-type="genus" reg="Conocephalum">C.</tp:taxon-name-part><tp:taxon-name-part taxon-name-part-type="species" reg="salebrosum">salebrosum</tp:taxon-name-part></tp:taxon-name></italic></td><td rowspan="1" colspan="1">1</td><td rowspan="1" colspan="1">2</td><td rowspan="1" colspan="1">1</td><td rowspan="1" colspan="1"/><td rowspan="1" colspan="1"/><td rowspan="1" colspan="1"/><td rowspan="1" colspan="1"/><td rowspan="1" colspan="1"/><td rowspan="1" colspan="1"/><td rowspan="1" colspan="1"/></tr><tr><td rowspan="1" colspan="1">29</td><td rowspan="1" colspan="1">
                <italic>
                  <tp:taxon-name><tp:taxon-name-part taxon-name-part-type="genus" reg="Phytoliriomyza"/><tp:taxon-name-part taxon-name-part-type="species" reg="bifasciata">bifasciata</tp:taxon-name-part></tp:taxon-name>
                </italic>
              </td><td rowspan="1" colspan="1"/><td rowspan="1" colspan="1"/><td rowspan="1" colspan="1">
                <italic>
                  <tp:taxon-name><tp:taxon-name-part taxon-name-part-type="genus" reg="Conocephalum">Conocephalum</tp:taxon-name-part></tp:taxon-name>
                </italic>
              </td><td rowspan="1" colspan="1"><italic><tp:taxon-name><tp:taxon-name-part taxon-name-part-type="genus" reg="Conocephalum">C.</tp:taxon-name-part><tp:taxon-name-part taxon-name-part-type="species" reg="orientalis">orientalis</tp:taxon-name-part></tp:taxon-name></italic>,  <italic><tp:taxon-name><tp:taxon-name-part taxon-name-part-type="genus" reg="Conocephalum">C.</tp:taxon-name-part><tp:taxon-name-part taxon-name-part-type="species" reg="salebrosum">salebrosum</tp:taxon-name-part></tp:taxon-name></italic></td><td rowspan="1" colspan="1">1</td><td rowspan="1" colspan="1">2</td><td rowspan="1" colspan="1">1</td><td rowspan="1" colspan="1">1</td><td rowspan="1" colspan="1">1</td><td rowspan="1" colspan="1">1</td><td rowspan="1" colspan="1"/><td rowspan="1" colspan="1"/><td rowspan="1" colspan="1"/><td rowspan="1" colspan="1"/></tr><tr><td rowspan="1" colspan="1">30</td><td rowspan="1" colspan="1">
                <italic>
                  <tp:taxon-name><tp:taxon-name-part taxon-name-part-type="genus" reg="Phytoliriomyza"/><tp:taxon-name-part taxon-name-part-type="species" reg="alpicola">alpicola</tp:taxon-name-part></tp:taxon-name>
                </italic>
              </td><td rowspan="1" colspan="1"/><td rowspan="1" colspan="1"/><td rowspan="1" colspan="1">
                <italic>
                  <tp:taxon-name><tp:taxon-name-part taxon-name-part-type="genus" reg="Conocephalum">Conocephalum</tp:taxon-name-part></tp:taxon-name>
                </italic>
              </td><td rowspan="1" colspan="1"><italic><tp:taxon-name><tp:taxon-name-part taxon-name-part-type="genus" reg="Conocephalum">C.</tp:taxon-name-part><tp:taxon-name-part taxon-name-part-type="species" reg="orientalis">orientalis</tp:taxon-name-part></tp:taxon-name></italic>,  <italic><tp:taxon-name><tp:taxon-name-part taxon-name-part-type="genus" reg="Conocephalum">C.</tp:taxon-name-part><tp:taxon-name-part taxon-name-part-type="species" reg="salebrosum">salebrosum</tp:taxon-name-part></tp:taxon-name></italic></td><td rowspan="1" colspan="1">1</td><td rowspan="1" colspan="1">2</td><td rowspan="1" colspan="1">1</td><td rowspan="1" colspan="1">1</td><td rowspan="1" colspan="1"/><td rowspan="1" colspan="1"/><td rowspan="1" colspan="1"/><td rowspan="1" colspan="1"/><td rowspan="1" colspan="1"/><td rowspan="1" colspan="1"/></tr><tr><td rowspan="1" colspan="1">31</td><td rowspan="1" colspan="1">
                <italic>
                  <tp:taxon-name><tp:taxon-name-part taxon-name-part-type="genus" reg="Phytoliriomyza"/><tp:taxon-name-part taxon-name-part-type="species" reg="lanternaria">lanternaria</tp:taxon-name-part></tp:taxon-name>
                </italic>
              </td><td rowspan="1" colspan="1"/><td rowspan="1" colspan="1"/><td rowspan="1" colspan="1">
                <italic>
                  <tp:taxon-name><tp:taxon-name-part taxon-name-part-type="genus" reg="Conocephalum">Conocephalum</tp:taxon-name-part></tp:taxon-name>
                </italic>
              </td><td rowspan="1" colspan="1">
                <italic>
                  <tp:taxon-name><tp:taxon-name-part taxon-name-part-type="genus" reg="Conocephalum">C.</tp:taxon-name-part><tp:taxon-name-part taxon-name-part-type="species" reg="orientalis">orientalis</tp:taxon-name-part></tp:taxon-name>
                </italic>
              </td><td rowspan="1" colspan="1">1</td><td rowspan="1" colspan="1">1</td><td rowspan="1" colspan="1">1</td><td rowspan="1" colspan="1">1</td><td rowspan="1" colspan="1"/><td rowspan="1" colspan="1">1</td><td rowspan="1" colspan="1">1</td><td rowspan="1" colspan="1"/><td rowspan="1" colspan="1"/><td rowspan="1" colspan="1"/></tr><tr><td rowspan="1" colspan="1">32</td><td rowspan="1" colspan="1">
                <italic>
                  <tp:taxon-name><tp:taxon-name-part taxon-name-part-type="genus" reg="Phytoliriomyza"/><tp:taxon-name-part taxon-name-part-type="species" reg="conocephali">conocephali</tp:taxon-name-part></tp:taxon-name>
                </italic>
              </td><td rowspan="1" colspan="1"/><td rowspan="1" colspan="1"/><td rowspan="1" colspan="1">
                <italic>
                  <tp:taxon-name><tp:taxon-name-part taxon-name-part-type="genus" reg="Conocephalum">Conocephalum</tp:taxon-name-part></tp:taxon-name>
                </italic>
              </td><td rowspan="1" colspan="1"><italic><tp:taxon-name><tp:taxon-name-part taxon-name-part-type="genus" reg="Conocephalum">C.</tp:taxon-name-part><tp:taxon-name-part taxon-name-part-type="species" reg="orientalis">orientalis</tp:taxon-name-part></tp:taxon-name></italic>,  <italic><tp:taxon-name><tp:taxon-name-part taxon-name-part-type="genus" reg="Conocephalum">C.</tp:taxon-name-part><tp:taxon-name-part taxon-name-part-type="species" reg="purpureorubrum">purpureorubrum</tp:taxon-name-part></tp:taxon-name></italic>,  <italic><tp:taxon-name><tp:taxon-name-part taxon-name-part-type="genus" reg="Conocephalum">C.</tp:taxon-name-part><tp:taxon-name-part taxon-name-part-type="species" reg="salebrosum">salebrosum</tp:taxon-name-part></tp:taxon-name></italic>,  <italic><tp:taxon-name><tp:taxon-name-part taxon-name-part-type="genus" reg="Conocephalum">C.</tp:taxon-name-part><tp:taxon-name-part taxon-name-part-type="species" reg="japonicum">japonicum</tp:taxon-name-part></tp:taxon-name></italic></td><td rowspan="1" colspan="1">1</td><td rowspan="1" colspan="1">4</td><td rowspan="1" colspan="1"/><td rowspan="1" colspan="1">1</td><td rowspan="1" colspan="1">1</td><td rowspan="1" colspan="1">1</td><td rowspan="1" colspan="1"/><td rowspan="1" colspan="1"/><td rowspan="1" colspan="1"/><td rowspan="1" colspan="1"/></tr><tr><td rowspan="1" colspan="1">33</td><td rowspan="1" colspan="1">
                <italic>
                  <tp:taxon-name><tp:taxon-name-part taxon-name-part-type="genus" reg="Phytoliriomyza"/><tp:taxon-name-part taxon-name-part-type="species" reg="suetsugui">suetsugui</tp:taxon-name-part></tp:taxon-name>
                </italic>
              </td><td rowspan="1" colspan="1"/><td rowspan="1" colspan="1"/><td rowspan="1" colspan="1">
                <italic>
                  <tp:taxon-name><tp:taxon-name-part taxon-name-part-type="genus" reg="Conocephalum">Conocephalum</tp:taxon-name-part></tp:taxon-name>
                </italic>
              </td><td rowspan="1" colspan="1">
                <italic>
                  <tp:taxon-name><tp:taxon-name-part taxon-name-part-type="genus" reg="Conocephalum">C.</tp:taxon-name-part><tp:taxon-name-part taxon-name-part-type="species" reg="orientalis">orientalis</tp:taxon-name-part></tp:taxon-name>
                </italic>
              </td><td rowspan="1" colspan="1">1</td><td rowspan="1" colspan="1">1</td><td rowspan="1" colspan="1"/><td rowspan="1" colspan="1"/><td rowspan="1" colspan="1"/><td rowspan="1" colspan="1"/><td rowspan="1" colspan="1"/><td rowspan="1" colspan="1">1</td><td rowspan="1" colspan="1">1</td><td rowspan="1" colspan="1"/></tr><tr><td rowspan="1" colspan="1">34</td><td rowspan="1" colspan="1">
                <italic>
                  <tp:taxon-name><tp:taxon-name-part taxon-name-part-type="genus" reg="Phytoliriomyza"/><tp:taxon-name-part taxon-name-part-type="species" reg="ricciae">ricciae</tp:taxon-name-part></tp:taxon-name>
                </italic>
              </td><td rowspan="1" colspan="1"/><td rowspan="1" colspan="1">
                <tp:taxon-name><tp:taxon-name-part taxon-name-part-type="family">Ricciaceae</tp:taxon-name-part></tp:taxon-name>
              </td><td rowspan="1" colspan="1">
                <italic>
                  <tp:taxon-name><tp:taxon-name-part taxon-name-part-type="genus" reg="Riccia">Riccia</tp:taxon-name-part></tp:taxon-name>
                </italic>
              </td><td rowspan="1" colspan="1"><italic><tp:taxon-name><tp:taxon-name-part taxon-name-part-type="genus" reg="Riccia">Riccia</tp:taxon-name-part><tp:taxon-name-part taxon-name-part-type="species" reg="nipponica">nipponica</tp:taxon-name-part></tp:taxon-name></italic>,  <italic><tp:taxon-name><tp:taxon-name-part taxon-name-part-type="genus" reg="Riccia">R.</tp:taxon-name-part><tp:taxon-name-part taxon-name-part-type="species" reg="miyakeana">miyakeana</tp:taxon-name-part></tp:taxon-name></italic>,  <italic><tp:taxon-name><tp:taxon-name-part taxon-name-part-type="genus" reg="Riccia">R.</tp:taxon-name-part><tp:taxon-name-part taxon-name-part-type="species" reg="oryzicola">oryzicola</tp:taxon-name-part></tp:taxon-name></italic>,  <italic><tp:taxon-name><tp:taxon-name-part taxon-name-part-type="genus" reg="Riccia">R.</tp:taxon-name-part><tp:taxon-name-part taxon-name-part-type="species" reg="bifurca">bifurca</tp:taxon-name-part></tp:taxon-name></italic>,  <italic><tp:taxon-name><tp:taxon-name-part taxon-name-part-type="genus" reg="Riccia">R.</tp:taxon-name-part><tp:taxon-name-part taxon-name-part-type="species" reg="lamellosa">lamellosa</tp:taxon-name-part></tp:taxon-name></italic>,  <italic><tp:taxon-name><tp:taxon-name-part taxon-name-part-type="genus" reg="Riccia">R.</tp:taxon-name-part><tp:taxon-name-part taxon-name-part-type="species" reg="huebeneriana">huebeneriana</tp:taxon-name-part></tp:taxon-name></italic>,  <italic><tp:taxon-name><tp:taxon-name-part taxon-name-part-type="genus" reg="Riccia">R.</tp:taxon-name-part><tp:taxon-name-part taxon-name-part-type="species" reg="canaliculata">canaliculata</tp:taxon-name-part></tp:taxon-name></italic></td><td rowspan="1" colspan="1">1</td><td rowspan="1" colspan="1">7</td><td rowspan="1" colspan="1"/><td rowspan="1" colspan="1">1</td><td rowspan="1" colspan="1">1</td><td rowspan="1" colspan="1">1</td><td rowspan="1" colspan="1"/><td rowspan="1" colspan="1"/><td rowspan="1" colspan="1">1</td><td rowspan="1" colspan="1"/></tr><tr><td rowspan="1" colspan="1">35</td><td rowspan="1" colspan="1">
                <italic>
                  <tp:taxon-name><tp:taxon-name-part taxon-name-part-type="genus" reg="Phytoliriomyza"/><tp:taxon-name-part taxon-name-part-type="species" reg="sexfasciata">sexfasciata</tp:taxon-name-part></tp:taxon-name>
                </italic>
              </td><td rowspan="1" colspan="1"/><td rowspan="1" colspan="1"/><td rowspan="1" colspan="1">
                <italic>
                  <tp:taxon-name><tp:taxon-name-part taxon-name-part-type="genus" reg="Riccia">Riccia</tp:taxon-name-part></tp:taxon-name>
                </italic>
              </td><td rowspan="1" colspan="1"><italic><tp:taxon-name><tp:taxon-name-part taxon-name-part-type="genus" reg="Riccia">Riccia</tp:taxon-name-part><tp:taxon-name-part taxon-name-part-type="species" reg="lamellosa">lamellosa</tp:taxon-name-part></tp:taxon-name></italic>,  <italic><tp:taxon-name><tp:taxon-name-part taxon-name-part-type="genus" reg="Riccia">R.</tp:taxon-name-part><tp:taxon-name-part taxon-name-part-type="species" reg="bifurca">bifurca</tp:taxon-name-part></tp:taxon-name></italic>,  <italic><tp:taxon-name><tp:taxon-name-part taxon-name-part-type="genus" reg="Riccia">R.</tp:taxon-name-part><tp:taxon-name-part taxon-name-part-type="species" reg="sorocarpa">sorocarpa</tp:taxon-name-part></tp:taxon-name></italic></td><td rowspan="1" colspan="1">1</td><td rowspan="1" colspan="1">3</td><td rowspan="1" colspan="1"/><td rowspan="1" colspan="1">1</td><td rowspan="1" colspan="1"/><td rowspan="1" colspan="1"/><td rowspan="1" colspan="1"/><td rowspan="1" colspan="1"/><td rowspan="1" colspan="1"/><td rowspan="1" colspan="1"/></tr><tr><td rowspan="1" colspan="1">36</td><td rowspan="1" colspan="1">
                <italic>
                  <tp:taxon-name><tp:taxon-name-part taxon-name-part-type="genus" reg="Phytoliriomyza"/><tp:taxon-name-part taxon-name-part-type="species" reg="caerulescens">caerulescens</tp:taxon-name-part></tp:taxon-name>
                </italic>
              </td><td rowspan="1" colspan="1"/><td rowspan="1" colspan="1"/><td rowspan="1" colspan="1">
                <italic>
                  <tp:taxon-name><tp:taxon-name-part taxon-name-part-type="genus" reg="Riccia">Riccia</tp:taxon-name-part></tp:taxon-name>
                </italic>
              </td><td rowspan="1" colspan="1"><italic><tp:taxon-name><tp:taxon-name-part taxon-name-part-type="genus" reg="Riccia">R.</tp:taxon-name-part><tp:taxon-name-part taxon-name-part-type="species" reg="billardieri">billardieri</tp:taxon-name-part></tp:taxon-name></italic>,  <italic><tp:taxon-name><tp:taxon-name-part taxon-name-part-type="genus" reg="Riccia">R.</tp:taxon-name-part><tp:taxon-name-part taxon-name-part-type="species" reg="huebeneriana">huebeneriana</tp:taxon-name-part></tp:taxon-name></italic></td><td rowspan="1" colspan="1">1</td><td rowspan="1" colspan="1">2</td><td rowspan="1" colspan="1"/><td rowspan="1" colspan="1"/><td rowspan="1" colspan="1"/><td rowspan="1" colspan="1"/><td rowspan="1" colspan="1"/><td rowspan="1" colspan="1"/><td rowspan="1" colspan="1"/><td rowspan="1" colspan="1">1</td></tr><tr><td rowspan="1" colspan="1">37</td><td rowspan="1" colspan="1">
                <italic>
                  <tp:taxon-name><tp:taxon-name-part taxon-name-part-type="genus" reg="Phytoliriomyza"/><tp:taxon-name-part taxon-name-part-type="species" reg="foliocerotis">foliocerotis</tp:taxon-name-part></tp:taxon-name>
                </italic>
              </td><td rowspan="1" colspan="1">
                <tp:taxon-name><tp:taxon-name-part taxon-name-part-type="phylum">Anthocerotophyta</tp:taxon-name-part></tp:taxon-name>
              </td><td rowspan="1" colspan="1">
                <tp:taxon-name><tp:taxon-name-part taxon-name-part-type="family">Foliocerotaceae</tp:taxon-name-part></tp:taxon-name>
              </td><td rowspan="1" colspan="1">
                <italic>
                  <tp:taxon-name><tp:taxon-name-part taxon-name-part-type="genus" reg="Folioceros">Folioceros</tp:taxon-name-part></tp:taxon-name>
                </italic>
              </td><td rowspan="1" colspan="1">
                <italic>F. <tp:taxon-name><tp:taxon-name-part taxon-name-part-type="genus" reg="Phytoliriomyza"/><tp:taxon-name-part taxon-name-part-type="species" reg="fuciformis">fuciformis</tp:taxon-name-part></tp:taxon-name></italic>
              </td><td rowspan="1" colspan="1">1</td><td rowspan="1" colspan="1">1</td><td rowspan="1" colspan="1"/><td rowspan="1" colspan="1"/><td rowspan="1" colspan="1"/><td rowspan="1" colspan="1">1</td><td rowspan="1" colspan="1"/><td rowspan="1" colspan="1"/><td rowspan="1" colspan="1"/><td rowspan="1" colspan="1"/></tr><tr><td rowspan="1" colspan="1">38</td><td rowspan="1" colspan="1">
                <italic>
                  <tp:taxon-name><tp:taxon-name-part taxon-name-part-type="genus" reg="Phytoliriomyza"/><tp:taxon-name-part taxon-name-part-type="species" reg="megacerotis">megacerotis</tp:taxon-name-part></tp:taxon-name>
                </italic>
              </td><td rowspan="1" colspan="1"/><td rowspan="1" colspan="1">
                <tp:taxon-name><tp:taxon-name-part taxon-name-part-type="family">Megacerotaceae</tp:taxon-name-part></tp:taxon-name>
              </td><td rowspan="1" colspan="1">
                <italic>
                  <tp:taxon-name><tp:taxon-name-part taxon-name-part-type="genus" reg="Megaceros">Megaceros</tp:taxon-name-part></tp:taxon-name>
                </italic>
              </td><td rowspan="1" colspan="1">
                <italic>M. <tp:taxon-name><tp:taxon-name-part taxon-name-part-type="genus" reg="Phytoliriomyza"/><tp:taxon-name-part taxon-name-part-type="species" reg="flagellaris">flagellaris</tp:taxon-name-part></tp:taxon-name></italic>
              </td><td rowspan="1" colspan="1">1</td><td rowspan="1" colspan="1">1</td><td rowspan="1" colspan="1"/><td rowspan="1" colspan="1">1</td><td rowspan="1" colspan="1"/><td rowspan="1" colspan="1">1</td><td rowspan="1" colspan="1">1</td><td rowspan="1" colspan="1"/><td rowspan="1" colspan="1"/><td rowspan="1" colspan="1"/></tr><tr><td rowspan="1" colspan="1">39</td><td rowspan="1" colspan="1">
                <italic>
                  <tp:taxon-name><tp:taxon-name-part taxon-name-part-type="genus" reg="Phytoliriomyza"/><tp:taxon-name-part taxon-name-part-type="species" reg="phaeocerotis">phaeocerotis</tp:taxon-name-part></tp:taxon-name>
                </italic>
              </td><td rowspan="1" colspan="1"/><td rowspan="1" colspan="1"><tp:taxon-name><tp:taxon-name-part taxon-name-part-type="family">Notothyladaceae</tp:taxon-name-part></tp:taxon-name>, <tp:taxon-name><tp:taxon-name-part taxon-name-part-type="family">Anthocerotaceae</tp:taxon-name-part></tp:taxon-name></td><td rowspan="1" colspan="1"><italic><tp:taxon-name><tp:taxon-name-part taxon-name-part-type="genus" reg="Anthoceros">Anthoceros</tp:taxon-name-part></tp:taxon-name></italic>,  <italic><tp:taxon-name><tp:taxon-name-part taxon-name-part-type="genus" reg="Nototylas">Nototylas</tp:taxon-name-part></tp:taxon-name></italic>,  <italic><tp:taxon-name><tp:taxon-name-part taxon-name-part-type="genus" reg="Phaeoceros">Phaeoceros</tp:taxon-name-part></tp:taxon-name></italic></td><td rowspan="1" colspan="1"><italic><tp:taxon-name><tp:taxon-name-part taxon-name-part-type="genus" reg="Phaeoceros">Phaeoceros</tp:taxon-name-part><tp:taxon-name-part taxon-name-part-type="species" reg="carolinianus">carolinianus</tp:taxon-name-part></tp:taxon-name></italic>,  <italic><tp:taxon-name><tp:taxon-name-part taxon-name-part-type="genus" reg="Anthoceros">Anthoceros</tp:taxon-name-part><tp:taxon-name-part taxon-name-part-type="species" reg="punctatus">punctatus</tp:taxon-name-part></tp:taxon-name></italic>,  <italic><tp:taxon-name><tp:taxon-name-part taxon-name-part-type="genus" reg="Nototylas">Nototylas</tp:taxon-name-part><tp:taxon-name-part taxon-name-part-type="species" reg="temperata">temperata</tp:taxon-name-part></tp:taxon-name></italic></td><td rowspan="1" colspan="1">3</td><td rowspan="1" colspan="1">3</td><td rowspan="1" colspan="1"/><td rowspan="1" colspan="1">1</td><td rowspan="1" colspan="1">1</td><td rowspan="1" colspan="1">1</td><td rowspan="1" colspan="1"/><td rowspan="1" colspan="1">1</td><td rowspan="1" colspan="1">1</td><td rowspan="1" colspan="1">1</td></tr><tr><td rowspan="1" colspan="1"/><td rowspan="1" colspan="1">Total number of species</td><td rowspan="1" colspan="1"/><td rowspan="1" colspan="1"/><td rowspan="1" colspan="1"/><td rowspan="1" colspan="1"/><td rowspan="1" colspan="1"/><td rowspan="1" colspan="1"/><td rowspan="1" colspan="1">11</td><td rowspan="1" colspan="1">32</td><td rowspan="1" colspan="1">18</td><td rowspan="1" colspan="1">17</td><td rowspan="1" colspan="1">5</td><td rowspan="1" colspan="1">6</td><td rowspan="1" colspan="1">4</td><td rowspan="1" colspan="1">4</td></tr></tbody></table><table-wrap-foot><fn><p><sup>1</sup> HK, Hokkaido; HN, Honshu; SK, Shikoku; KS, Kyushu; YK, Yakushima Is.; Am, Amami Is.; OK, Okinawa Is.; YY, Yaeyama Isls.
                    </p></fn></table-wrap-foot></table-wrap></tp:treatment-sec><ref-list><ref id="B8"><mixed-citation xmlns:xlink="http://www.w3.org/1999/xlink" xlink:type="simple"><person-group><name name-style="western"><surname>Frick</surname><given-names>KE</given-names></name></person-group> (<year>1952</year>) <article-title>A generic revision of the family <tp:taxon-name><tp:taxon-name-part taxon-name-part-type="family">Agromyzidae</tp:taxon-name-part></tp:taxon-name> (<tp:taxon-name><tp:taxon-name-part taxon-name-part-type="order">Diptera</tp:taxon-name-part></tp:taxon-name>) with a catalogue of New World species.</article-title><source>University of California Publications in Entomology</source><volume>8</volume>: <fpage>339</fpage>–<lpage>452</lpage>.
</mixed-citation></ref><ref id="B9"><mixed-citation xmlns:xlink="http://www.w3.org/1999/xlink" xlink:type="simple"><person-group><name name-style="western"><surname>Frick</surname><given-names>KE</given-names></name></person-group> (<year>1959</year>) <article-title>Synopsis of the species of agromyzid leaf miners described from North America (<tp:taxon-name><tp:taxon-name-part taxon-name-part-type="order">Diptera</tp:taxon-name-part></tp:taxon-name>).</article-title><source>Proceedings of the United States National Museum</source><volume>108</volume> (<issue>3407</issue>): <fpage>347</fpage>–<lpage>465</lpage>. <ext-link xlink:type="simple" ext-link-type="doi" xlink:href="10.5479/si.00963801.108-3407.347">https://doi.org/10.5479/si.00963801.108-3407.347</ext-link></mixed-citation></ref><ref id="B35"><mixed-citation xmlns:xlink="http://www.w3.org/1999/xlink" xlink:type="simple"><person-group><name name-style="western"><surname>Spencer</surname><given-names>KA</given-names></name></person-group> (<year>1969</year>) <article-title>The <tp:taxon-name><tp:taxon-name-part taxon-name-part-type="family">Agromyzidae</tp:taxon-name-part></tp:taxon-name> of Canada and Alaska.</article-title><source>Memoirs of the Entomological Society of Canada</source><volume>64</volume>: <fpage>1</fpage>–<lpage>311</lpage>. <ext-link xlink:type="simple" ext-link-type="doi" xlink:href="10.4039/entm10164fv">https://doi.org/10.4039/entm10164fv</ext-link></mixed-citation></ref><ref id="B42"><mixed-citation xmlns:xlink="http://www.w3.org/1999/xlink" xlink:type="simple"><person-group><name name-style="western"><surname>Spencer</surname><given-names>KA</given-names></name><name name-style="western"><surname>Steyskal</surname><given-names>GC</given-names></name></person-group> (<year>1986</year>)  Manual of the <tp:taxon-name><tp:taxon-name-part taxon-name-part-type="family">Agromyzidae</tp:taxon-name-part></tp:taxon-name> (<tp:taxon-name><tp:taxon-name-part taxon-name-part-type="order">Diptera</tp:taxon-name-part></tp:taxon-name>) of the United States. Agriculture Handbook (638): 1–478. <ext-link xlink:type="simple" ext-link-type="doi" xlink:href="10.5962/bhl.title.119606">https://doi.org/10.5962/bhl.title.119606</ext-link></mixed-citation></ref><ref id="B28"><mixed-citation xmlns:xlink="http://www.w3.org/1999/xlink" xlink:type="simple"><person-group><name name-style="western"><surname>Papp</surname><given-names>L</given-names></name><name name-style="western"><surname>Černý</surname><given-names>M</given-names></name></person-group> (<year>2017</year>) <source><tp:taxon-name><tp:taxon-name-part taxon-name-part-type="family">Agromyzidae</tp:taxon-name-part></tp:taxon-name> (<tp:taxon-name><tp:taxon-name-part taxon-name-part-type="order">Diptera</tp:taxon-name-part></tp:taxon-name>) of Hungary (Vol. 3). <tp:taxon-name><tp:taxon-name-part taxon-name-part-type="subfamily">Phytomyzinae</tp:taxon-name-part></tp:taxon-name> II.</source><publisher-name>Pars Ltd.</publisher-name>, <publisher-loc>Hungary. Nagykovácsi</publisher-loc>, <size units="page">427 pp</size>. <ext-link xlink:type="simple" ext-link-type="doi" xlink:href="10.18655/Agromyzidae.Vol.3">https://doi.org/10.18655/Agromyzidae.Vol.3</ext-link></mixed-citation></ref><ref id="B34"><mixed-citation xmlns:xlink="http://www.w3.org/1999/xlink" xlink:type="simple"><person-group><name name-style="western"><surname>Spencer</surname><given-names>KA</given-names></name></person-group> (<year>1965</year>) <article-title><tp:taxon-name><tp:taxon-name-part taxon-name-part-type="family">Agromyzidae</tp:taxon-name-part></tp:taxon-name>. <tp:taxon-name><tp:taxon-name-part taxon-name-part-type="order">Diptera</tp:taxon-name-part></tp:taxon-name> from Nepal.</article-title><source>Bulletin of the British Museum (Natural History), Entomology</source><volume>16</volume>: <fpage>25</fpage>–<lpage>31</lpage>. <ext-link xlink:type="simple" ext-link-type="doi" xlink:href="10.5962/bhl.part.21862">https://doi.org/10.5962/bhl.part.21862</ext-link></mixed-citation></ref><ref id="B44"><mixed-citation xmlns:xlink="http://www.w3.org/1999/xlink" xlink:type="simple"><person-group><name name-style="western"><surname>von Tschirnhaus</surname><given-names>M</given-names></name></person-group> (<year>1971</year>) <article-title>Unbekannte Stridulationsorgane bei Dipteren und ihre Bedeutung für Taxonomie und Phylogenetik der Agromyziden.</article-title><source>Beiträge zur Entomologie</source><volume>21</volume>: <fpage>551</fpage>–<lpage>579</lpage>.
</mixed-citation></ref><ref id="B33"><mixed-citation xmlns:xlink="http://www.w3.org/1999/xlink" xlink:type="simple"><person-group><name name-style="western"><surname>Spencer</surname><given-names>KA</given-names></name></person-group> (<year>1963</year>) <article-title>Notes on the <tp:taxon-name><tp:taxon-name-part taxon-name-part-type="family">Agromyzidae</tp:taxon-name-part></tp:taxon-name> (<tp:taxon-name><tp:taxon-name-part taxon-name-part-type="order">Diptera</tp:taxon-name-part></tp:taxon-name>) of Madagascar 1.</article-title><source>Proceedings of the Royal Entomological Society of London (B)</source><volume>32</volume>(<issue>7–8</issue>): <fpage>114</fpage>–<lpage>116</lpage>. <ext-link xlink:type="simple" ext-link-type="doi" xlink:href="10.1111/j.1365-3113.1963.tb01674.x">https://doi.org/10.1111/j.1365-3113.1963.tb01674.x</ext-link></mixed-citation></ref><ref id="B38"><mixed-citation xmlns:xlink="http://www.w3.org/1999/xlink" xlink:type="simple"><person-group><name name-style="western"><surname>Spencer</surname><given-names>KA</given-names></name></person-group> (<year>1973</year>) <article-title>The <tp:taxon-name><tp:taxon-name-part taxon-name-part-type="family">Agromyzidae</tp:taxon-name-part></tp:taxon-name> of Venezuela.</article-title><source>Revista de la Facultad de Agronomía</source><volume>7</volume>: <fpage>5</fpage>–<lpage>107</lpage>.
</mixed-citation></ref></ref-list></tp:taxon-treatment>
