# Supplementary material for: ﻿Diversity underfoot of agromyzids (Agromyzidae, Diptera) mining thalli of liverworts and hornworts
Source: Zookeys. 2022 Nov 30;1133:1–164. doi: 10.3897/zookeys.1133.94530 (PMC9836506; doi:10.3897/zookeys.1133.94530)
Supplement: XML Treatment for Phytoliriomyza dorsata [file zookeys.1133.94530-treatment2.xml]

<!DOCTYPE tp:taxon-treatment
  PUBLIC "-//TaxonX//DTD Taxonomic Treatment Publishing DTD v0 20100105//EN" "tax-treatment-NSO.dtd">
<tp:taxon-treatment xmlns:tp="http://www.plazi.org/taxpub"><tp:treatment-meta><kwd-group><label>Taxon classification</label><kwd>
              <named-content content-type="kingdom">Animalia</named-content>
            </kwd><kwd>
              <named-content content-type="order">Diptera</named-content>
            </kwd><kwd>
              <named-content content-type="family">Agromyzidae</named-content>
            </kwd></kwd-group><mixed-citation publication-type="journal"><person-group><name><surname>Kato</surname><given-names>Makoto</given-names></name><name><surname>Yamamori</surname><given-names>Luna</given-names></name><name><surname>Imada</surname><given-names>Yume</given-names></name></person-group><article-title>﻿Diversity underfoot of agromyzids (<tp:taxon-name><tp:taxon-name-part taxon-name-part-type="family">Agromyzidae</tp:taxon-name-part></tp:taxon-name>, <tp:taxon-name><tp:taxon-name-part taxon-name-part-type="order">Diptera</tp:taxon-name-part></tp:taxon-name>) mining thalli of liverworts and hornworts</article-title><source>Zookeys</source><day>30</day><month>11</month><year>2022</year><volume>1133</volume><fpage>1</fpage><lpage>164</lpage><pub-id pub-id-type="doi">10.3897/zookeys.1133.94530</pub-id></mixed-citation></tp:treatment-meta><tp:nomenclature><label>﻿1.﻿</label><tp:taxon-name>
            <object-id xmlns:xlink="http://www.w3.org/1999/xlink" content-type="arpha" xlink:type="simple">5B469994-271C-5909-8298-62F00FE0BA49</object-id>
            <tp:taxon-name-part taxon-name-part-type="genus" reg="Phytoliriomyza">Phytoliriomyza</tp:taxon-name-part>
            <tp:taxon-name-part taxon-name-part-type="species" reg="dorsata">dorsata</tp:taxon-name-part>
          </tp:taxon-name><tp:taxon-authority>Siebke, 1864</tp:taxon-authority><xref ref-type="fig" rid="F1">Fig. 1</xref><tp:nomenclature-citation-list><tp:nomenclature-citation><tp:taxon-name>
                <tp:taxon-name-part taxon-name-part-type="genus" reg="Agromyza">Agromyza</tp:taxon-name-part>
                <tp:taxon-name-part taxon-name-part-type="species" reg="dorsata">dorsata</tp:taxon-name-part>
              </tp:taxon-name><comment>Siebke, 1864: 169.</comment></tp:nomenclature-citation><tp:nomenclature-citation><tp:taxon-name>
                <tp:taxon-name-part taxon-name-part-type="genus" reg="Liriomyza">Liriomyza</tp:taxon-name-part>
                <tp:taxon-name-part taxon-name-part-type="species" reg="reverberata">reverberata</tp:taxon-name-part>
              </tp:taxon-name><comment>. <xref ref-type="bibr" rid="B8">Frick 1952</xref>: 375; <xref ref-type="bibr" rid="B9">1959</xref>: 409.</comment></tp:nomenclature-citation><tp:nomenclature-citation><tp:taxon-name>
                <tp:taxon-name-part taxon-name-part-type="genus" reg="Lemurimyza">Lemurimyza</tp:taxon-name-part>
                <tp:taxon-name-part taxon-name-part-type="species" reg="dorsata">dorsata</tp:taxon-name-part>
              </tp:taxon-name><comment>. <xref ref-type="bibr" rid="B34">Spencer 1965</xref>: 28, <xref ref-type="bibr" rid="B35">1969</xref>: 194.</comment></tp:nomenclature-citation><tp:nomenclature-citation><tp:taxon-name>
                <tp:taxon-name-part taxon-name-part-type="genus" reg="Phytoliriomyza">Phytoliriomyza</tp:taxon-name-part>
                <tp:taxon-name-part taxon-name-part-type="species" reg="dorsata">dorsata</tp:taxon-name-part>
              </tp:taxon-name><comment>. <xref ref-type="bibr" rid="B39">Spencer 1976</xref>: 294; <xref ref-type="bibr" rid="B42">Spencer and Steyskal 1986</xref>: 303; <xref ref-type="bibr" rid="B28">Papp and Černý 2017</xref>: 317; <xref ref-type="bibr" rid="B20">Lonsdale 2021</xref>: 398; <xref ref-type="bibr" rid="B4">Černý et al. 2020</xref>: 214.</comment></tp:nomenclature-citation></tp:nomenclature-citation-list></tp:nomenclature><tp:treatment-sec sec-type="Material examined" id="SECID0EDUEK"><title>Material examined.</title><p>Japan: 1♂1♀ (MK-AG-a410, a26), Namari-kawa, Yakumo, Futami, Hokkaido (<named-content xmlns:xlink="http://www.w3.org/1999/xlink" content-type="dwc:verbatimCoordinates" xlink:type="simple"><named-content content-type="geo-json" specific-use="{&#34;type&#34;:&#34;Point&#34;,&#34;coordinates&#34;:[140.135658,42.201151]}" id="NCID0EMUEK" xlink:type="simple">42.201151°N, 140.135658°E</named-content></named-content>, 145 m asl), 10-VI-2012 (as larva), emerged on 13–17-VI-2012, <named-content xmlns:xlink="http://www.w3.org/1999/xlink" content-type="dwc:institutional_code" xlink:title="National Museum of Nature and Science, Tokyo" xlink:href="http://grbio.org/institution/national-museum-nature-and-science" xlink:type="simple">NMNS</named-content>.</p></tp:treatment-sec><tp:treatment-sec sec-type="Diagnosis" id="SECID0EVUEK"><title>Diagnosis.</title><p> A medium-sized yellow species (wing length 1.7–1.8 mm) that has a pruinose yellow scutum with one medial and two pairs of gray lateral stripes, black 1<sup>st</sup> flagellomeres, yellow maxillary palpi, yellow halteres, and yellow legs. Male epandrium inner-laterally with a comb consisting of six fused long tubercle-like setae, and surstylus with two tubercle-like setae. Larva mines the thallus of <italic><tp:taxon-name><tp:taxon-name-part taxon-name-part-type="genus" reg="Marchantia">Marchantia</tp:taxon-name-part><tp:taxon-name-part taxon-name-part-type="species" reg="polymorpha">polymorpha</tp:taxon-name-part></tp:taxon-name></italic> L.
                    </p></tp:treatment-sec><tp:treatment-sec sec-type="Description" id="SECID0EIVEK"><title>Description.</title><p><bold>Adult male</bold> (Fig. <xref ref-type="fig" rid="F1">1A–E</xref>).
                    </p><p><bold><italic>Head</italic></bold><bold>:</bold> Head light yellow, with ocellar tubercle brown, back of head dark brown (Fig. <xref ref-type="fig" rid="F1">1A</xref>). Lunule distinct and slightly sunken. Antenna porrect, first flagellomere black, pedicel and scape yellow. Arista subbasal, black pubescent. Eye upright, bare. Face slightly convex. Gena straight. Clypeus, face, and postgena yellow. Proboscis normal, yellow; palpus yellow, cylindrical. <bold><italic>Chaetotaxy</italic></bold><bold>:</bold> Front orbitals three pairs; one <abbrev xmlns:xlink="http://www.w3.org/1999/xlink" xlink:title="inferior orbital setae" id="ABBRID0EFWEK" xlink:type="simple">ori</abbrev> directed inward; two <abbrev xmlns:xlink="http://www.w3.org/1999/xlink" xlink:title="superior orbital setae" id="ABBRID0EJWEK" xlink:type="simple">ors</abbrev> directed upward (Fig. <xref ref-type="fig" rid="F1">1B</xref>). Orbital setulae minute and erect, in a single row.
                    </p><fig id="F1" position="float" orientation="portrait"><object-id xmlns:xlink="http://www.w3.org/1999/xlink" content-type="doi" xlink:type="simple">10.3897/zookeys.1133.94530.figure1</object-id><object-id xmlns:xlink="http://www.w3.org/1999/xlink" content-type="arpha" xlink:type="simple">3F170F38-5687-5035-A098-6A57A7E50B12</object-id><label>Figure 1.</label><caption><p><italic><tp:taxon-name><tp:taxon-name-part taxon-name-part-type="genus" reg="Phytoliriomyza">Phytoliriomyza</tp:taxon-name-part><tp:taxon-name-part taxon-name-part-type="species" reg="dorsata">dorsata</tp:taxon-name-part></tp:taxon-name></italic><bold>A–E</bold> male at Yakumo <bold>A</bold> habitus <bold>B</bold> lateral body <bold>C</bold> frontal head <bold>D</bold> dorsal thorax <bold>E</bold> thorax in posterior view <bold>F, G </bold>female at Yakumo <bold>F </bold>dorsal thorax <bold>G</bold> lateral body <bold>H–J</bold> male genitalia <bold>H</bold> whole genitalia, ventral <bold>I</bold> phallic complex, ventral <bold>J</bold> epandrium, ventral <bold>K, L</bold> female postabdomen <bold>K</bold> oviscape and spermatheca <bold>L</bold> tergite 10 <bold>M–O</bold> mined thalli of <italic><tp:taxon-name><tp:taxon-name-part taxon-name-part-type="genus" reg="Marchantia">Marchantia</tp:taxon-name-part><tp:taxon-name-part taxon-name-part-type="species" reg="polymorpha">polymorpha</tp:taxon-name-part></tp:taxon-name></italic><bold>M</bold> mined thallus dissected to show interior and puparium (arrow) <bold>N</bold> mined thallus with exit hole <bold>O</bold> the same thallus with the mine dissected to show a puparium (arrow).</p></caption><graphic xmlns:xlink="http://www.w3.org/1999/xlink" xlink:href="zookeys-1133-001_article-94530__-g001.jpg" position="float" orientation="portrait" xlink:type="simple" id="oo_775374.jpg"><uri content-type="original_file" xlink:type="simple">https://binary.pensoft.net/fig/775374</uri></graphic></fig><p><bold><italic>Thorax</italic></bold><bold>:</bold> Thorax pruinose. Scutum yellow with medial dark stripe on anterior 2/3, with a pair of wide dark intra-alar stripes and a pair of narrower dark supra-alar stripes, adjoining a pair of lateral presutural dark ovoid spots (Fig. <xref ref-type="fig" rid="F1">1D</xref>). Scutellum yellow with lateral corner brown. Subscutellum with anterior half yellow, ventral half brown. Mediotergite brown, anatergite and katatergite yellow. Pleuron largely yellow, venters of katepisternum and meron brown. Haltere yellow. Calypter margin and hairs gray. Leg segments yellow; tibiae and tarsi darker. <bold><italic>Chaetotaxy</italic></bold><bold>:</bold> Scutum with 1+3 dorsocentrals, shortened in length anteriorly (Fig. <xref ref-type="fig" rid="F1">1D</xref>). Acrostichal setulae eight or nine pairs in two rows. <bold><italic>Wing</italic></bold><bold>:</bold> Wing length 1.7 mm, costa reaching M<sub>1</sub> (Fig. <xref ref-type="fig" rid="F1">1A</xref>). Length of ultimate section of vein M<sub>4</sub> divided by penultimate section 1.7.
                    </p><p><bold><italic>Abdomen</italic></bold><bold>:</bold> Abdomen dorsally subshiny yellow; epandrium dark brown (Fig. <xref ref-type="fig" rid="F1">1B</xref>). <bold><italic>Genitalia</italic></bold><bold>:</bold> (Fig. <xref ref-type="fig" rid="F1">1H–J</xref>) Epandrium rounded apically, with a short tubercle-like seta on inner-middle surface, a comb comprising six long fused tubercle-like setae on inner-anterior surface, a few short tubercle-like setae immediately outward of the comb; and a row of minute tubercle-like setae on ventral inner margin (Fig. <xref ref-type="fig" rid="F1">1J</xref>). Surstylus rounded, setose apically, with two short tubercle-like setae posteriorly. Cercus narrow, setose. Subepandrial sclerite with one pair of medial flat, plate-like ventral processes and hook-shaped protrusion directing anteriorly (Fig. <xref ref-type="fig" rid="F1">1J</xref>). Hypandrium slightly sclerotized along outer margin (Fig. <xref ref-type="fig" rid="F1">1H</xref>). Postgonite bare and broadly rounded apically (Fig. <xref ref-type="fig" rid="F1">1I</xref>). Phallophorus with deep incision below, articulated with phallapodeme, fused to epiphallus (Fig. <xref ref-type="fig" rid="F1">1I</xref>). Basiphallus with a narrow plate on left side (Fig. <xref ref-type="fig" rid="F1">1I</xref>). Hypophallus membranous with a pair of small, parallel sclerites medially (Fig. <xref ref-type="fig" rid="F1">1I</xref>). Paraphallus broad membranous, with pointed, lightly sclerotized margins; paraphalli diverging, angled anteroventrally, jointed basally (Fig. <xref ref-type="fig" rid="F1">1H</xref>). Mesophallus dark, cylindrical, widest subbasally, length similar to that of distiphallus. Distiphallus comprising one pair of stout tubules; basal half composed of dorsal bulbous dark sclerites and weaker medial region; distal half cylindrical, dorsally and laterally pigmented (Fig. <xref ref-type="fig" rid="F1">1H</xref>).
                    </p><p><bold>Female</bold> (Fig. <xref ref-type="fig" rid="F1">1F, G</xref>). Similar to male, but slightly larger and frons wider. Wing length 1.8 mm. <bold><italic>Postabdomen</italic></bold><bold>:</bold> (Fig. <xref ref-type="fig" rid="F1">1K, L</xref>) Oviscape dark brown, setigerous (Fig. <xref ref-type="fig" rid="F1">1K</xref>). Tergite 10 cruciform, laterally uniting narrow pleural sclerites (Fig. <xref ref-type="fig" rid="F1">1L</xref>). Sternite bearing four pairs of marginal setae. Each cercus with two stout, apical, trichoid sensilla, 1/3 length of cercus (Fig. <xref ref-type="fig" rid="F1">1L</xref>). Spermathecae orbicular (Fig. <xref ref-type="fig" rid="F1">1K</xref>).
                    </p></tp:treatment-sec><tp:treatment-sec sec-type="Japanese name" id="SECID0EW3EK"><title>Japanese name.</title><p>Usuobi-zenigoke-hamoguribae.</p></tp:treatment-sec><tp:treatment-sec sec-type="Host plant" id="SECID0E23EK"><title>Host plant.</title><p><italic><tp:taxon-name><tp:taxon-name-part taxon-name-part-type="genus" reg="Marchantia">Marchantia</tp:taxon-name-part><tp:taxon-name-part taxon-name-part-type="species" reg="polymorpha">polymorpha</tp:taxon-name-part></tp:taxon-name></italic> (<tp:taxon-name><tp:taxon-name-part taxon-name-part-type="family">Marchantiaceae</tp:taxon-name-part></tp:taxon-name>).
                    </p></tp:treatment-sec><tp:treatment-sec sec-type="Mine" id="SECID0ER4EK"><title>Mine.</title><p>(Fig. <xref ref-type="fig" rid="F1">1M–O</xref>) Larvae construct linear mines in the thallus of liverwort in early instars, later entering the midrib, and pupating there, while mines are obscure from outside.</p></tp:treatment-sec><tp:treatment-sec sec-type="Biological notes" id="SECID0E24EK"><title>Biological notes.</title><p> The host plants from which this species emerged grow on wet cliffs along roads in a cool temperate forest of <italic><tp:taxon-name><tp:taxon-name-part taxon-name-part-type="genus" reg="Quercus">Quercus</tp:taxon-name-part><tp:taxon-name-part taxon-name-part-type="species" reg="crispula">crispula</tp:taxon-name-part></tp:taxon-name></italic>.
                    </p></tp:treatment-sec><tp:treatment-sec sec-type="Distribution" id="SECID0EM5EK"><title>Distribution.</title><p>Thus far, recorded from Europe, North America, and Japan. The authors recorded only from southern Hokkaido (Fig. <xref ref-type="fig" rid="F2">2</xref>).</p><fig id="F2" position="float" orientation="portrait"><object-id xmlns:xlink="http://www.w3.org/1999/xlink" content-type="doi" xlink:type="simple">10.3897/zookeys.1133.94530.figure2</object-id><object-id xmlns:xlink="http://www.w3.org/1999/xlink" content-type="arpha" xlink:type="simple">45286668-6262-5E80-BF25-539D04071631</object-id><label>Figure 2.</label><caption><p> Locality records of three <italic><tp:taxon-name><tp:taxon-name-part taxon-name-part-type="genus" reg="Phytoliriomyza">Phytoliriomyza</tp:taxon-name-part></tp:taxon-name></italic> species associated with <italic><tp:taxon-name><tp:taxon-name-part taxon-name-part-type="genus" reg="Marchantia">Marchantia</tp:taxon-name-part></tp:taxon-name></italic> spp.: <italic><tp:taxon-name><tp:taxon-name-part taxon-name-part-type="genus" reg="Phytoliriomyza">P.</tp:taxon-name-part><tp:taxon-name-part taxon-name-part-type="species" reg="dorsata">dorsata</tp:taxon-name-part></tp:taxon-name></italic>,  <italic><tp:taxon-name><tp:taxon-name-part taxon-name-part-type="genus" reg="Phytoliriomyza">P.</tp:taxon-name-part><tp:taxon-name-part taxon-name-part-type="species" reg="igniculus">igniculus</tp:taxon-name-part></tp:taxon-name></italic>, <italic><tp:taxon-name><tp:taxon-name-part taxon-name-part-type="genus" reg="Phytoliriomyza">P.</tp:taxon-name-part><tp:taxon-name-part taxon-name-part-type="species" reg="tsukuyomi">tsukuyomi</tp:taxon-name-part></tp:taxon-name></italic>,  <italic><tp:taxon-name><tp:taxon-name-part taxon-name-part-type="genus" reg="Phytoliriomyza">P.</tp:taxon-name-part><tp:taxon-name-part taxon-name-part-type="species" reg="marchantiae">marchantiae</tp:taxon-name-part></tp:taxon-name></italic>and<italic><tp:taxon-name><tp:taxon-name-part taxon-name-part-type="genus" reg="Phytoliriomyza">P.</tp:taxon-name-part><tp:taxon-name-part taxon-name-part-type="species" reg="nubatama">nubatama</tp:taxon-name-part></tp:taxon-name></italic>.</p></caption><graphic xmlns:xlink="http://www.w3.org/1999/xlink" xlink:href="zookeys-1133-001_article-94530__-g002.jpg" position="float" orientation="portrait" xlink:type="simple" id="oo_775375.jpg"><uri content-type="original_file" xlink:type="simple">https://binary.pensoft.net/fig/775375</uri></graphic></fig></tp:treatment-sec><tp:treatment-sec sec-type="Remarks" id="SECID0EKBFK"><title>Remarks.</title><p> The morphology of the Japanese specimens closely coincided with the description of <italic><tp:taxon-name><tp:taxon-name-part taxon-name-part-type="genus" reg="Phytoliriomyza">P.</tp:taxon-name-part><tp:taxon-name-part taxon-name-part-type="species" reg="dorsata">dorsata</tp:taxon-name-part></tp:taxon-name></italic> by <xref ref-type="bibr" rid="B39">Spencer (1976)</xref>, but not with the description by <xref ref-type="bibr" rid="B28">Papp and Černý (2017)</xref>, particularly concerning the morphology of the epandrium and distiphallus, which suggests the presence of multiple related species in Europe. Related <italic><tp:taxon-name><tp:taxon-name-part taxon-name-part-type="genus" reg="Phytoliriomyza">Phytoliriomyza</tp:taxon-name-part></tp:taxon-name></italic> species (<italic><tp:taxon-name><tp:taxon-name-part taxon-name-part-type="genus" reg="Phytoliriomyza">P.</tp:taxon-name-part><tp:taxon-name-part taxon-name-part-type="species" reg="bornholmensis">bornholmensis</tp:taxon-name-part></tp:taxon-name></italic> and <italic><tp:taxon-name><tp:taxon-name-part taxon-name-part-type="genus" reg="Phytoliriomyza">P.</tp:taxon-name-part><tp:taxon-name-part taxon-name-part-type="species" reg="islandica">islandica</tp:taxon-name-part></tp:taxon-name></italic>) were described by <xref ref-type="bibr" rid="B39">Spencer (1976)</xref> and <xref ref-type="bibr" rid="B26">Ólafsson (1988)</xref>, but they were synonymized with <italic><tp:taxon-name><tp:taxon-name-part taxon-name-part-type="genus" reg="Phytoliriomyza">P.</tp:taxon-name-part><tp:taxon-name-part taxon-name-part-type="species" reg="dorsata">dorsata</tp:taxon-name-part></tp:taxon-name></italic> by <xref ref-type="bibr" rid="B46">Zlobin (2005)</xref>. The taxonomic confusion would be caused by scarcity of specimens of these rare species and lack of information on their biology. Our numerous reared specimens and extensive records of host plants suggest that bryophyte-associated <italic><tp:taxon-name><tp:taxon-name-part taxon-name-part-type="genus" reg="Phytoliriomyza">Phytoliriomyza</tp:taxon-name-part></tp:taxon-name></italic> species are diverse, and that the synonymized species may be definite species circumscribed by external and genital morphology.
                    </p><p>This species resembles <italic><tp:taxon-name><tp:taxon-name-part taxon-name-part-type="genus" reg="Phytoliriomyza">P.</tp:taxon-name-part><tp:taxon-name-part taxon-name-part-type="species" reg="brunofasciata">brunofasciata</tp:taxon-name-part></tp:taxon-name></italic> in having two pairs of dark lateral stripes on the scutum, but it is distinguished from <italic><tp:taxon-name><tp:taxon-name-part taxon-name-part-type="genus" reg="Phytoliriomyza">P.</tp:taxon-name-part><tp:taxon-name-part taxon-name-part-type="species" reg="brunofasciata">brunofasciata</tp:taxon-name-part></tp:taxon-name></italic> by the dark-sided scutellum (scutellum wholly yellow in <italic><tp:taxon-name><tp:taxon-name-part taxon-name-part-type="genus" reg="Phytoliriomyza">P.</tp:taxon-name-part><tp:taxon-name-part taxon-name-part-type="species" reg="brunofasciata">brunofasciata</tp:taxon-name-part></tp:taxon-name></italic>) and the number of tubercle-like setae on the surstylus of the male epandrium (two in <italic><tp:taxon-name><tp:taxon-name-part taxon-name-part-type="genus" reg="Phytoliriomyza">P.</tp:taxon-name-part><tp:taxon-name-part taxon-name-part-type="species" reg="dorsata">dorsata</tp:taxon-name-part></tp:taxon-name></italic>; one in <italic><tp:taxon-name><tp:taxon-name-part taxon-name-part-type="genus" reg="Phytoliriomyza">P.</tp:taxon-name-part><tp:taxon-name-part taxon-name-part-type="species" reg="brunofasciata">brunofasciata</tp:taxon-name-part></tp:taxon-name></italic>).
                    </p></tp:treatment-sec><ref-list><ref id="B8"><mixed-citation xmlns:xlink="http://www.w3.org/1999/xlink" xlink:type="simple"><person-group><name name-style="western"><surname>Frick</surname><given-names>KE</given-names></name></person-group> (<year>1952</year>) <article-title>A generic revision of the family <tp:taxon-name><tp:taxon-name-part taxon-name-part-type="family">Agromyzidae</tp:taxon-name-part></tp:taxon-name> (<tp:taxon-name><tp:taxon-name-part taxon-name-part-type="order">Diptera</tp:taxon-name-part></tp:taxon-name>) with a catalogue of New World species.</article-title><source>University of California Publications in Entomology</source><volume>8</volume>: <fpage>339</fpage>–<lpage>452</lpage>.
</mixed-citation></ref><ref id="B9"><mixed-citation xmlns:xlink="http://www.w3.org/1999/xlink" xlink:type="simple"><person-group><name name-style="western"><surname>Frick</surname><given-names>KE</given-names></name></person-group> (<year>1959</year>) <article-title>Synopsis of the species of agromyzid leaf miners described from North America (<tp:taxon-name><tp:taxon-name-part taxon-name-part-type="order">Diptera</tp:taxon-name-part></tp:taxon-name>).</article-title><source>Proceedings of the United States National Museum</source><volume>108</volume> (<issue>3407</issue>): <fpage>347</fpage>–<lpage>465</lpage>. <ext-link xlink:type="simple" ext-link-type="doi" xlink:href="10.5479/si.00963801.108-3407.347">https://doi.org/10.5479/si.00963801.108-3407.347</ext-link></mixed-citation></ref><ref id="B34"><mixed-citation xmlns:xlink="http://www.w3.org/1999/xlink" xlink:type="simple"><person-group><name name-style="western"><surname>Spencer</surname><given-names>KA</given-names></name></person-group> (<year>1965</year>) <article-title><tp:taxon-name><tp:taxon-name-part taxon-name-part-type="family">Agromyzidae</tp:taxon-name-part></tp:taxon-name>. <tp:taxon-name><tp:taxon-name-part taxon-name-part-type="order">Diptera</tp:taxon-name-part></tp:taxon-name> from Nepal.</article-title><source>Bulletin of the British Museum (Natural History), Entomology</source><volume>16</volume>: <fpage>25</fpage>–<lpage>31</lpage>. <ext-link xlink:type="simple" ext-link-type="doi" xlink:href="10.5962/bhl.part.21862">https://doi.org/10.5962/bhl.part.21862</ext-link></mixed-citation></ref><ref id="B35"><mixed-citation xmlns:xlink="http://www.w3.org/1999/xlink" xlink:type="simple"><person-group><name name-style="western"><surname>Spencer</surname><given-names>KA</given-names></name></person-group> (<year>1969</year>) <article-title>The <tp:taxon-name><tp:taxon-name-part taxon-name-part-type="family">Agromyzidae</tp:taxon-name-part></tp:taxon-name> of Canada and Alaska.</article-title><source>Memoirs of the Entomological Society of Canada</source><volume>64</volume>: <fpage>1</fpage>–<lpage>311</lpage>. <ext-link xlink:type="simple" ext-link-type="doi" xlink:href="10.4039/entm10164fv">https://doi.org/10.4039/entm10164fv</ext-link></mixed-citation></ref><ref id="B39"><mixed-citation xmlns:xlink="http://www.w3.org/1999/xlink" xlink:type="simple"><person-group><name name-style="western"><surname>Spencer</surname><given-names>KA</given-names></name></person-group> (<year>1976</year>) <article-title>The <tp:taxon-name><tp:taxon-name-part taxon-name-part-type="family">Agromyzidae</tp:taxon-name-part></tp:taxon-name> (<tp:taxon-name><tp:taxon-name-part taxon-name-part-type="order">Diptera</tp:taxon-name-part></tp:taxon-name>) of Fennoscandia and Denmark.</article-title><source>Fauna Entomologica Scandinavica</source><volume>5</volume>: <fpage>1</fpage>–<lpage>606</lpage>.
</mixed-citation></ref><ref id="B42"><mixed-citation xmlns:xlink="http://www.w3.org/1999/xlink" xlink:type="simple"><person-group><name name-style="western"><surname>Spencer</surname><given-names>KA</given-names></name><name name-style="western"><surname>Steyskal</surname><given-names>GC</given-names></name></person-group> (<year>1986</year>)  Manual of the <tp:taxon-name><tp:taxon-name-part taxon-name-part-type="family">Agromyzidae</tp:taxon-name-part></tp:taxon-name> (<tp:taxon-name><tp:taxon-name-part taxon-name-part-type="order">Diptera</tp:taxon-name-part></tp:taxon-name>) of the United States. Agriculture Handbook (638): 1–478. <ext-link xlink:type="simple" ext-link-type="doi" xlink:href="10.5962/bhl.title.119606">https://doi.org/10.5962/bhl.title.119606</ext-link></mixed-citation></ref><ref id="B28"><mixed-citation xmlns:xlink="http://www.w3.org/1999/xlink" xlink:type="simple"><person-group><name name-style="western"><surname>Papp</surname><given-names>L</given-names></name><name name-style="western"><surname>Černý</surname><given-names>M</given-names></name></person-group> (<year>2017</year>) <source><tp:taxon-name><tp:taxon-name-part taxon-name-part-type="family">Agromyzidae</tp:taxon-name-part></tp:taxon-name> (<tp:taxon-name><tp:taxon-name-part taxon-name-part-type="order">Diptera</tp:taxon-name-part></tp:taxon-name>) of Hungary (Vol. 3). <tp:taxon-name><tp:taxon-name-part taxon-name-part-type="subfamily">Phytomyzinae</tp:taxon-name-part></tp:taxon-name> II.</source><publisher-name>Pars Ltd.</publisher-name>, <publisher-loc>Hungary. Nagykovácsi</publisher-loc>, <size units="page">427 pp</size>. <ext-link xlink:type="simple" ext-link-type="doi" xlink:href="10.18655/Agromyzidae.Vol.3">https://doi.org/10.18655/Agromyzidae.Vol.3</ext-link></mixed-citation></ref><ref id="B20"><mixed-citation xmlns:xlink="http://www.w3.org/1999/xlink" xlink:type="simple"><person-group><name name-style="western"><surname>Lonsdale</surname><given-names>O</given-names></name></person-group> (<year>2021</year>) <article-title>Manual of North American <tp:taxon-name><tp:taxon-name-part taxon-name-part-type="family">Agromyzidae</tp:taxon-name-part></tp:taxon-name> (<tp:taxon-name><tp:taxon-name-part taxon-name-part-type="order">Diptera</tp:taxon-name-part></tp:taxon-name>, <tp:taxon-name><tp:taxon-name-part taxon-name-part-type="infraorder">Schizophora</tp:taxon-name-part></tp:taxon-name>), with revision of the fauna of the “Delmarva” states.</article-title><source>ZooKeys</source><volume>1051</volume>: <fpage>1</fpage>–<lpage>481</lpage>. <ext-link xlink:type="simple" ext-link-type="doi" xlink:href="10.3897/zookeys.1051.64603">https://doi.org/10.3897/zookeys.1051.64603</ext-link></mixed-citation></ref><ref id="B4"><mixed-citation xmlns:xlink="http://www.w3.org/1999/xlink" xlink:type="simple"><person-group><name name-style="western"><surname>Černý</surname><given-names>M</given-names></name><name name-style="western"><surname>von Tschirnhaus</surname><given-names>M</given-names></name><name name-style="western"><surname>Winqvist</surname><given-names>K</given-names></name></person-group> (<year>2020</year>) <article-title>First records of Palaearctic <tp:taxon-name><tp:taxon-name-part taxon-name-part-type="family">Agromyzidae</tp:taxon-name-part></tp:taxon-name> (<tp:taxon-name><tp:taxon-name-part taxon-name-part-type="order">Diptera</tp:taxon-name-part></tp:taxon-name>) from 40 countries and major islands. Acta Musei Silesiae.</article-title><source>Scientiae Naturales</source><volume>69</volume> (<issue>3</issue>): <fpage>193</fpage>–<lpage>229</lpage>. <ext-link xlink:type="simple" ext-link-type="doi" xlink:href="10.2478/cszma-2020-0017">https://doi.org/10.2478/cszma-2020-0017</ext-link></mixed-citation></ref><ref id="B26"><mixed-citation xmlns:xlink="http://www.w3.org/1999/xlink" xlink:type="simple"><person-group><name name-style="western"><surname>Ólafsson</surname><given-names>E</given-names></name></person-group> (<year>1988</year>) <article-title> A new agromyzid from Iceland: <italic><tp:taxon-name><tp:taxon-name-part taxon-name-part-type="genus">Phytoliriomyza</tp:taxon-name-part><tp:taxon-name-part taxon-name-part-type="species">islandica</tp:taxon-name-part></tp:taxon-name></italic> sp. n. (<tp:taxon-name><tp:taxon-name-part taxon-name-part-type="order">Diptera</tp:taxon-name-part></tp:taxon-name>: <tp:taxon-name><tp:taxon-name-part taxon-name-part-type="family">Agromyzidae</tp:taxon-name-part></tp:taxon-name>).</article-title><source>Insect Systematics &amp; Evolution</source><volume>19</volume> (<issue>3</issue>): <fpage>359</fpage>–<lpage>361</lpage>. <ext-link xlink:type="simple" ext-link-type="doi" xlink:href="10.1163/187631289X00249">https://doi.org/10.1163/187631289X00249</ext-link></mixed-citation></ref><ref id="B46"><mixed-citation xmlns:xlink="http://www.w3.org/1999/xlink" xlink:type="simple"><person-group><name name-style="western"><surname>Zlobin</surname><given-names>VV</given-names></name></person-group> (<year>2005</year>) <article-title>Studies on European species of the genus <tp:taxon-name><tp:taxon-name-part taxon-name-part-type="genus">Phytoliriomyza</tp:taxon-name-part></tp:taxon-name> Hendel (<tp:taxon-name><tp:taxon-name-part taxon-name-part-type="order">Diptera</tp:taxon-name-part></tp:taxon-name>: <tp:taxon-name><tp:taxon-name-part taxon-name-part-type="family">Agromyzidae</tp:taxon-name-part></tp:taxon-name>).</article-title><source>Russian Entomological Journal</source><volume>14</volume>: <fpage>119</fpage>–<lpage>123</lpage>.</mixed-citation></ref></ref-list></tp:taxon-treatment>
