# Supplementary material for: ﻿Diversity underfoot of agromyzids (Agromyzidae, Diptera) mining thalli of liverworts and hornworts
Source: Zookeys. 2022 Nov 30;1133:1–164. doi: 10.3897/zookeys.1133.94530 (PMC9836506; doi:10.3897/zookeys.1133.94530)
Supplement: XML Treatment for Phytoliriomyza igniculus [file zookeys.1133.94530-treatment3.xml]

<!DOCTYPE tp:taxon-treatment
  PUBLIC "-//TaxonX//DTD Taxonomic Treatment Publishing DTD v0 20100105//EN" "tax-treatment-NSO.dtd">
<tp:taxon-treatment xmlns:tp="http://www.plazi.org/taxpub"><tp:treatment-meta><kwd-group><label>Taxon classification</label><kwd>
              <named-content content-type="kingdom">Animalia</named-content>
            </kwd><kwd>
              <named-content content-type="order">Diptera</named-content>
            </kwd><kwd>
              <named-content content-type="family">Agromyzidae</named-content>
            </kwd></kwd-group><mixed-citation publication-type="journal"><person-group><name><surname>Kato</surname><given-names>Makoto</given-names></name><name><surname>Yamamori</surname><given-names>Luna</given-names></name><name><surname>Imada</surname><given-names>Yume</given-names></name></person-group><article-title>﻿Diversity underfoot of agromyzids (<tp:taxon-name><tp:taxon-name-part taxon-name-part-type="family">Agromyzidae</tp:taxon-name-part></tp:taxon-name>, <tp:taxon-name><tp:taxon-name-part taxon-name-part-type="order">Diptera</tp:taxon-name-part></tp:taxon-name>) mining thalli of liverworts and hornworts</article-title><source>Zookeys</source><day>30</day><month>11</month><year>2022</year><volume>1133</volume><fpage>1</fpage><lpage>164</lpage><pub-id pub-id-type="doi">10.3897/zookeys.1133.94530</pub-id></mixed-citation></tp:treatment-meta><tp:nomenclature><label>﻿2.﻿</label><tp:taxon-name>
            <object-id xmlns:xlink="http://www.w3.org/1999/xlink" content-type="arpha" xlink:type="simple">F9AF04D8-2EF2-567E-88D9-828E1A0C131B</object-id>
            <tp:taxon-name-part taxon-name-part-type="genus" reg="Phytoliriomyza">Phytoliriomyza</tp:taxon-name-part>
            <tp:taxon-name-part taxon-name-part-type="species" reg="igniculus">igniculus</tp:taxon-name-part>
            <object-id xmlns:xlink="http://www.w3.org/1999/xlink" content-type="zoobank" xlink:type="simple">https://zoobank.org/482483ED-DBE9-4882-BF5A-BB033A32FA6B</object-id>
          </tp:taxon-name><tp:taxon-authority>Kato</tp:taxon-authority><tp:taxon-status xmlns:xlink="http://www.w3.org/1999/xlink" xlink:type="simple">sp. nov.</tp:taxon-status><xref ref-type="fig" rid="F3">Figs 3</xref><xref ref-type="fig" rid="F4">, 4</xref></tp:nomenclature><tp:treatment-sec sec-type="Material examined" id="SECID0E5GFK"><title>Material examined.</title><p><bold><italic>Holotype</italic></bold><bold>:</bold> Japan: 1♂ (MK-AG-a323), Matsubara-ko, Koumi, Nagano Pref. (<named-content xmlns:xlink="http://www.w3.org/1999/xlink" content-type="dwc:verbatimCoordinates" xlink:type="simple"><named-content content-type="geo-json" specific-use="{&#34;type&#34;:&#34;Point&#34;,&#34;coordinates&#34;:[138.461847,36.053896]}" id="NCID0ELHFK" xlink:type="simple">36.053896°N, 138.461847°E</named-content></named-content>, 1110 m), 18-IV-2021 (as larva), emerged on 17-V-2021, NSMT-I-Dip 31890. <bold><italic>Paratypes</italic></bold><bold>:</bold> Japan: 1♂1♀ (MK-AG-a454, a453), same data as holotype, emerged on 17-V-2021, NSMT-I-Dip 31891, 31892; 1♀ (MK-AG-a324), Iwaobetsu, Shari, Hokkaido, 1-V-2021 (as larva), emerged on 28-V-2021, NSMT-I-Dip 31893; 1♀ (MK-AG-a325), Odarumi, Makioka, Yamanashi Pref., 30-VI-2021 (as larva), emerged on 4-VII-2021, NSMT-I-Dip 31894; 1♀ (MK-AG-a326), Ikawa-toge, Aoi-ku, Shisuoka Pref., 26-V-2021 (as larva), emerged on 9-VI-2021, NSMT-I-Dip 31895; 1♀ (MK-AG-a28), Shirabiso-toge, Kamimura, Iida, Nagano Pref., 27-IV-2014 (as larva), emerged on 22-V-2014, NSMT-I-Dip 31896.
                    </p></tp:treatment-sec><tp:treatment-sec sec-type="Other material" id="SECID0EUHFK"><title>Other material.</title><p>Japan: 35♂37♀, same data as holotype, emerged on 8–17-V-2021; 9♂5♀, Iwaobetsu, Shari, Hokkaido, 1-V-2021 (as larva), emerged on 26–28-V-2021; 3♂1♀, Horoman-kyo, Samani, Hokkaido, 30-IV-2021 (as larva), emerged on 26–31-V-2021; 1♂2♀, Odarumi, Makioka, Yamanashi Pref., 27-VI-2014 (as larva), emerged on 15-VII-2021; 1♂1♀, Shirabiso-toge, Kamimura, Iida, Nagano Pref., 27-IV-2021 (as larva), emerged on 23–25-V-2021; 22♂20♀, Ikawa-toge, Aoi-ku, Shisuoka Pref., 26-V-2021 (as larva), emerged on 8–17-VI-2021.</p></tp:treatment-sec><tp:treatment-sec sec-type="Diagnosis" id="SECID0EZHFK"><title>Diagnosis.</title><p> A large yellow species (wing length 2.0–2.1 mm) having a pruinose dark gray scutum with a trapezoid yellow patch medially on posterior 1/3, a yellow scutellum, black 1<sup>st</sup> flagellomeres, yellow maxillary palpi, yellow halteres, and yellow legs. Male epandrium with a comb comprising five or six fused long tubercle-like setae. Larva mines the thallus of <italic><tp:taxon-name><tp:taxon-name-part taxon-name-part-type="genus" reg="Marchantia">Marchantia</tp:taxon-name-part><tp:taxon-name-part taxon-name-part-type="species" reg="polymorpha">polymorpha</tp:taxon-name-part></tp:taxon-name></italic>.
                    </p></tp:treatment-sec><tp:treatment-sec sec-type="Description" id="SECID0EMIFK"><title>Description.</title><p><bold>Adult male</bold> (Fig. <xref ref-type="fig" rid="F3">3A–E</xref>).
                    </p><p><bold><italic>Head</italic></bold><bold>:</bold> Head light yellow, with ocellar tubercle dark brown, frons yellowish brown, back of head dark brown excluding margins (Fig. <xref ref-type="fig" rid="F3">3C</xref>). Antenna porrect, first flagellomere black, pedicel and scape yellow. Arista subbasal, black, pubescent. Clypeus, face, gena, parafacial and postgena yellow. Proboscis normal, yellow; palpus yellow, cylindrical. <bold><italic>Chaetotaxy</italic></bold><bold>:</bold> Front orbitals three pairs; one <abbrev xmlns:xlink="http://www.w3.org/1999/xlink" xlink:title="inferior orbital setae" id="ABBRID0EJJFK" xlink:type="simple">ori</abbrev> directed inward; two <abbrev xmlns:xlink="http://www.w3.org/1999/xlink" xlink:title="superior orbital setae" id="ABBRID0ENJFK" xlink:type="simple">ors</abbrev> directed upward (Fig. <xref ref-type="fig" rid="F3">3B</xref>). Orbital setulae minute and erect, in a single row.
                    </p><fig id="F3" position="float" orientation="portrait"><object-id xmlns:xlink="http://www.w3.org/1999/xlink" content-type="doi" xlink:type="simple">10.3897/zookeys.1133.94530.figure3</object-id><object-id xmlns:xlink="http://www.w3.org/1999/xlink" content-type="arpha" xlink:type="simple">DC3D6214-A0FF-5B52-8695-AB6315E803EA</object-id><label>Figure 3.</label><caption><p><italic><tp:taxon-name><tp:taxon-name-part taxon-name-part-type="genus" reg="Phytoliriomyza">Phytoliriomyza</tp:taxon-name-part><tp:taxon-name-part taxon-name-part-type="species" reg="igniculus">igniculus</tp:taxon-name-part></tp:taxon-name></italic> sp. nov. <bold>A–E</bold> holotype male <bold>A</bold> habitus <bold>B</bold> lateral body <bold>C</bold> frontal head and ventral body <bold>D</bold> dorsal thorax <bold>E</bold> thorax in posterior view <bold>F–H</bold> male genitalia <bold>F</bold> whole genitalia <bold>G</bold> phallic complex <bold>H</bold> postgonite <bold>I</bold> epandrium <bold>J</bold> a living female fly on a thallus of <italic><tp:taxon-name><tp:taxon-name-part taxon-name-part-type="genus" reg="Marchantia">Marchantia</tp:taxon-name-part><tp:taxon-name-part taxon-name-part-type="species" reg="polymorpha">polymorpha</tp:taxon-name-part></tp:taxon-name></italic><bold>K, L</bold> female postabdomen <bold>K</bold> oviscape and spermatheca <bold>L</bold> tergite 10.</p></caption><graphic xmlns:xlink="http://www.w3.org/1999/xlink" xlink:href="zookeys-1133-001_article-94530__-g003.jpg" position="float" orientation="portrait" xlink:type="simple" id="oo_775376.jpg"><uri content-type="original_file" xlink:type="simple">https://binary.pensoft.net/fig/775376</uri></graphic></fig><p><bold><italic>Thorax</italic></bold><bold>:</bold> Thorax pruinose. Scutum dark gray with a trapezoid pale yellow patch medially on posterior 1/3 (Fig. <xref ref-type="fig" rid="F3">3D</xref>). Scutellum pale yellow. Subscutellum with anterior half yellow, ventral half brown. Mediotergite brown, anatergite and katatergite yellow (Fig. <xref ref-type="fig" rid="F3">3B</xref>). Pleuron yellow; propleuron with small brownish spots on venter; anepisternum with three brown spots on anterior and middle dorsal margins and middle venter; several small brown spots on anepimeron, katepisternum and meron with brow patches on venter (Fig. <xref ref-type="fig" rid="F3">3B</xref>). Haltere yellow. Calypter margin and hairs gray (Fig. <xref ref-type="fig" rid="F3">3B</xref>). Leg segments yellow; tibia and tarsus darker (Fig. <xref ref-type="fig" rid="F3">3A</xref>). <bold><italic>Chaetotaxy</italic></bold><bold>:</bold> Scutum with 1+3 dorsocentrals, shortened anteriorly (Fig. <xref ref-type="fig" rid="F3">3D</xref>). Acrostichal setulae six or seven pairs in two rows. <bold><italic>Wing</italic></bold>: Wing length 2.1 mm, costa reaching M<sub>1</sub> (Fig. <xref ref-type="fig" rid="F3">3A</xref>). Length of ultimate section of vein M<sub>4</sub> divided by penultimate section 1.3–1.7.
                    </p><p><bold><italic>Abdomen</italic></bold><bold>:</bold> Abdomen dorsally subshiny yellow, with a pair of brown lateral semicircular patches on anterior half of the 2<sup>nd</sup> tergite; epandrium dark brown (Fig. <xref ref-type="fig" rid="F3">3E</xref>). <bold><italic>Genitalia</italic></bold><bold>:</bold> (Fig. <xref ref-type="fig" rid="F3">3F–I</xref>). Epandrium rounded apically, with a long tubercle-like seta on subposterior inner-lateral surface; inner-anterior surface with a comb comprising five or six fused long tubercle-like setae (Fig. <xref ref-type="fig" rid="F3">3I</xref>). Surstylus hood-like, curved inward, setose apically, with single long tubercle-like seta on outer distal margin. Cercus narrow, setose, with a strong seta apically (Fig. <xref ref-type="fig" rid="F3">3I</xref>). Subepandrial sclerite with one pair of flat, pale, blade-like ventral process and one pair of setae outward (Fig. <xref ref-type="fig" rid="F3">3I</xref>). Hypandrium slightly sclerotized along outer margin (Fig. <xref ref-type="fig" rid="F3">3F</xref>). Postgonite bare and broadly rounded apically (Fig. <xref ref-type="fig" rid="F3">3H</xref>). Phallophorus with deep incision below, articulated with phallapodeme, fused to epiphallus (Fig. <xref ref-type="fig" rid="F3">3F, G</xref>). Basiphallus with a narrow plate on left side; length similar to that of mesophallus (Fig. <xref ref-type="fig" rid="F3">3G</xref>). Hypophallus broad, membranous, medially with a pair of fused linear sclerites; distal half diverging (Fig. <xref ref-type="fig" rid="F3">3G</xref>). Paraphallus absent. Mesophallus dark, cylindrical, widest subbasally, slightly shorter than distiphallus (Fig. <xref ref-type="fig" rid="F3">3G</xref>). Distiphallus comprising one pair of stout tubules; basal half composed of ventral dark bulbous sclerite and weaker medial region curving outward; distal half cylindrical and well-pigmented, with truncated, unpigmented apex (Fig. <xref ref-type="fig" rid="F3">3G</xref>). Ejaculatory apodeme fan-shaped, blade pale with clear margin, with narrow stalk, broad base, and clear sperm pump.
                    </p><p><bold>Female.</bold> Similar to male, but slightly larger and frons wider. Wing length 2.1 mm. <bold><italic>Postabdomen</italic></bold><bold>:</bold> (Fig. <xref ref-type="fig" rid="F3">3K, L</xref>) Oviscape dark brown, setigerous. Tergite 10 cruciform, laterally uniting narrow pleural sclerites (Fig. <xref ref-type="fig" rid="F3">3K</xref>). Each cercus with two stout, apical, trichoid sensilla, 1/3 length (Fig. <xref ref-type="fig" rid="F3">3L</xref>). Spermathecae orbicular (Fig. <xref ref-type="fig" rid="F3">3K</xref>).
                    </p></tp:treatment-sec><tp:treatment-sec sec-type="Etymology" id="SECID0E4PFK"><title>Etymology.</title><p> The specific name (<italic>igniculus</italic> = small fire) refers to the yellow oblong patch on the scutum.
                    </p></tp:treatment-sec><tp:treatment-sec sec-type="Japanese name" id="SECID0EFQFK"><title>Japanese name.</title><p>Kitsunebi-zenigoke-hamoguribae.</p></tp:treatment-sec><tp:treatment-sec sec-type="Host plant" id="SECID0EKQFK"><title>Host plant.</title><p><italic><tp:taxon-name><tp:taxon-name-part taxon-name-part-type="genus" reg="Marchantia">Marchantia</tp:taxon-name-part><tp:taxon-name-part taxon-name-part-type="species" reg="polymorpha">polymorpha</tp:taxon-name-part></tp:taxon-name></italic> (<tp:taxon-name><tp:taxon-name-part taxon-name-part-type="family">Marchantiaceae</tp:taxon-name-part></tp:taxon-name>).
                    </p></tp:treatment-sec><tp:treatment-sec sec-type="Mine" id="SECID0EARFK"><title>Mine.</title><p>Larvae construct linear-botch mines in the thallus, particularly in the midrib, and pupate in the mines (Fig. <xref ref-type="fig" rid="F4">4C–E</xref>).</p><fig id="F4" position="float" orientation="portrait"><object-id xmlns:xlink="http://www.w3.org/1999/xlink" content-type="doi" xlink:type="simple">10.3897/zookeys.1133.94530.figure4</object-id><object-id xmlns:xlink="http://www.w3.org/1999/xlink" content-type="arpha" xlink:type="simple">792F4B6F-5D7C-5663-B187-A98D538FAD71</object-id><label>Figure 4.</label><caption><p> Habitat of <italic><tp:taxon-name><tp:taxon-name-part taxon-name-part-type="genus" reg="Phytoliriomyza">Phytoliriomyza</tp:taxon-name-part><tp:taxon-name-part taxon-name-part-type="species" reg="igniculus">igniculus</tp:taxon-name-part></tp:taxon-name></italic> sp. nov. and its host plant, <italic><tp:taxon-name><tp:taxon-name-part taxon-name-part-type="genus" reg="Marchantia">Marchantia</tp:taxon-name-part><tp:taxon-name-part taxon-name-part-type="species" reg="polymorpha">polymorpha</tp:taxon-name-part></tp:taxon-name></italic><bold>A</bold> habitat at levee of a rice field at type locality <bold>B</bold> thalli with male receptacles <bold>C</bold> mined thallus containing an internal puparium (arrow) <bold>D</bold> the same thallus in transmitted light (arrows indicating mines) <bold>E</bold> mined thallus at Ikawa-toge.</p></caption><graphic xmlns:xlink="http://www.w3.org/1999/xlink" xlink:href="zookeys-1133-001_article-94530__-g004.jpg" position="float" orientation="portrait" xlink:type="simple" id="oo_775377.jpg"><uri content-type="original_file" xlink:type="simple">https://binary.pensoft.net/fig/775377</uri></graphic></fig></tp:treatment-sec><tp:treatment-sec sec-type="Biological notes" id="SECID0EXSFK"><title>Biological notes.</title><p> The host plants from which this species emerged, grow on mesic soils along roads in cool temperate forests (beech forests dominated by <italic><tp:taxon-name><tp:taxon-name-part taxon-name-part-type="genus" reg="Fagus">Fagus</tp:taxon-name-part><tp:taxon-name-part taxon-name-part-type="species" reg="crenata">crenata</tp:taxon-name-part></tp:taxon-name></italic> in Honshu and deciduous oak forests dominated by <italic><tp:taxon-name><tp:taxon-name-part taxon-name-part-type="genus" reg="Quercus">Quercus</tp:taxon-name-part><tp:taxon-name-part taxon-name-part-type="species" reg="crispula">crispula</tp:taxon-name-part></tp:taxon-name></italic> in Hokkaido) and on levees of paddy fields in a cool temperate forest ecosystem (Fig. <xref ref-type="fig" rid="F4">4A, B</xref>). Our rearing records suggest that this species is univoltine, and that adults emerge from overwintered pupae in spring.
                    </p></tp:treatment-sec><tp:treatment-sec sec-type="Distribution" id="SECID0EXTFK"><title>Distribution.</title><p>Japan: Hokkaido and Honshu (Fig. <xref ref-type="fig" rid="F2">2</xref>).</p></tp:treatment-sec><tp:treatment-sec sec-type="Remarks" id="SECID0EBUFK"><title>Remarks.</title><p>This species is distinguished from all other species of <italic><tp:taxon-name><tp:taxon-name-part taxon-name-part-type="genus" reg="Phytoliriomyza">Phytoliriomyza</tp:taxon-name-part></tp:taxon-name></italic> with black-banded yellow thorax by the unique brown patches on the 2<sup>nd</sup> abdominal tergite (absent in other species). This species resembles <italic><tp:taxon-name><tp:taxon-name-part taxon-name-part-type="genus" reg="Phytoliriomyza">P.</tp:taxon-name-part><tp:taxon-name-part taxon-name-part-type="species" reg="izayoi">izayoi</tp:taxon-name-part></tp:taxon-name></italic>,<italic><tp:taxon-name><tp:taxon-name-part taxon-name-part-type="genus" reg="Phytoliriomyza">P.</tp:taxon-name-part><tp:taxon-name-part taxon-name-part-type="species" reg="chichibuensis">chichibuensis</tp:taxon-name-part></tp:taxon-name></italic> and <italic><tp:taxon-name><tp:taxon-name-part taxon-name-part-type="genus" reg="Phytoliriomyza">P.</tp:taxon-name-part><tp:taxon-name-part taxon-name-part-type="species" reg="caliginosa">caliginosa</tp:taxon-name-part></tp:taxon-name></italic> in the yellow pattern of the scutum and scutellum; it is distinguished from them by the wholly yellow scutellum without dark lateral corners and by the number of tubercle-like setae of the comb on the male epandrium (<italic><tp:taxon-name><tp:taxon-name-part taxon-name-part-type="genus" reg="Phytoliriomyza">P.</tp:taxon-name-part><tp:taxon-name-part taxon-name-part-type="species" reg="igniculus">igniculus</tp:taxon-name-part></tp:taxon-name></italic>, 5–6; <italic><tp:taxon-name><tp:taxon-name-part taxon-name-part-type="genus" reg="Phytoliriomyza">P.</tp:taxon-name-part><tp:taxon-name-part taxon-name-part-type="species" reg="izayoi">izayoi</tp:taxon-name-part></tp:taxon-name></italic>, 6–8; <italic><tp:taxon-name><tp:taxon-name-part taxon-name-part-type="genus" reg="Phytoliriomyza">P.</tp:taxon-name-part><tp:taxon-name-part taxon-name-part-type="species" reg="caliginosa">caliginosa</tp:taxon-name-part></tp:taxon-name></italic>, 8–11). This species also resembles <italic><tp:taxon-name><tp:taxon-name-part taxon-name-part-type="genus" reg="Phytoliriomyza">P.</tp:taxon-name-part><tp:taxon-name-part taxon-name-part-type="species" reg="cometiformis">cometiformis</tp:taxon-name-part></tp:taxon-name></italic> and <italic><tp:taxon-name><tp:taxon-name-part taxon-name-part-type="genus" reg="Phytoliriomyza">P.</tp:taxon-name-part><tp:taxon-name-part taxon-name-part-type="species" reg="luna">luna</tp:taxon-name-part></tp:taxon-name></italic> in having a yellow scutellum; it is distinguished from them by the number of tubercle-like setae of the comb on the male epandrium (<italic><tp:taxon-name><tp:taxon-name-part taxon-name-part-type="genus" reg="Phytoliriomyza">P.</tp:taxon-name-part><tp:taxon-name-part taxon-name-part-type="species" reg="igniculus">igniculus</tp:taxon-name-part></tp:taxon-name></italic>, 5–6; <italic><tp:taxon-name><tp:taxon-name-part taxon-name-part-type="genus" reg="Phytoliriomyza">P.</tp:taxon-name-part><tp:taxon-name-part taxon-name-part-type="species" reg="cometiformis">cometiformis</tp:taxon-name-part></tp:taxon-name></italic>, 3; <italic><tp:taxon-name><tp:taxon-name-part taxon-name-part-type="genus" reg="Phytoliriomyza">P.</tp:taxon-name-part><tp:taxon-name-part taxon-name-part-type="species" reg="luna">luna</tp:taxon-name-part></tp:taxon-name></italic>, 7–8). This species also resembles <italic><tp:taxon-name><tp:taxon-name-part taxon-name-part-type="genus" reg="Phytoliriomyza">P.</tp:taxon-name-part><tp:taxon-name-part taxon-name-part-type="species" reg="islandica">islandica</tp:taxon-name-part></tp:taxon-name></italic> in the yellow pattern of the scutellum; it is distinguished by the black first flagellomere (brown in <italic><tp:taxon-name><tp:taxon-name-part taxon-name-part-type="genus" reg="Phytoliriomyza">P.</tp:taxon-name-part><tp:taxon-name-part taxon-name-part-type="species" reg="islandica">islandica</tp:taxon-name-part></tp:taxon-name></italic>).
                    </p></tp:treatment-sec><tp:treatment-sec><!--Section generated to contain objects referenced in tp:taxon-treatment.--><fig id="F2" position="float" orientation="portrait"><object-id xmlns:xlink="http://www.w3.org/1999/xlink" content-type="doi" xlink:type="simple">10.3897/zookeys.1133.94530.figure2</object-id><object-id xmlns:xlink="http://www.w3.org/1999/xlink" content-type="arpha" xlink:type="simple">45286668-6262-5E80-BF25-539D04071631</object-id><label>Figure 2.</label><caption><p> Locality records of three <italic><tp:taxon-name><tp:taxon-name-part taxon-name-part-type="genus" reg="Phytoliriomyza">Phytoliriomyza</tp:taxon-name-part></tp:taxon-name></italic> species associated with <italic><tp:taxon-name><tp:taxon-name-part taxon-name-part-type="genus" reg="Marchantia">Marchantia</tp:taxon-name-part></tp:taxon-name></italic> spp.: <italic><tp:taxon-name><tp:taxon-name-part taxon-name-part-type="genus" reg="Phytoliriomyza">P.</tp:taxon-name-part><tp:taxon-name-part taxon-name-part-type="species" reg="dorsata">dorsata</tp:taxon-name-part></tp:taxon-name></italic>,  <italic><tp:taxon-name><tp:taxon-name-part taxon-name-part-type="genus" reg="Phytoliriomyza">P.</tp:taxon-name-part><tp:taxon-name-part taxon-name-part-type="species" reg="igniculus">igniculus</tp:taxon-name-part></tp:taxon-name></italic>, <italic><tp:taxon-name><tp:taxon-name-part taxon-name-part-type="genus" reg="Phytoliriomyza">P.</tp:taxon-name-part><tp:taxon-name-part taxon-name-part-type="species" reg="tsukuyomi">tsukuyomi</tp:taxon-name-part></tp:taxon-name></italic>,  <italic><tp:taxon-name><tp:taxon-name-part taxon-name-part-type="genus" reg="Phytoliriomyza">P.</tp:taxon-name-part><tp:taxon-name-part taxon-name-part-type="species" reg="marchantiae">marchantiae</tp:taxon-name-part></tp:taxon-name></italic>and<italic><tp:taxon-name><tp:taxon-name-part taxon-name-part-type="genus" reg="Phytoliriomyza">P.</tp:taxon-name-part><tp:taxon-name-part taxon-name-part-type="species" reg="nubatama">nubatama</tp:taxon-name-part></tp:taxon-name></italic>.</p></caption><graphic xmlns:xlink="http://www.w3.org/1999/xlink" xlink:href="zookeys-1133-001_article-94530__-g002.jpg" position="float" orientation="portrait" xlink:type="simple" id="oo_775375.jpg"><uri content-type="original_file" xlink:type="simple">https://binary.pensoft.net/fig/775375</uri></graphic></fig></tp:treatment-sec></tp:taxon-treatment>
