# Supplementary material for: ﻿Diversity underfoot of agromyzids (Agromyzidae, Diptera) mining thalli of liverworts and hornworts
Source: Zookeys. 2022 Nov 30;1133:1–164. doi: 10.3897/zookeys.1133.94530 (PMC9836506; doi:10.3897/zookeys.1133.94530)
Supplement: XML Treatment for Phytoliriomyza tsukuyomi [file zookeys.1133.94530-treatment4.xml]

<!DOCTYPE tp:taxon-treatment
  PUBLIC "-//TaxonX//DTD Taxonomic Treatment Publishing DTD v0 20100105//EN" "tax-treatment-NSO.dtd">
<tp:taxon-treatment xmlns:tp="http://www.plazi.org/taxpub"><tp:treatment-meta><kwd-group><label>Taxon classification</label><kwd>
              <named-content content-type="kingdom">Animalia</named-content>
            </kwd><kwd>
              <named-content content-type="order">Diptera</named-content>
            </kwd><kwd>
              <named-content content-type="family">Agromyzidae</named-content>
            </kwd></kwd-group><mixed-citation publication-type="journal"><person-group><name><surname>Kato</surname><given-names>Makoto</given-names></name><name><surname>Yamamori</surname><given-names>Luna</given-names></name><name><surname>Imada</surname><given-names>Yume</given-names></name></person-group><article-title>﻿Diversity underfoot of agromyzids (<tp:taxon-name><tp:taxon-name-part taxon-name-part-type="family">Agromyzidae</tp:taxon-name-part></tp:taxon-name>, <tp:taxon-name><tp:taxon-name-part taxon-name-part-type="order">Diptera</tp:taxon-name-part></tp:taxon-name>) mining thalli of liverworts and hornworts</article-title><source>Zookeys</source><day>30</day><month>11</month><year>2022</year><volume>1133</volume><fpage>1</fpage><lpage>164</lpage><pub-id pub-id-type="doi">10.3897/zookeys.1133.94530</pub-id></mixed-citation></tp:treatment-meta><tp:nomenclature><label>﻿3.﻿</label><tp:taxon-name>
            <object-id xmlns:xlink="http://www.w3.org/1999/xlink" content-type="arpha" xlink:type="simple">0F458DB6-BFF1-54D7-A1F7-79428A74D083</object-id>
            <tp:taxon-name-part taxon-name-part-type="genus" reg="Phytoliriomyza">Phytoliriomyza</tp:taxon-name-part>
            <tp:taxon-name-part taxon-name-part-type="species" reg="tsukuyomi">tsukuyomi</tp:taxon-name-part>
            <object-id xmlns:xlink="http://www.w3.org/1999/xlink" content-type="zoobank" xlink:type="simple">https://zoobank.org/B0DF693B-ABD0-45C9-B129-AB3D75DB681E</object-id>
          </tp:taxon-name><tp:taxon-authority>Kato</tp:taxon-authority><tp:taxon-status xmlns:xlink="http://www.w3.org/1999/xlink" xlink:type="simple">sp. nov.</tp:taxon-status><xref ref-type="fig" rid="F5">Fig. 5</xref></tp:nomenclature><tp:treatment-sec sec-type="Material examined" id="SECID0ED1FK"><title>Material examined.</title><p><bold><italic>Holotype</italic></bold><bold>:</bold> Japan: 1♂ (MK-AG-a397), Matsubara-ko, Koumi, Nagano Pref. (<named-content xmlns:xlink="http://www.w3.org/1999/xlink" content-type="dwc:verbatimCoordinates" xlink:type="simple"><named-content content-type="geo-json" specific-use="{&#34;type&#34;:&#34;Point&#34;,&#34;coordinates&#34;:[138.461847,36.053896]}" id="NCID0EQ1FK" xlink:type="simple">36.053896°N, 138.461847°E</named-content></named-content>, 1110 m asl), 12-V-2021 (as larva), emerged on 18-VI-2021, NSMT-I-Dip 31897. <bold><italic>Paratypes</italic></bold><bold>:</bold> Japan: 1♂1♀ (MK-AG-a455, a443), same data as holotype, emerged on 17–22-VI-2021, NSMT-I-Dip 31898, 31899; 1♂1♀ (MK-AG-a521, a528), Ikawa-toge, Aoi-ku, Shisuoka Pref., 26-V-2021 (as larva), emerged on 31-V–2-VI-2021, NSMT-I-Dip 31900, 31901; 1♂ (MK-AG-a577), Tokuzo-ji, Yana, Kisarazu, Chiba Pref., 1-XI-2021 (as larva), emerged on 3-XII-2021, NSMT-I-Dip 31902.
                    </p></tp:treatment-sec><tp:treatment-sec sec-type="Other material" id="SECID0EZ1FK"><title>Other material.</title><p>Japan: 1♂1♀, Ikawa-toge, Aoi-ku, Shizuoka Pref., 26-V-2021 (as larva), emerged on 31-V–2-VI-2021; 1♂, Tokuzo-ji, Yana, Kisarazu, Chiba Pref., I-XI-2021 (as larva), emerged on 3-XII-2021.</p></tp:treatment-sec><tp:treatment-sec sec-type="Diagnosis" id="SECID0E51FK"><title>Diagnosis.</title><p> A medium-sized species (wing length 1.6–1.7 mm) having pruinose dark gray scutum, light yellow scutellum, black 1<sup>st</sup> flagellomere, dark maxillary palpus, dark halteres, and dark legs. Male epandrium inner-basally with a comb of four unfused tubercle-like setae, and inner-laterally with a comb of three or four fused, long, tubercle-like setae; surstylus bilobed and hypertrophied dorsal arm with one tubercle-like seta. Larva mines the thallus of <italic><tp:taxon-name><tp:taxon-name-part taxon-name-part-type="genus" reg="Marchantia">Marchantia</tp:taxon-name-part><tp:taxon-name-part taxon-name-part-type="species" reg="polymorpha">polymorpha</tp:taxon-name-part></tp:taxon-name></italic>.
                    </p></tp:treatment-sec><tp:treatment-sec sec-type="Description" id="SECID0ER2FK"><title>Description.</title><p><bold>Adult male</bold> (Fig. <xref ref-type="fig" rid="F5">5A–E</xref>).
                    </p><p><bold><italic>Head</italic></bold><bold>:</bold> Head light yellow, with ocellar tubercle brown, frons light yellow, back of head dark brown (Fig. <xref ref-type="fig" rid="F5">5C</xref>). Antenna porrect, first flagellomere black, pedicel and scape light yellow. Arista subbasal, black, pubescent. Clypeus, face, gena, parafacial and postgena yellow. Proboscis normal, yellow; palpus brownish gray, cylindrical. <bold><italic>Chaetotaxy</italic></bold><bold>:</bold> Front orbitals three pairs; one <abbrev xmlns:xlink="http://www.w3.org/1999/xlink" xlink:title="inferior orbital setae" id="ABBRID0EO3FK" xlink:type="simple">ori</abbrev> directed inward; two <abbrev xmlns:xlink="http://www.w3.org/1999/xlink" xlink:title="superior orbital setae" id="ABBRID0ES3FK" xlink:type="simple">ors</abbrev> directed upward (Fig. <xref ref-type="fig" rid="F5">5D</xref>). Orbital setulae minute and erect, in a single row.
                    </p><fig id="F5" position="float" orientation="portrait"><object-id xmlns:xlink="http://www.w3.org/1999/xlink" content-type="doi" xlink:type="simple">10.3897/zookeys.1133.94530.figure5</object-id><object-id xmlns:xlink="http://www.w3.org/1999/xlink" content-type="arpha" xlink:type="simple">84C25BB3-23E5-509C-A780-0050A66EE2FC</object-id><label>Figure 5.</label><caption><p><italic><tp:taxon-name><tp:taxon-name-part taxon-name-part-type="genus" reg="Phytoliriomyza">Phytoliriomyza</tp:taxon-name-part><tp:taxon-name-part taxon-name-part-type="species" reg="tsukuyomi">tsukuyomi</tp:taxon-name-part></tp:taxon-name></italic> sp. nov. <bold>A–E</bold> holotype male <bold>A</bold> habitus, <bold>B</bold> lateral <bold>C</bold> frontal <bold>D</bold> dorsal <bold>E</bold> posterior<bold> F</bold> paratype female (MK-AG-a442) <bold>G–J</bold> male genitalia <bold>G</bold> whole genitalia, ventral <bold>H</bold> phallus complex, lateral <bold>I</bold> epandrium <bold>J</bold> ejaculatory apodeme, lateral <bold>K, L</bold> female postabdomen <bold>K</bold> oviscape and spermatheca <bold>L</bold> tergite 10 <bold>M</bold> mined thallus of <italic><tp:taxon-name><tp:taxon-name-part taxon-name-part-type="genus" reg="Marchantia">Marchantia</tp:taxon-name-part><tp:taxon-name-part taxon-name-part-type="species" reg="polymorpha">polymorpha</tp:taxon-name-part></tp:taxon-name></italic>.</p></caption><graphic xmlns:xlink="http://www.w3.org/1999/xlink" xlink:href="zookeys-1133-001_article-94530__-g005.jpg" position="float" orientation="portrait" xlink:type="simple" id="oo_775378.jpg"><uri content-type="original_file" xlink:type="simple">https://binary.pensoft.net/fig/775378</uri></graphic></fig><p><bold><italic>Thorax</italic></bold><bold>:</bold> Thorax pruinose. Scutum pruinose bluish gray with a medial black band and a pair of lateral black bands (Fig. <xref ref-type="fig" rid="F5">5D</xref>). Scutellum pale yellow with lateral corner dark brown. Subscutellum dark brown with anterior margin pale yellow. Mediotergite, anatergite, and katatergite brown. Pleuron largely yellow; postpronotal lobe with anterior brown spot; notopleuron with brown spot on venter; anepisternum and anepimeron with brown venters; katepisternum an meron with dark brown patches on venter (Fig. <xref ref-type="fig" rid="F5">5B</xref>). Haltere gray, with grayish yellow stalk. Calypter margin and hairs gray. Leg segments brownish gray; tarsus darker. <bold><italic>Chaetotaxy</italic></bold><bold>:</bold> Scutum with 1+3 dorsocentrals, shortened anteriorly (Fig. <xref ref-type="fig" rid="F5">5D</xref>). Acrostichal setulae six or seven pairs in two rows. <bold><italic>Wing</italic></bold>: Wing length 1.7 mm, costa reaching M<sub>1</sub> (Fig. <xref ref-type="fig" rid="F5">5A</xref>). Length of ultimate section of vein M<sub>4</sub> divided by penultimate section 1.9.
                    </p><p><bold><italic>Abdomen</italic></bold><bold>:</bold> Abdomen dorsally subshiny brown; epandrium dark brown (Fig. <xref ref-type="fig" rid="F5">5E</xref>). <bold><italic>Genitalia</italic></bold><bold>:</bold> (Fig. <xref ref-type="fig" rid="F5">5G–J</xref>) Epandrium rounded apically; inner-lateral margin with a large round arm having three or four unfused tubercle-like setae apically; inner-anterior surface with a large arm having a hand-shaped comb comprising four basally fused long tubercle-like setae apically, and one tubercle-like seta immediately inward from the protrusion (Fig. <xref ref-type="fig" rid="F5">5I</xref>). Surstylus lobate, setose apically; inner-basally with a long, S-curved, hypertrophied, columnar arm, bearing one long tubercle-like seta apically (Fig. <xref ref-type="fig" rid="F5">5I</xref>). Cercus narrow, setose, with a strong seta apically (Fig. <xref ref-type="fig" rid="F5">5I</xref>). Subepandrial sclerite consisting of one pair of lateral plates (one seta each subapically on inner surface) forming (Fig. <xref ref-type="fig" rid="F5">5I</xref>). Hypandrium slightly sclerotized along outer margin (Fig. <xref ref-type="fig" rid="F5">5G</xref>). Postgonite bare, goose barnacle-shaped and cleft apically; upper lobe pointed apically (Fig. <xref ref-type="fig" rid="F5">5H</xref>). Phallophorus with deep incision below (Fig. <xref ref-type="fig" rid="F5">5G</xref>), articulated with phallapodeme, fused to epiphallus (Fig. <xref ref-type="fig" rid="F5">5H</xref>). Basiphallus with a narrow plate on left side; dorsally lightly sclerotized; shorter than mesophallus. Hypophallus broad, membranous, ventral side covered with microtrichia, medially with a pair of short fused linear sclerites (Fig. <xref ref-type="fig" rid="F5">5G, H</xref>). Paraphalli lobe-like, membranous; posterior margin slightly sclerotized (Fig. <xref ref-type="fig" rid="F5">5G, H</xref>). Mesophallus dark, cylindrical, widest subbasally, slightly longer than distiphallus (Fig. <xref ref-type="fig" rid="F5">5H</xref>). Distiphallus comprising one pair of stout tubules; basal half composed of ventral dark triangular sclerite and weaker medial region; distal half cylindrical, dorsally pigmented, with truncated, unpigmented apex (Fig. <xref ref-type="fig" rid="F5">5H</xref>). Ejaculatory apodeme fan-shaped, blade pale with clear margin, with sclerotized stalk, broad asymmetric base, and clear sperm pump (Fig. <xref ref-type="fig" rid="F5">5J</xref>).
                    </p><p><bold>Female</bold> (Fig. <xref ref-type="fig" rid="F5">5F–I</xref>). Similar to male, but slightly larger and frons narrower (Fig. <xref ref-type="fig" rid="F5">5F</xref>). Wing length 1.7 mm. <bold><italic>Postabdomen</italic></bold><bold>:</bold> (Fig. <xref ref-type="fig" rid="F5">5K, L</xref>) Oviscape dark brown, setigerous (Fig. <xref ref-type="fig" rid="F5">5K</xref>). Tergite 10 cruciform, laterally uniting narrow pleural sclerites (Fig. <xref ref-type="fig" rid="F5">5L</xref>). Each cercus with two stout, apical, trichoid sensilla, 1/3 length of cercus. Spermathecae orbicular (Fig. <xref ref-type="fig" rid="F5">5K</xref>).
                    </p></tp:treatment-sec><tp:treatment-sec sec-type="Etymology" id="SECID0EKDGK"><title>Etymology.</title><p> The specific name <italic>tsukuyomi</italic> is a Japanese word meaning brightness of moonlight, and refers to the bright yellow scutellum.
                    </p></tp:treatment-sec><tp:treatment-sec sec-type="Japanese name" id="SECID0ESDGK"><title>Japanese name.</title><p>Tsukuyomi-zenigoke-hamoguribae.</p></tp:treatment-sec><tp:treatment-sec sec-type="Host plant" id="SECID0EXDGK"><title>Host plant.</title><p><italic><tp:taxon-name><tp:taxon-name-part taxon-name-part-type="genus" reg="Marchantia">Marchantia</tp:taxon-name-part><tp:taxon-name-part taxon-name-part-type="species" reg="polymorpha">polymorpha</tp:taxon-name-part></tp:taxon-name></italic> (<tp:taxon-name><tp:taxon-name-part taxon-name-part-type="family">Marchantiaceae</tp:taxon-name-part></tp:taxon-name>).
                    </p></tp:treatment-sec><tp:treatment-sec sec-type="Mine" id="SECID0ENEGK"><title>Mine.</title><p>Larvae mine the thallus of the host plant and pupate in the mines. The mines are not apparent from the outside.</p></tp:treatment-sec><tp:treatment-sec sec-type="Biological notes" id="SECID0ESEGK"><title>Biological notes.</title><p>The host plants from which this species emerged, grow on mesic soils on levee of paddy fields and along roads in natural beech forests (Fig. <xref ref-type="fig" rid="F5">5T</xref>). Our rearing records suggest that this species is univoltine, and that adults emerge from overwintered pupae in spring.</p></tp:treatment-sec><tp:treatment-sec sec-type="Distribution" id="SECID0E3EGK"><title>Distribution.</title><p>Japan: Honshu (Fig. <xref ref-type="fig" rid="F2">2</xref>).</p></tp:treatment-sec><tp:treatment-sec sec-type="Remarks" id="SECID0EGFGK"><title>Remarks.</title><p> This species resembles <italic><tp:taxon-name><tp:taxon-name-part taxon-name-part-type="genus" reg="Phytoliriomyza">P.</tp:taxon-name-part><tp:taxon-name-part taxon-name-part-type="species" reg="alpicola">alpicola</tp:taxon-name-part></tp:taxon-name></italic> in color pattern of the scutum (entirely dark mesothorax and uniformly pale scutellum); it is distinguished from the latter by the yellow pedicel and scape of the antenna (pedicel and scape of <italic><tp:taxon-name><tp:taxon-name-part taxon-name-part-type="genus" reg="Phytoliriomyza">P.</tp:taxon-name-part><tp:taxon-name-part taxon-name-part-type="species" reg="alpicola">alpicola</tp:taxon-name-part></tp:taxon-name></italic> are brown), yellow maxillary palpus (dark gray in <italic><tp:taxon-name><tp:taxon-name-part taxon-name-part-type="genus" reg="Phytoliriomyza">P.</tp:taxon-name-part><tp:taxon-name-part taxon-name-part-type="species" reg="alpicola">alpicola</tp:taxon-name-part></tp:taxon-name></italic>), and number and arrangement of tubercle-like setae in a comb on the male epandrium (4 hand-shaped in <italic><tp:taxon-name><tp:taxon-name-part taxon-name-part-type="genus" reg="Phytoliriomyza">P.</tp:taxon-name-part><tp:taxon-name-part taxon-name-part-type="species" reg="tsukuyomi">tsukuyomi</tp:taxon-name-part></tp:taxon-name></italic>; 6 fused in <italic><tp:taxon-name><tp:taxon-name-part taxon-name-part-type="genus" reg="Phytoliriomyza">P.</tp:taxon-name-part><tp:taxon-name-part taxon-name-part-type="species" reg="alpicola">alpicola</tp:taxon-name-part></tp:taxon-name></italic>).
                    </p></tp:treatment-sec><tp:treatment-sec><!--Section generated to contain objects referenced in tp:taxon-treatment.--><fig id="F2" position="float" orientation="portrait"><object-id xmlns:xlink="http://www.w3.org/1999/xlink" content-type="doi" xlink:type="simple">10.3897/zookeys.1133.94530.figure2</object-id><object-id xmlns:xlink="http://www.w3.org/1999/xlink" content-type="arpha" xlink:type="simple">45286668-6262-5E80-BF25-539D04071631</object-id><label>Figure 2.</label><caption><p> Locality records of three <italic><tp:taxon-name><tp:taxon-name-part taxon-name-part-type="genus" reg="Phytoliriomyza">Phytoliriomyza</tp:taxon-name-part></tp:taxon-name></italic> species associated with <italic><tp:taxon-name><tp:taxon-name-part taxon-name-part-type="genus" reg="Marchantia">Marchantia</tp:taxon-name-part></tp:taxon-name></italic> spp.: <italic><tp:taxon-name><tp:taxon-name-part taxon-name-part-type="genus" reg="Phytoliriomyza">P.</tp:taxon-name-part><tp:taxon-name-part taxon-name-part-type="species" reg="dorsata">dorsata</tp:taxon-name-part></tp:taxon-name></italic>,  <italic><tp:taxon-name><tp:taxon-name-part taxon-name-part-type="genus" reg="Phytoliriomyza">P.</tp:taxon-name-part><tp:taxon-name-part taxon-name-part-type="species" reg="igniculus">igniculus</tp:taxon-name-part></tp:taxon-name></italic>, <italic><tp:taxon-name><tp:taxon-name-part taxon-name-part-type="genus" reg="Phytoliriomyza">P.</tp:taxon-name-part><tp:taxon-name-part taxon-name-part-type="species" reg="tsukuyomi">tsukuyomi</tp:taxon-name-part></tp:taxon-name></italic>,  <italic><tp:taxon-name><tp:taxon-name-part taxon-name-part-type="genus" reg="Phytoliriomyza">P.</tp:taxon-name-part><tp:taxon-name-part taxon-name-part-type="species" reg="marchantiae">marchantiae</tp:taxon-name-part></tp:taxon-name></italic>and<italic><tp:taxon-name><tp:taxon-name-part taxon-name-part-type="genus" reg="Phytoliriomyza">P.</tp:taxon-name-part><tp:taxon-name-part taxon-name-part-type="species" reg="nubatama">nubatama</tp:taxon-name-part></tp:taxon-name></italic>.</p></caption><graphic xmlns:xlink="http://www.w3.org/1999/xlink" xlink:href="zookeys-1133-001_article-94530__-g002.jpg" position="float" orientation="portrait" xlink:type="simple" id="oo_775375.jpg"><uri content-type="original_file" xlink:type="simple">https://binary.pensoft.net/fig/775375</uri></graphic></fig></tp:treatment-sec></tp:taxon-treatment>
