# Supplementary material for: ﻿Diversity underfoot of agromyzids (Agromyzidae, Diptera) mining thalli of liverworts and hornworts
Source: Zookeys. 2022 Nov 30;1133:1–164. doi: 10.3897/zookeys.1133.94530 (PMC9836506; doi:10.3897/zookeys.1133.94530)
Supplement: XML Treatment for Phytoliriomyza marchantiae [file zookeys.1133.94530-treatment5.xml]

<!DOCTYPE tp:taxon-treatment
  PUBLIC "-//TaxonX//DTD Taxonomic Treatment Publishing DTD v0 20100105//EN" "tax-treatment-NSO.dtd">
<tp:taxon-treatment xmlns:tp="http://www.plazi.org/taxpub"><tp:treatment-meta><kwd-group><label>Taxon classification</label><kwd>
              <named-content content-type="kingdom">Animalia</named-content>
            </kwd><kwd>
              <named-content content-type="order">Diptera</named-content>
            </kwd><kwd>
              <named-content content-type="family">Agromyzidae</named-content>
            </kwd></kwd-group><mixed-citation publication-type="journal"><person-group><name><surname>Kato</surname><given-names>Makoto</given-names></name><name><surname>Yamamori</surname><given-names>Luna</given-names></name><name><surname>Imada</surname><given-names>Yume</given-names></name></person-group><article-title>﻿Diversity underfoot of agromyzids (<tp:taxon-name><tp:taxon-name-part taxon-name-part-type="family">Agromyzidae</tp:taxon-name-part></tp:taxon-name>, <tp:taxon-name><tp:taxon-name-part taxon-name-part-type="order">Diptera</tp:taxon-name-part></tp:taxon-name>) mining thalli of liverworts and hornworts</article-title><source>Zookeys</source><day>30</day><month>11</month><year>2022</year><volume>1133</volume><fpage>1</fpage><lpage>164</lpage><pub-id pub-id-type="doi">10.3897/zookeys.1133.94530</pub-id></mixed-citation></tp:treatment-meta><tp:nomenclature><label>﻿4.﻿</label><tp:taxon-name>
            <object-id xmlns:xlink="http://www.w3.org/1999/xlink" content-type="arpha" xlink:type="simple">190EAA65-1A70-51A2-B2CE-ABEBB1717315</object-id>
            <tp:taxon-name-part taxon-name-part-type="genus" reg="Phytoliriomyza">Phytoliriomyza</tp:taxon-name-part>
            <tp:taxon-name-part taxon-name-part-type="species" reg="marchantiae">marchantiae</tp:taxon-name-part>
            <object-id xmlns:xlink="http://www.w3.org/1999/xlink" content-type="zoobank" xlink:type="simple">https://zoobank.org/FD0892D0-011B-4A1A-A1FE-F1ECC92FF89E</object-id>
          </tp:taxon-name><tp:taxon-authority>Kato</tp:taxon-authority><tp:taxon-status xmlns:xlink="http://www.w3.org/1999/xlink" xlink:type="simple">sp. nov.</tp:taxon-status><xref ref-type="fig" rid="F6">Figs 6</xref><xref ref-type="fig" rid="F7">, 7</xref></tp:nomenclature><tp:treatment-sec sec-type="Material examined" id="SECID0EKIGK"><title>Material examined.</title><p><bold><italic>Holotype</italic></bold><bold>:</bold> Japan: 1♂ (MK-AG-a320), Namari-kawa, Yakumo, Futami, Hokkaido (<named-content xmlns:xlink="http://www.w3.org/1999/xlink" content-type="dwc:verbatimCoordinates" xlink:type="simple"><named-content content-type="geo-json" specific-use="{&#34;type&#34;:&#34;Point&#34;,&#34;coordinates&#34;:[140.122182,42.187765]}" id="NCID0EXIGK" xlink:type="simple">42.187765°N, 140.122182°E</named-content></named-content>, 190 m asl), 2-VI-2021 (as larva on <italic><tp:taxon-name><tp:taxon-name-part taxon-name-part-type="genus" reg="Marchantia">Marchantia</tp:taxon-name-part><tp:taxon-name-part taxon-name-part-type="species" reg="paleacea">paleacea</tp:taxon-name-part><tp:taxon-name-part taxon-name-part-type="subspecies" reg="paleacea">paleacea</tp:taxon-name-part></tp:taxon-name></italic>), emerged on 17-VI-2021, NSMT-I-Dip 31903. <bold><italic>Paratypes</italic></bold><bold>:</bold> Japan: 1♂2♀ (MK-AG-a484, a485, a442), same data as holotype, emerged on 18-VI–3-VII-2021, NSMT-I-Dip 31904–31906; 1♂ (MK-AG-a322), Renge-onsen, Itoigawa, Niigata Pref., 11-VII-2021 (as larva on <italic><tp:taxon-name><tp:taxon-name-part taxon-name-part-type="genus" reg="Marchantia">M.</tp:taxon-name-part><tp:taxon-name-part taxon-name-part-type="species" reg="paleacea">p.</tp:taxon-name-part><tp:taxon-name-part taxon-name-part-type="subspecies" reg="paleacea">paleacea</tp:taxon-name-part></tp:taxon-name></italic>), emerged on 5-VIII-2021, NSMT-I-Dip 31907; 1♂ (MK-AG-a321), Nippara, Okutama, Tokyo Pref., 27-III-2021 (as larva on <italic><tp:taxon-name><tp:taxon-name-part taxon-name-part-type="genus" reg="Marchantia">M.</tp:taxon-name-part><tp:taxon-name-part taxon-name-part-type="species" reg="paleacea">p.</tp:taxon-name-part><tp:taxon-name-part taxon-name-part-type="subspecies" reg="paleacea">paleacea</tp:taxon-name-part></tp:taxon-name></italic>), emerged on 27-V-2021, NSMT-I-Dip 31908; 1♀ (MK-AG-302), Umegashima, Aoi-ku, Shizuoka Pref., 5-I-2014 (as larva on <italic><tp:taxon-name><tp:taxon-name-part taxon-name-part-type="genus" reg="Marchantia">M.</tp:taxon-name-part><tp:taxon-name-part taxon-name-part-type="species" reg="paleacea">p.</tp:taxon-name-part><tp:taxon-name-part taxon-name-part-type="subspecies" reg="diptera">diptera</tp:taxon-name-part></tp:taxon-name></italic>), emerged on ?-V-2014, NSMT-I-Dip 31909; 1♂ (MK-AG-a356), Inago, Shibakawa, Fujinomiya, Shizuoka Pref., 20-III-2000 (as larva on <italic><tp:taxon-name><tp:taxon-name-part taxon-name-part-type="genus" reg="Marchantia">M.</tp:taxon-name-part><tp:taxon-name-part taxon-name-part-type="species" reg="paleacea">p.</tp:taxon-name-part><tp:taxon-name-part taxon-name-part-type="subspecies" reg="diptera">diptera</tp:taxon-name-part></tp:taxon-name></italic>), emerged on 17-IV-2000, NSMT-I-Dip 31910; 1♂ (MK-AG-a355), Muramatsu, Iwakura, Sakyo-ku, Kyoto Pref., 11-VI-2021 (as larva on <italic><tp:taxon-name><tp:taxon-name-part taxon-name-part-type="genus" reg="Marchantia">M.</tp:taxon-name-part><tp:taxon-name-part taxon-name-part-type="species" reg="polymorpha">polymorpha</tp:taxon-name-part></tp:taxon-name></italic>), emerged on 21-VII-2021, NSMT-I-Dip 31911; 1♂ (MK-AG-a358), Naiku, Oe, Fukuchiyama, Kyoto Pref., 19-V-2021 (as larva on <italic><tp:taxon-name><tp:taxon-name-part taxon-name-part-type="genus" reg="Marchantia">M.</tp:taxon-name-part><tp:taxon-name-part taxon-name-part-type="species" reg="papillata">papillata</tp:taxon-name-part><tp:taxon-name-part taxon-name-part-type="subspecies" reg="grossibarba">grossibarba</tp:taxon-name-part></tp:taxon-name></italic>), emerged on 3-VII-2021, NSMT-I-Dip 31912.
                    </p></tp:treatment-sec><tp:treatment-sec sec-type="Other material" id="SECID0EFMGK"><title>Other material.</title><p> Japan: On <italic><tp:taxon-name><tp:taxon-name-part taxon-name-part-type="genus" reg="Marchantia">Marchantia</tp:taxon-name-part><tp:taxon-name-part taxon-name-part-type="species" reg="paleacea">paleacea</tp:taxon-name-part><tp:taxon-name-part taxon-name-part-type="subspecies" reg="paleacea">paleacea</tp:taxon-name-part></tp:taxon-name></italic>: 22♂16♀, Namari-kawa, Yakumo, Futami, Hokkaido, 2-VI-2021 (as larva), emerged on 9-VI–7-VII-2021; 38♂44♀, Renge-onsen, Itoigawa, Niigata Pref., I-VII-2021 (as larva), emerged on 29-VII–9-VIII-2021; 2♂1♀, Narahara, Ueno, Tano, Gunnma Pref., 18-IV-2021 (as larva), emerged on 30–31-V-2021; 2♂4♀, Kanna-gawa, Nakatsugawa, Chichibu, Saitama Pref., 14-XI-2010 (as larva), emerged on 26-IV-2010; 2♂1♀, Nippara, Okutama, Tokyo Pref., 27-III-2021 (as larva), emerged on 27-IV–21-V-2021; 5♂5♀, Yashajin-toge, Minami-arupusu, Yamanashi Pref., 25-III-2021 (as larva), emerged on 2-V–1-VI-2021.
                    </p><p>On <italic><tp:taxon-name><tp:taxon-name-part taxon-name-part-type="genus" reg="Marchantia">Marchantia</tp:taxon-name-part><tp:taxon-name-part taxon-name-part-type="species" reg="paleacea">paleacea</tp:taxon-name-part><tp:taxon-name-part taxon-name-part-type="subspecies" reg="diptera">diptera</tp:taxon-name-part></tp:taxon-name></italic>: 2♂3♀, Inago, Shibakawa, Fujinomiya, Shizuoka Pref., 26-V-2021 (as larva), emerged on 17–27-VI-2021; 1♂5♀, Abe-toge, Aoi-ku, Shizuoka Pref., 30-XI-2014 (as larva), emerged on 30-IV–8-V-2014; 3♂5♀, Kuchisakamoto, Aoi-ku, Shizuoka Pref., 26-V-2021 (as larva), emerged on 1–26-VI-2021; 6♂8♀, Tsudono, Aoi-ku, Shizuoka Pref., 30-XI-2014 (as larva), emerged on 30-IV–6-V-2014; 2♂4♀, Tosayama, Kochi, Kochi Pref., 27-II-2011 (as larva), emerged on 23–28-IV-2011; 1♂3♀, Mt. Nabejiri, Taga, Shiga Pref., 4-V-2021 (as larva), emerged on 27-V–15-VI-2021; 6♂3♀, Naiku, Oe, Fukuchiyama, Kyoto Pref., 19-V-2021 (as larva), emerged on 2–10-VII-2021; 2♂3♀, Iya-kei, Ikeda, Miyoshi, Tokushima Pref., 1-II-2014 (as larva), emerged on 4–4-V-2014; 2♂5♀, Okujisso, Isa, Kagoshima Pref., 17-XII-2017 (as larva), emerged on 22–30-III-2012.
                    </p><p>On <italic><tp:taxon-name><tp:taxon-name-part taxon-name-part-type="genus" reg="Marchantia">Marchantia</tp:taxon-name-part><tp:taxon-name-part taxon-name-part-type="species" reg="polymorpha">polymorpha</tp:taxon-name-part></tp:taxon-name></italic>: 1♀, Matsubara-ko, Koumi, Nagano Pref., 18-IV-2021 (as larva), emerged on 18-VI-2021; 7♂2♀, Odarumi, Makioka, Yamanashi Pref., 30-VI-2021 (as larva), emerged on 28-VII–4-VII-2021; 5♂15♀, Muramatsu, Iwakura, Sakyo-ku, Kyoto Pref., 31-XII-2013 (as larva), emerged on ?-V-2013.
                    </p><p>On <italic><tp:taxon-name><tp:taxon-name-part taxon-name-part-type="genus" reg="Marchantia">Marchantia</tp:taxon-name-part><tp:taxon-name-part taxon-name-part-type="species" reg="papillata">papillata</tp:taxon-name-part><tp:taxon-name-part taxon-name-part-type="subspecies" reg="grossibarba">grossibarba</tp:taxon-name-part></tp:taxon-name></italic>: 2♂1♀, Inago, Shibakawa, Fujinomiya, Shizuoka Pref., 26-V-2021 (as larva), emerged on 18-VII-2021; 3♂5♀, Naiku, Oe, Fukuchiyama, Kyoto Pref., 19-V-2021 (as larva), emerged on 2–10-VII-2021; 2♂1♀, Seikandoro, Kumanogawa, Shingu, Wakayama Pref., 7-VII-2021 (as larva), emerged on 27-VII–4-VIII-2021; 1♀, Nagabuchi, Ume, Saeki, Oita Pref., 29-XI-2011 (as larva), emerged on 3-V-2011.
                    </p></tp:treatment-sec><tp:treatment-sec sec-type="Diagnosis" id="SECID0EJOGK"><title>Diagnosis.</title><p> A medium-sized species (wing length 1.6–1.8 mm) having dark gray scutum, dark-cornered yellow scutellum, black 1<sup>st</sup> flagellomere, black maxillary palpus, gray halteres, and brown legs. Male epandrium with a comb comprising seven or eight fused long tubercle-like setae. Larva mines the thallus of <italic><tp:taxon-name><tp:taxon-name-part taxon-name-part-type="genus" reg="Marchantia">Marchantia</tp:taxon-name-part></tp:taxon-name></italic> spp.
                    </p></tp:treatment-sec><tp:treatment-sec sec-type="Description" id="SECID0EYOGK"><title>Description.</title><p><bold>Adult male</bold> (Fig. <xref ref-type="fig" rid="F6">6A–E</xref>).
                    </p><p><bold><italic>Head</italic></bold><bold>:</bold> Head light yellow, with ocellar tubercle brown, frons light yellow, back of head dark brown (Fig. <xref ref-type="fig" rid="F6">6C</xref>). Antenna porrect, first flagellomere black, pedicel and scape brown. Arista subbasal, black, pubescent. Clypeus, face, gena, parafacial and postgena yellow. Proboscis normal, yellow; palpus brown, cylindrical. <bold><italic>Chaetotaxy</italic></bold><bold>:</bold> Front orbitals three pairs; one <abbrev xmlns:xlink="http://www.w3.org/1999/xlink" xlink:title="inferior orbital setae" id="ABBRID0EVPGK" xlink:type="simple">ori</abbrev> directed inward; two <abbrev xmlns:xlink="http://www.w3.org/1999/xlink" xlink:title="superior orbital setae" id="ABBRID0EZPGK" xlink:type="simple">ors</abbrev> directed upward (Fig. <xref ref-type="fig" rid="F6">6B</xref>). Orbital setulae minute and erect, in a single row.
                    </p><fig id="F6" position="float" orientation="portrait"><object-id xmlns:xlink="http://www.w3.org/1999/xlink" content-type="doi" xlink:type="simple">10.3897/zookeys.1133.94530.figure6</object-id><object-id xmlns:xlink="http://www.w3.org/1999/xlink" content-type="arpha" xlink:type="simple">BC1F022E-4953-52B5-8F33-03FC5DB19A40</object-id><label>Figure 6.</label><caption><p><italic><tp:taxon-name><tp:taxon-name-part taxon-name-part-type="genus" reg="Phytoliriomyza">Phytoliriomyza</tp:taxon-name-part><tp:taxon-name-part taxon-name-part-type="species" reg="marchantiae">marchantiae</tp:taxon-name-part></tp:taxon-name></italic>sp. nov. <bold>A–E</bold> holotype male <bold>A</bold> habitus <bold>B</bold> lateral <bold>C</bold> frontal <bold>D</bold> dorsal <bold>E</bold> posterior<bold> F</bold> paratype female (MK-AG-a442), dorsal <bold>G–I</bold> male genitalia <bold>G–I</bold> emerged from <italic><tp:taxon-name><tp:taxon-name-part taxon-name-part-type="genus" reg="Marchantia">Marchantia</tp:taxon-name-part><tp:taxon-name-part taxon-name-part-type="species" reg="paleacea">paleacea</tp:taxon-name-part><tp:taxon-name-part taxon-name-part-type="subspecies" reg="paleacea">paleacea</tp:taxon-name-part></tp:taxon-name></italic> at type locality <bold>J–M</bold> emerged from <italic><tp:taxon-name><tp:taxon-name-part taxon-name-part-type="genus" reg="Marchantia">M.</tp:taxon-name-part><tp:taxon-name-part taxon-name-part-type="species" reg="papillata">papillata</tp:taxon-name-part><tp:taxon-name-part taxon-name-part-type="subspecies" reg="grossibarba">grossibarba</tp:taxon-name-part></tp:taxon-name></italic>at Mt. Oe. <bold>G</bold> whole genitalia, ventral <bold>H </bold>phallus complex, lateral<bold> I, L</bold> epandrium, ventral<bold> J, K </bold>phallic complex, ventral and lateral <bold>M</bold> ejaculatory apodeme, lateral.</p></caption><graphic xmlns:xlink="http://www.w3.org/1999/xlink" xlink:href="zookeys-1133-001_article-94530__-g006.jpg" position="float" orientation="portrait" xlink:type="simple" id="oo_775379.jpg"><uri content-type="original_file" xlink:type="simple">https://binary.pensoft.net/fig/775379</uri></graphic></fig><p><bold><italic>Thorax</italic></bold><bold>:</bold> Thorax pruinose. Scutum pruinose gray, with a dark gray medial stripe on anterior 2/3, one pair of dark gray lateral stripes, and with narrow yellow patch along posterior margin (Fig. <xref ref-type="fig" rid="F6">6D</xref>). Scutellum light yellow with lateral corners widely brownish. Subscutellum brown with anterior margin light yellow. Mediotergite, anatergite and katatergite dark brown. Pleuron largely yellow; postpronotal lobe with anterior brown spot; notopleuron with brown narrow spot along anterior lower margin; anepisternum and anepimeron with brown venters; katepisternum and meron with dark brown patches on venter (Fig. <xref ref-type="fig" rid="F6">6B</xref>). Haltere yellowish gray, with yellow stalk. Calypter margin and hairs gray. Leg segments brown; tibia and tarsus darker (Fig. <xref ref-type="fig" rid="F6">6A</xref>). <bold><italic>Chaetotaxy</italic></bold><bold>:</bold> Scutum with 1+3 dorsocentrals, shortened anteriorly (Fig. <xref ref-type="fig" rid="F6">6D</xref>). Acrostichal setulae five or six pairs largely in two rows. <bold><italic>Wing</italic></bold>: Wing length 1.6–1.7 mm, costa reaching M<sub>1</sub> (Fig. <xref ref-type="fig" rid="F6">6A</xref>). Length of ultimate section of vein M<sub>4</sub> divided by penultimate section 1.6–1.8.
                    </p><p><bold><italic>Abdomen</italic></bold><bold>:</bold> Abdomen dorsally subshiny brown (Fig. <xref ref-type="fig" rid="F6">6E</xref>). <bold><italic>Genitalia</italic></bold><bold>:</bold> (Fig. <xref ref-type="fig" rid="F6">6G–M</xref>) Epandrium dark brown, rounded apically, inner-lateral surface medially with one tubercle-like setae; inner-anterior surface ventrally with a comb comprising eight fused long tubercle-like setae; ventral margin with a row of several minute tubercle-like setae (Fig. <xref ref-type="fig" rid="F6">6I, L</xref>). Surstylus subrectangular, setose apically. Cercus narrow, setose. Subepandrial sclerite with one pair of spines and one pair of plate-like ventral processes; tips hook-like (Fig. <xref ref-type="fig" rid="F6">6I</xref>). Hypandrium slightly sclerotized along outer margin. Postgonite bare and goose barnacle-shaped (Fig. <xref ref-type="fig" rid="F6">6H</xref>). Phallophorus with shallow incision below (Fig. <xref ref-type="fig" rid="F6">6J</xref>), articulated with phallapodeme, fused to epiphallus (Fig. <xref ref-type="fig" rid="F6">6H, K</xref>). Basiphallus with subtriangular dorsal sclerite; 2/3 × as long as mesophallus (Fig. <xref ref-type="fig" rid="F6">6H, K</xref>). Hypophallus subtriangular membranous, lined with numerous microtrichia ventrally, medially with a pair of fused linear pale sclerites (Fig. <xref ref-type="fig" rid="F6">6H, K</xref>). Paraphalli consisting of a pair of incurved narrow pigmented sclerites and a pair of triangular plate-like pigmented sclerites (Fig. <xref ref-type="fig" rid="F6">6H, K</xref>). Mesophallus dark, cylindrical, widest subbasally, slightly longer than distiphallus (Fig. <xref ref-type="fig" rid="F6">6H</xref>). Distiphallus comprising one pair of stout tubules; basal half composed of ventral dark scalpel-shaped sclerite and weaker medial region; distal half cylindrical, dorsally and laterally pigmented, with truncated, unpigmented apex (Fig. <xref ref-type="fig" rid="F6">6H, K</xref>). Ejaculatory apodeme fan-shaped, blade pale with apical half clear; sclerite of sperm pump with lateral extension; sperm pump clear (Fig. <xref ref-type="fig" rid="F6">6M</xref>).
                    </p><p><bold>Female</bold> (Fig. <xref ref-type="fig" rid="F6">6I–K</xref>). Similar to male, but scutellum darker than male (Fig. <xref ref-type="fig" rid="F6">6F</xref>). Wing length 1.6 mm. <bold><italic>Postabdomen</italic></bold><bold>:</bold> (Fig. <xref ref-type="fig" rid="F7">7A, B</xref>) Oviscape dark brown, setigerous (Fig. <xref ref-type="fig" rid="F7">7A</xref>). Tergite 10 cruciform, laterally uniting narrow pleural sclerites (Fig. <xref ref-type="fig" rid="F7">7B</xref>). Cercus with two stout, apical, trichoid sensilla, ½ length of cercus. Spermathecae semi-orbicular (Fig. <xref ref-type="fig" rid="F7">7A</xref>).
                    </p><fig id="F7" position="float" orientation="portrait"><object-id xmlns:xlink="http://www.w3.org/1999/xlink" content-type="doi" xlink:type="simple">10.3897/zookeys.1133.94530.figure7</object-id><object-id xmlns:xlink="http://www.w3.org/1999/xlink" content-type="arpha" xlink:type="simple">85CD5A5B-E999-58C0-B923-73E15F9B663F</object-id><label>Figure 7.</label><caption><p> Female morphology and larval ecology of <italic><tp:taxon-name><tp:taxon-name-part taxon-name-part-type="genus" reg="Phytoliriomyza">Phytoliriomyza</tp:taxon-name-part><tp:taxon-name-part taxon-name-part-type="species" reg="marchantiae">marchantiae</tp:taxon-name-part></tp:taxon-name></italic>sp. nov. <bold>A, B</bold> female postabdomen (at Renge-onsen) <bold>A </bold>oviscape and spermatheca <bold>B </bold>tergite 10 <bold>C–E</bold> habitat and mined thalli on <italic><tp:taxon-name><tp:taxon-name-part taxon-name-part-type="genus" reg="Marchantia">Marchantia</tp:taxon-name-part><tp:taxon-name-part taxon-name-part-type="species" reg="paleacea">paleacea</tp:taxon-name-part><tp:taxon-name-part taxon-name-part-type="subspecies" reg="paleacea">paleacea</tp:taxon-name-part></tp:taxon-name></italic><bold>C</bold> habitat at type locality <bold>D, E</bold> mined thalli at Yashajin-toge and Renge-onsen<bold> F–H </bold>habitat and mined thalli on <italic><tp:taxon-name><tp:taxon-name-part taxon-name-part-type="genus" reg="Marchantia">M.</tp:taxon-name-part><tp:taxon-name-part taxon-name-part-type="species" reg="paleacea">p.</tp:taxon-name-part><tp:taxon-name-part taxon-name-part-type="subspecies" reg="diptera">diptera</tp:taxon-name-part></tp:taxon-name></italic><bold> F </bold>habitat at Kuchisakamoto <bold>G, H</bold> mined thalli at Iwaya-kei and Tosayama. Arrows indicate internal puparia.</p></caption><graphic xmlns:xlink="http://www.w3.org/1999/xlink" xlink:href="zookeys-1133-001_article-94530__-g007.jpg" position="float" orientation="portrait" xlink:type="simple" id="oo_775380.jpg"><uri content-type="original_file" xlink:type="simple">https://binary.pensoft.net/fig/775380</uri></graphic></fig></tp:treatment-sec><tp:treatment-sec sec-type="Variation" id="SECID0EIZGK"><title>Variation.</title><p>The yellow patch on posterior scutum slightly varied from distinct to obscure ones among localities but not among host liverwort species/subspecies (Fig, 6F–K).</p></tp:treatment-sec><tp:treatment-sec sec-type="Etymology" id="SECID0ENZGK"><title>Etymology.</title><p> The specific name refers to host plant genus, <italic><tp:taxon-name><tp:taxon-name-part taxon-name-part-type="genus" reg="Marchantia">Marchantia</tp:taxon-name-part></tp:taxon-name></italic>.
                    </p></tp:treatment-sec><tp:treatment-sec sec-type="Japanese name" id="SECID0E1ZGK"><title>Japanese name.</title><p>Uzumibi-zenigoke-hamoguribae.</p></tp:treatment-sec><tp:treatment-sec sec-type="Host plants" id="SECID0E6ZGK"><title>Host plants.</title><p> The main host plants are <italic><tp:taxon-name><tp:taxon-name-part taxon-name-part-type="genus" reg="Marchantia">Marchantia</tp:taxon-name-part><tp:taxon-name-part taxon-name-part-type="species" reg="paleacea">paleacea</tp:taxon-name-part><tp:taxon-name-part taxon-name-part-type="subspecies" reg="paleacea">paleacea</tp:taxon-name-part></tp:taxon-name></italic> and <italic><tp:taxon-name><tp:taxon-name-part taxon-name-part-type="genus" reg="Marchantia">M.</tp:taxon-name-part><tp:taxon-name-part taxon-name-part-type="species" reg="paleacea">p.</tp:taxon-name-part><tp:taxon-name-part taxon-name-part-type="subspecies" reg="diptera">diptera</tp:taxon-name-part></tp:taxon-name></italic> (<tp:taxon-name><tp:taxon-name-part taxon-name-part-type="family">Marchantiaceae</tp:taxon-name-part></tp:taxon-name>), with <italic><tp:taxon-name><tp:taxon-name-part taxon-name-part-type="genus" reg="Marchantia">M.</tp:taxon-name-part><tp:taxon-name-part taxon-name-part-type="species" reg="polymorpha">polymorpha</tp:taxon-name-part></tp:taxon-name></italic> and <italic><tp:taxon-name><tp:taxon-name-part taxon-name-part-type="genus" reg="Marchantia">M.</tp:taxon-name-part><tp:taxon-name-part taxon-name-part-type="species" reg="papillata">papillata</tp:taxon-name-part><tp:taxon-name-part taxon-name-part-type="subspecies" reg="grossibarba">grossibarba</tp:taxon-name-part></tp:taxon-name></italic> also recorded as host in some localities.
                    </p></tp:treatment-sec><tp:treatment-sec sec-type="Mine" id="SECID0EC3GK"><title>Mine.</title><p>Larvae construct linear mines in the thallus, particularly in the midrib, and pupate in the mined thalli (Fig. <xref ref-type="fig" rid="F7">7D, E, G, H</xref>).</p></tp:treatment-sec><tp:treatment-sec sec-type="Biological notes" id="SECID0EM3GK"><title>Biological notes.</title><p><italic><tp:taxon-name><tp:taxon-name-part taxon-name-part-type="genus" reg="Marchantia">Marchantia</tp:taxon-name-part><tp:taxon-name-part taxon-name-part-type="species" reg="paleacea">paleacea</tp:taxon-name-part><tp:taxon-name-part taxon-name-part-type="subspecies" reg="paleacea">paleacea</tp:taxon-name-part></tp:taxon-name></italic> grows on rocky substrates of cliffs, slopes and riverbanks in cool temperate deciduous forests (Fig. <xref ref-type="fig" rid="F7">7C</xref>) and <italic><tp:taxon-name><tp:taxon-name-part taxon-name-part-type="genus" reg="Marchantia">Marchantia</tp:taxon-name-part><tp:taxon-name-part taxon-name-part-type="species" reg="paleacea">p.</tp:taxon-name-part><tp:taxon-name-part taxon-name-part-type="subspecies" reg="diptera">diptera</tp:taxon-name-part></tp:taxon-name></italic> in warm temperate evergreen forests (Fig. <xref ref-type="fig" rid="F7">7F</xref>). While these subspecies are frequently utilized by <italic><tp:taxon-name><tp:taxon-name-part taxon-name-part-type="genus" reg="Phytoliriomyza">P.</tp:taxon-name-part><tp:taxon-name-part taxon-name-part-type="species" reg="marchantiae">marchantiae</tp:taxon-name-part></tp:taxon-name></italic>, they are never utilized by the other three <italic><tp:taxon-name><tp:taxon-name-part taxon-name-part-type="genus" reg="Marchantia">Marchantia</tp:taxon-name-part></tp:taxon-name></italic>-associated species, <italic><tp:taxon-name><tp:taxon-name-part taxon-name-part-type="genus" reg="Phytoliriomyza">P.</tp:taxon-name-part><tp:taxon-name-part taxon-name-part-type="species" reg="igniculus">igniculus</tp:taxon-name-part></tp:taxon-name></italic>,<italic><tp:taxon-name><tp:taxon-name-part taxon-name-part-type="genus" reg="Phytoliriomyza">P.</tp:taxon-name-part><tp:taxon-name-part taxon-name-part-type="species" reg="tsukuyomi">tsukuyomi</tp:taxon-name-part></tp:taxon-name></italic>, and <italic><tp:taxon-name><tp:taxon-name-part taxon-name-part-type="genus" reg="Phytoliriomyza">P.</tp:taxon-name-part><tp:taxon-name-part taxon-name-part-type="species" reg="nubatama">nubatama</tp:taxon-name-part></tp:taxon-name></italic>. <italic><tp:taxon-name><tp:taxon-name-part taxon-name-part-type="genus" reg="Phytoliriomyza">P.</tp:taxon-name-part><tp:taxon-name-part taxon-name-part-type="species" reg="marchantiae">marchantiae</tp:taxon-name-part></tp:taxon-name></italic> is also recorded from <italic><tp:taxon-name><tp:taxon-name-part taxon-name-part-type="genus" reg="Marchantia">M.</tp:taxon-name-part><tp:taxon-name-part taxon-name-part-type="species" reg="polymorpha">polymorpha</tp:taxon-name-part></tp:taxon-name></italic> in cool temperate forests and <italic><tp:taxon-name><tp:taxon-name-part taxon-name-part-type="genus" reg="Marchantia">M.</tp:taxon-name-part><tp:taxon-name-part taxon-name-part-type="species" reg="papillata">papillata</tp:taxon-name-part><tp:taxon-name-part taxon-name-part-type="subspecies" reg="grossibarba">grossibarba</tp:taxon-name-part></tp:taxon-name></italic> in warm temperate evergreen forests in some localities. Our rearing records suggest that this species is multivoltine.
                    </p></tp:treatment-sec><tp:treatment-sec sec-type="Distribution" id="SECID0ERAHK"><title>Distribution.</title><p>Japan: Hokkaido, Honshu, Shikoku, Kyushu (Fig. <xref ref-type="fig" rid="F2">2</xref>).</p></tp:treatment-sec><tp:treatment-sec sec-type="Remarks" id="SECID0E2AHK"><title>Remarks.</title><p> This species resembles <italic><tp:taxon-name><tp:taxon-name-part taxon-name-part-type="genus" reg="Phytoliriomyza">P.</tp:taxon-name-part><tp:taxon-name-part taxon-name-part-type="species" reg="rebouliae">rebouliae</tp:taxon-name-part></tp:taxon-name></italic>,<italic><tp:taxon-name><tp:taxon-name-part taxon-name-part-type="genus" reg="Phytoliriomyza">P.</tp:taxon-name-part><tp:taxon-name-part taxon-name-part-type="species" reg="lanternaria">lanternaria</tp:taxon-name-part></tp:taxon-name></italic>, and <italic><tp:taxon-name><tp:taxon-name-part taxon-name-part-type="genus" reg="Phytoliriomyza">P.</tp:taxon-name-part><tp:taxon-name-part taxon-name-part-type="species" reg="conocephali">conocephali</tp:taxon-name-part></tp:taxon-name></italic> in the narrow yellow posterior margin of the scutum and medial yellow stripe of the scutellum; it is distinguished from <italic><tp:taxon-name><tp:taxon-name-part taxon-name-part-type="genus" reg="Phytoliriomyza">P.</tp:taxon-name-part><tp:taxon-name-part taxon-name-part-type="species" reg="rebouliae">rebouliae</tp:taxon-name-part></tp:taxon-name></italic> by number of tubercle-like setae in a comb of the male epandrium (8 in <italic><tp:taxon-name><tp:taxon-name-part taxon-name-part-type="genus" reg="Phytoliriomyza">P.</tp:taxon-name-part><tp:taxon-name-part taxon-name-part-type="species" reg="marchantiae">marchantiae</tp:taxon-name-part></tp:taxon-name></italic>; 7 in <italic><tp:taxon-name><tp:taxon-name-part taxon-name-part-type="genus" reg="Phytoliriomyza">P.</tp:taxon-name-part><tp:taxon-name-part taxon-name-part-type="species" reg="rebouliae">rebouliae</tp:taxon-name-part></tp:taxon-name></italic>), from <italic><tp:taxon-name><tp:taxon-name-part taxon-name-part-type="genus" reg="Phytoliriomyza">P.</tp:taxon-name-part><tp:taxon-name-part taxon-name-part-type="species" reg="lanternaria">lanternaria</tp:taxon-name-part></tp:taxon-name></italic> and <italic><tp:taxon-name><tp:taxon-name-part taxon-name-part-type="genus" reg="Phytoliriomyza">P.</tp:taxon-name-part><tp:taxon-name-part taxon-name-part-type="species" reg="conocephali">conocephali</tp:taxon-name-part></tp:taxon-name></italic> by the number of tubercle-like setae on the surstylus of the male epandrium (0 in <italic><tp:taxon-name><tp:taxon-name-part taxon-name-part-type="genus" reg="Phytoliriomyza">P.</tp:taxon-name-part><tp:taxon-name-part taxon-name-part-type="species" reg="marchantiae">marchantiae</tp:taxon-name-part></tp:taxon-name></italic>; 1–2 in <italic><tp:taxon-name><tp:taxon-name-part taxon-name-part-type="genus" reg="Phytoliriomyza">P.</tp:taxon-name-part><tp:taxon-name-part taxon-name-part-type="species" reg="lanternaria">lanternaria</tp:taxon-name-part></tp:taxon-name></italic> and <italic><tp:taxon-name><tp:taxon-name-part taxon-name-part-type="genus" reg="Phytoliriomyza">P.</tp:taxon-name-part><tp:taxon-name-part taxon-name-part-type="species" reg="conocephali">conocephali</tp:taxon-name-part></tp:taxon-name></italic>).
                    </p><p>This species also resembles <italic><tp:taxon-name><tp:taxon-name-part taxon-name-part-type="genus" reg="Phytoliriomyza">Phytoliriomyza</tp:taxon-name-part><tp:taxon-name-part taxon-name-part-type="species" reg="miki">miki</tp:taxon-name-part></tp:taxon-name></italic> (Strobl, 1898) in color pattern of the scutum and morphology of the male genitalia; it is distinguished from the latter by the number of tubercle-like setae in a comb on the male epandrium (8 in <italic><tp:taxon-name><tp:taxon-name-part taxon-name-part-type="genus" reg="Phytoliriomyza">P.</tp:taxon-name-part><tp:taxon-name-part taxon-name-part-type="species" reg="marchantiae">marchantiae</tp:taxon-name-part></tp:taxon-name></italic>; 5 in <italic><tp:taxon-name><tp:taxon-name-part taxon-name-part-type="genus" reg="Phytoliriomyza">P.</tp:taxon-name-part><tp:taxon-name-part taxon-name-part-type="species" reg="miki">miki</tp:taxon-name-part></tp:taxon-name></italic>).
                    </p></tp:treatment-sec><tp:treatment-sec><!--Section generated to contain objects referenced in tp:taxon-treatment.--><fig id="F2" position="float" orientation="portrait"><object-id xmlns:xlink="http://www.w3.org/1999/xlink" content-type="doi" xlink:type="simple">10.3897/zookeys.1133.94530.figure2</object-id><object-id xmlns:xlink="http://www.w3.org/1999/xlink" content-type="arpha" xlink:type="simple">45286668-6262-5E80-BF25-539D04071631</object-id><label>Figure 2.</label><caption><p> Locality records of three <italic><tp:taxon-name><tp:taxon-name-part taxon-name-part-type="genus" reg="Phytoliriomyza">Phytoliriomyza</tp:taxon-name-part></tp:taxon-name></italic> species associated with <italic><tp:taxon-name><tp:taxon-name-part taxon-name-part-type="genus" reg="Marchantia">Marchantia</tp:taxon-name-part></tp:taxon-name></italic> spp.: <italic><tp:taxon-name><tp:taxon-name-part taxon-name-part-type="genus" reg="Phytoliriomyza">P.</tp:taxon-name-part><tp:taxon-name-part taxon-name-part-type="species" reg="dorsata">dorsata</tp:taxon-name-part></tp:taxon-name></italic>,  <italic><tp:taxon-name><tp:taxon-name-part taxon-name-part-type="genus" reg="Phytoliriomyza">P.</tp:taxon-name-part><tp:taxon-name-part taxon-name-part-type="species" reg="igniculus">igniculus</tp:taxon-name-part></tp:taxon-name></italic>, <italic><tp:taxon-name><tp:taxon-name-part taxon-name-part-type="genus" reg="Phytoliriomyza">P.</tp:taxon-name-part><tp:taxon-name-part taxon-name-part-type="species" reg="tsukuyomi">tsukuyomi</tp:taxon-name-part></tp:taxon-name></italic>,  <italic><tp:taxon-name><tp:taxon-name-part taxon-name-part-type="genus" reg="Phytoliriomyza">P.</tp:taxon-name-part><tp:taxon-name-part taxon-name-part-type="species" reg="marchantiae">marchantiae</tp:taxon-name-part></tp:taxon-name></italic>and<italic><tp:taxon-name><tp:taxon-name-part taxon-name-part-type="genus" reg="Phytoliriomyza">P.</tp:taxon-name-part><tp:taxon-name-part taxon-name-part-type="species" reg="nubatama">nubatama</tp:taxon-name-part></tp:taxon-name></italic>.</p></caption><graphic xmlns:xlink="http://www.w3.org/1999/xlink" xlink:href="zookeys-1133-001_article-94530__-g002.jpg" position="float" orientation="portrait" xlink:type="simple" id="oo_775375.jpg"><uri content-type="original_file" xlink:type="simple">https://binary.pensoft.net/fig/775375</uri></graphic></fig></tp:treatment-sec></tp:taxon-treatment>
