# Supplementary material for: ﻿Diversity underfoot of agromyzids (Agromyzidae, Diptera) mining thalli of liverworts and hornworts
Source: Zookeys. 2022 Nov 30;1133:1–164. doi: 10.3897/zookeys.1133.94530 (PMC9836506; doi:10.3897/zookeys.1133.94530)
Supplement: XML Treatment for Phytoliriomyza nubatama [file zookeys.1133.94530-treatment6.xml]

<!DOCTYPE tp:taxon-treatment
  PUBLIC "-//TaxonX//DTD Taxonomic Treatment Publishing DTD v0 20100105//EN" "tax-treatment-NSO.dtd">
<tp:taxon-treatment xmlns:tp="http://www.plazi.org/taxpub"><tp:treatment-meta><kwd-group><label>Taxon classification</label><kwd>
              <named-content content-type="kingdom">Animalia</named-content>
            </kwd><kwd>
              <named-content content-type="order">Diptera</named-content>
            </kwd><kwd>
              <named-content content-type="family">Agromyzidae</named-content>
            </kwd></kwd-group><mixed-citation publication-type="journal"><person-group><name><surname>Kato</surname><given-names>Makoto</given-names></name><name><surname>Yamamori</surname><given-names>Luna</given-names></name><name><surname>Imada</surname><given-names>Yume</given-names></name></person-group><article-title>﻿Diversity underfoot of agromyzids (<tp:taxon-name><tp:taxon-name-part taxon-name-part-type="family">Agromyzidae</tp:taxon-name-part></tp:taxon-name>, <tp:taxon-name><tp:taxon-name-part taxon-name-part-type="order">Diptera</tp:taxon-name-part></tp:taxon-name>) mining thalli of liverworts and hornworts</article-title><source>Zookeys</source><day>30</day><month>11</month><year>2022</year><volume>1133</volume><fpage>1</fpage><lpage>164</lpage><pub-id pub-id-type="doi">10.3897/zookeys.1133.94530</pub-id></mixed-citation></tp:treatment-meta><tp:nomenclature><label>﻿5.﻿</label><tp:taxon-name>
            <object-id xmlns:xlink="http://www.w3.org/1999/xlink" content-type="arpha" xlink:type="simple">2120AFBE-6347-50BE-B76E-25D25A4D841B</object-id>
            <tp:taxon-name-part taxon-name-part-type="genus" reg="Phytoliriomyza">Phytoliriomyza</tp:taxon-name-part>
            <tp:taxon-name-part taxon-name-part-type="species" reg="nubatama">nubatama</tp:taxon-name-part>
            <object-id xmlns:xlink="http://www.w3.org/1999/xlink" content-type="zoobank" xlink:type="simple">https://zoobank.org/B7A9AD45-5940-4EF5-AF24-D768250DC41A</object-id>
          </tp:taxon-name><tp:taxon-authority>Kato</tp:taxon-authority><tp:taxon-status xmlns:xlink="http://www.w3.org/1999/xlink" xlink:type="simple">sp. nov.</tp:taxon-status><xref ref-type="fig" rid="F8">Figs 8</xref><xref ref-type="fig" rid="F9">, 9</xref></tp:nomenclature><tp:treatment-sec sec-type="Material examined" id="SECID0EFHHK"><title>Material examined.</title><p><bold><italic>Holotype</italic></bold><bold>:</bold> Japan: 1♂ (MK-AG-a413), Mt. Mihara, Hachijo Is. Tokyo Pref. (<named-content xmlns:xlink="http://www.w3.org/1999/xlink" content-type="dwc:verbatimCoordinates" xlink:type="simple"><named-content content-type="geo-json" specific-use="{&#34;type&#34;:&#34;Point&#34;,&#34;coordinates&#34;:[139.824150,33.113830]}" id="NCID0ESHHK" xlink:type="simple">33.11383°N, 139.82415°E</named-content></named-content>, 170m), 17-II-2012 (as larva on <italic><tp:taxon-name><tp:taxon-name-part taxon-name-part-type="genus" reg="Marchantia">Marchantia</tp:taxon-name-part><tp:taxon-name-part taxon-name-part-type="species" reg="emarginata">emarginata</tp:taxon-name-part><tp:taxon-name-part taxon-name-part-type="subspecies" reg="cuneiloba">cuneiloba</tp:taxon-name-part></tp:taxon-name></italic>), emerged on 23-IV-2012, NSMT-I-Dip 31913. <bold><italic>Paratypes</italic></bold><bold>:</bold> Japan: 1♀ (MK-AG-323), same data as holotype, NSMT-I-Dip 31914; 1♀ (MK-AG-a379), Naiku, Oe, Fukuchiyama, Kyoto Pref., 19-V-2021 (as larva on <italic><tp:taxon-name><tp:taxon-name-part taxon-name-part-type="genus" reg="Marchantia">M.</tp:taxon-name-part><tp:taxon-name-part taxon-name-part-type="species" reg="papillata">papillata</tp:taxon-name-part><tp:taxon-name-part taxon-name-part-type="subspecies" reg="grossibarba">grossibarba</tp:taxon-name-part></tp:taxon-name></italic>), emerged on 9-VI-2021, <named-content xmlns:xlink="http://www.w3.org/1999/xlink" content-type="dwc:institutional_code" xlink:title="National Museum of Nature and Science, Tokyo" xlink:href="http://grbio.org/institution/national-museum-nature-and-science" xlink:type="simple">NMNS</named-content>; 1♀ (MK-AG-a383), Tsudono, Aoi-ku, Shizuoka Pref., 19-V-2021 (as larva on <italic><tp:taxon-name><tp:taxon-name-part taxon-name-part-type="genus" reg="Marchantia">M.</tp:taxon-name-part><tp:taxon-name-part taxon-name-part-type="species" reg="papillata">papillata</tp:taxon-name-part><tp:taxon-name-part taxon-name-part-type="subspecies" reg="grossibarba">grossibarba</tp:taxon-name-part></tp:taxon-name></italic>), emerged on 10-V-2014, NSMT-I-Dip 31916; 1♂1♀ (MK-AG-a456, a359), Mt. Osuzu, Tsuno, Miyazaki Pref., 11-IV-2021 (as larva on <italic><tp:taxon-name><tp:taxon-name-part taxon-name-part-type="genus" reg="Marchantia">M.</tp:taxon-name-part><tp:taxon-name-part taxon-name-part-type="species" reg="papillata">papillata</tp:taxon-name-part><tp:taxon-name-part taxon-name-part-type="subspecies" reg="grossibarba">grossibarba</tp:taxon-name-part></tp:taxon-name></italic>), emerged on 21–22-V-2021, NSMT-I-Dip 31917, 31918; 1♀ (MK-AG-344), Jizodo, Mariya, Kisarazu, Chiba Pref., 17-III-2016 (as larva on <italic><tp:taxon-name><tp:taxon-name-part taxon-name-part-type="genus" reg="Marchantia">M.</tp:taxon-name-part><tp:taxon-name-part taxon-name-part-type="species" reg="pinnata">pinnata</tp:taxon-name-part></tp:taxon-name></italic>), emerged on 27-IV-2016, NSMT-I-Dip 31919.
                    </p></tp:treatment-sec><tp:treatment-sec sec-type="Other material" id="SECID0EGKHK"><title>Other material.</title><p> Japan: On <italic><tp:taxon-name><tp:taxon-name-part taxon-name-part-type="genus" reg="Marchantia">Marchantia</tp:taxon-name-part><tp:taxon-name-part taxon-name-part-type="species" reg="papillata">papillata</tp:taxon-name-part><tp:taxon-name-part taxon-name-part-type="subspecies" reg="grossibarba">grossibarba</tp:taxon-name-part></tp:taxon-name></italic>: 9♂9♀, Inago, Shibakawa, Fujinomiya, Shizuoka Pref., 26-V-2021 (as larva), emerged on 11-VI–2-VII-2021; 3♂3♀, Tsudono, Aoi-ku, Shizuoka Pref., 30-XI-2014 (as larva), emerged on 29-VII–9-VIII-2021; 6♂6♀, Naiku, Oe, Fukuchiyama, Kyoto Pref., 19-V-2021 (as larva), emerged on 1–16-VI-2021; 2♂, Muramatsu, Iwakura, Sakyo-ku, Kyoto Pref., 27-X-2017 (as larva), emerged on 9-XII-2017; 5♂1♀, Nagabuchi, Ume, Saeki, Oita Pref., 29-XI-2011 (as larva), emerged on 1–5-V-2011; 1♂9♀, Mt. Osuzu, Tsuno, Miyazaki Pref., 11-IV-2021 (as larva), emerged on 16–25-V-2021.
                    </p><p>On <italic><tp:taxon-name><tp:taxon-name-part taxon-name-part-type="genus" reg="Marchantia">Marchantia</tp:taxon-name-part><tp:taxon-name-part taxon-name-part-type="species" reg="emarginata">emarginata</tp:taxon-name-part><tp:taxon-name-part taxon-name-part-type="subspecies" reg="cuneiloba">cuneiloba</tp:taxon-name-part></tp:taxon-name></italic>: 2♀, Takae, Higashi-son, Kunigami, Okinawa Pref., 11-XI-2021 (as larva), emerged on 22–28-XI-2021; 2♂2♀, Nagura, Ishigaki Is., Yaeyama, Okinawa Pref., 7-XI-2021 (as larva), emerged on 13-XI–16-XII-2021.
                    </p><p>On <italic><tp:taxon-name><tp:taxon-name-part taxon-name-part-type="genus" reg="Marchantia">Marchantia</tp:taxon-name-part><tp:taxon-name-part taxon-name-part-type="species" reg="pinnata">pinnata</tp:taxon-name-part></tp:taxon-name></italic>: 1♀, Jizodo, Mariya, Kisarazu, Chiba Pref., 17-III-2016 (as larva), emerged on 27-IV-2016.
                    </p></tp:treatment-sec><tp:treatment-sec sec-type="Diagnosis" id="SECID0EZLHK"><title>Diagnosis.</title><p> A small black species (wing length 1.3–1.6 mm) having subshiny black scutum with an oval yellow pattern extending from mid-posterior margin to scutellum, black 1<sup>st</sup> flagellomere, yellow maxillary palpus, yellow halteres, and brownish legs. Male epandrium with a comb comprising seven fused tubercle-like setae, and surstylus with a comb comprising three fused tubercle-like setae. Larva mines the thallus of <italic><tp:taxon-name><tp:taxon-name-part taxon-name-part-type="genus" reg="Marchantia">Marchantia</tp:taxon-name-part><tp:taxon-name-part taxon-name-part-type="species" reg="emarginata">emarginata</tp:taxon-name-part><tp:taxon-name-part taxon-name-part-type="subspecies" reg="cuneiloba">cuneiloba</tp:taxon-name-part></tp:taxon-name></italic>,<italic><tp:taxon-name><tp:taxon-name-part taxon-name-part-type="genus" reg="Marchantia">M.</tp:taxon-name-part><tp:taxon-name-part taxon-name-part-type="species" reg="papillata">papillata</tp:taxon-name-part><tp:taxon-name-part taxon-name-part-type="subspecies" reg="grossibarba">grossibarba</tp:taxon-name-part></tp:taxon-name></italic> and <italic><tp:taxon-name><tp:taxon-name-part taxon-name-part-type="genus" reg="Marchantia">M.</tp:taxon-name-part><tp:taxon-name-part taxon-name-part-type="species" reg="pinnata">pinnata</tp:taxon-name-part></tp:taxon-name></italic>.
                    </p></tp:treatment-sec><tp:treatment-sec sec-type="Description" id="SECID0ELNHK"><title>Description.</title><p><bold>Adult male</bold> (Fig. <xref ref-type="fig" rid="F8">8A–E</xref>).
                    </p><p><bold><italic>Head</italic></bold><bold>:</bold> Head light yellow, with ocellar triangle yellow but ocellar tubercle dark brown, back of head dark brown (Fig. <xref ref-type="fig" rid="F8">8C</xref>). Frons light yellow, with reflective pruinosity. Antenna porrect, first flagellomere dark brown, pedicel and scape brown. Arista subbasal, black, pubescent. Clypeus, face, gena, parafacial and postgena light yellow. Proboscis normal, pale yellow; palpus dark yellow, cylindrical (Fig. <xref ref-type="fig" rid="F8">8B</xref>). <bold><italic>Chaetotaxy</italic></bold><bold>:</bold> Front orbitals three pairs; one <abbrev xmlns:xlink="http://www.w3.org/1999/xlink" xlink:title="inferior orbital setae" id="ABBRID0EMOHK" xlink:type="simple">ori</abbrev> directed inward; two <abbrev xmlns:xlink="http://www.w3.org/1999/xlink" xlink:title="superior orbital setae" id="ABBRID0EQOHK" xlink:type="simple">ors</abbrev> directed upward (Fig. <xref ref-type="fig" rid="F8">8B</xref>). Orbital setulae minute and erect, in a single row.
                    </p><fig id="F8" position="float" orientation="portrait"><object-id xmlns:xlink="http://www.w3.org/1999/xlink" content-type="doi" xlink:type="simple">10.3897/zookeys.1133.94530.figure8</object-id><object-id xmlns:xlink="http://www.w3.org/1999/xlink" content-type="arpha" xlink:type="simple">23BE1900-6704-5B31-9FB0-B072AB44814A</object-id><label>Figure 8.</label><caption><p><italic><tp:taxon-name><tp:taxon-name-part taxon-name-part-type="genus" reg="Phytoliriomyza">Phytoliriomyza</tp:taxon-name-part><tp:taxon-name-part taxon-name-part-type="species" reg="nubatama">nubatama</tp:taxon-name-part></tp:taxon-name></italic>sp. nov. <bold>A–D, G</bold> holotype male <bold>A</bold> habitus <bold>B</bold> lateral <bold>C</bold> frontal <bold>D</bold> dorsal <bold>E, F</bold> paratype female (MK-AG-323),<bold> E</bold> dorsal <bold>F</bold> frontal <bold>G–L</bold> male genitalia (<bold>G–K</bold> type locality <bold>L</bold> Kume Island) <bold>G</bold> whole genitalia, ventral <bold>H</bold> phallic complex, lateral <bold>I</bold> epandrium, ventral <bold>J</bold> ejaculatory apodeme lateral <bold>K</bold> postgonite <bold>L</bold> phallic complex, ventral.</p></caption><graphic xmlns:xlink="http://www.w3.org/1999/xlink" xlink:href="zookeys-1133-001_article-94530__-g008.jpg" position="float" orientation="portrait" xlink:type="simple" id="oo_775381.jpg"><uri content-type="original_file" xlink:type="simple">https://binary.pensoft.net/fig/775381</uri></graphic></fig><p><bold><italic>Thorax</italic></bold><bold>:</bold> Thorax subshiny. Scutum black. Scutellum black, medially with a small, obscure yellow patch; subscutellum black, anterior margin light yellow (Fig. <xref ref-type="fig" rid="F8">8D</xref>). Mediotergite dark brown, anatergite and katatergite light yellow. Pleuron largely light yellow; postpronotal lobe with anterior brown patch; notopleuron brownish yellow; anepisternum and anepimeron grayish yellow with brown spots on venters; katepisternum an meron with large dark brown patches on venter (Fig. <xref ref-type="fig" rid="F8">8B</xref>). Haltere light yellow, stalk grayish yellow. Calypter margin and hairs gray. Leg segments brown; basal half of femur brownish yellow. <bold><italic>Chaetotaxy</italic></bold><bold>:</bold> Scutum with 1+3 dorsocentrals, shortened anteriorly (Fig. <xref ref-type="fig" rid="F8">8D</xref>). Acrostichal setulae five pairs in two rows. <bold><italic>Wing</italic></bold>: Wing length 1.3&amp;nbsp;mm, costa reaching M<sub>1</sub> (Fig. <xref ref-type="fig" rid="F8">8A</xref>). Length of ultimate section of vein M<sub>4</sub> divided by penultimate section 1.0–1.3.
                    </p><p><bold><italic>Abdomen</italic></bold><bold>:</bold> Abdomen dorsally subshiny dark brown. <bold><italic>Genitalia</italic></bold><bold>:</bold> (Fig. <xref ref-type="fig" rid="F8">8G–L</xref>) Epandrium dark brown, rounded apically, inner-lateral surface with a comb comprising seven or eight fused long tubercle-like setae (Fig. <xref ref-type="fig" rid="F8">8I</xref>). Surstylus rounded; curved inwards, only sparsely setose apically; with a comb comprising three long fused tubercle-like setae on posterior margin (Fig. <xref ref-type="fig" rid="F8">8I</xref>). Cercus narrow, setose. Subepandrial sclerite with one pair of pale, broad, plate-like ventral process (Fig. <xref ref-type="fig" rid="F8">8I</xref>). Hypandrium slightly sclerotized along outer margin (Fig. <xref ref-type="fig" rid="F8">8G</xref>). Postgonite bare, goose barnacle-shaped, and cleft apically; upper lobe pointed apically (Fig. <xref ref-type="fig" rid="F8">8K</xref>). Phallophorus with deep incision below (Fig. <xref ref-type="fig" rid="F8">8G</xref>), articulated with phallapodeme, fused to epiphallus. Basiphallus 1/2 length of mesophallus (Fig. <xref ref-type="fig" rid="F8">8H</xref>). Basiphallus with narrow plate-like dorsal sclerite (Fig. <xref ref-type="fig" rid="F8">8H</xref>). Hypophallus membranous with lateral margins lightly sclerotized, medially with a pair of fused linear ventrally incurved sclerites (Fig. <xref ref-type="fig" rid="F8">8H, L</xref>). Paraphallus membranous supported by a pair of narrow plate-like pigmented sclerites (Fig. <xref ref-type="fig" rid="F8">8H, L</xref>). Mesophallus dark, cylindrical, S-curved in lateral view, longer than distiphallus (Fig. <xref ref-type="fig" rid="F8">8H</xref>). Distiphallus comprising one pair of stout tubules; each cylindrical, with a weak constriction medially, dorsally and laterally pigmented; with truncated apex; opening with indentation (Fig. <xref ref-type="fig" rid="F8">8H</xref>). Ejaculatory apodeme wide fan-shaped with narrow stalk and stout base; sperm pump clear with ventral sclerotized bar (Fig. <xref ref-type="fig" rid="F8">8J</xref>).
                    </p><p><bold>Female</bold> (Fig. <xref ref-type="fig" rid="F8">8F</xref>). Similar to male, but slightly larger and frons wider. Wing length 1.4–1.6 mm. <bold><italic>Postabdomen</italic></bold><bold>:</bold> (Fig. <xref ref-type="fig" rid="F9">9A, B</xref>) Oviscape dark brown, setigerous (Fig. <xref ref-type="fig" rid="F9">9A</xref>). Tergite 10 cruciform, laterally uniting narrow pleural sclerites (Fig. <xref ref-type="fig" rid="F9">9B</xref>). Each cercus with two stout, apical, trichoid sensilla, 1/2 length of cercus (Fig. <xref ref-type="fig" rid="F9">9B</xref>). Spermathecae semi-orbicular (Fig. <xref ref-type="fig" rid="F9">9A</xref>).
                    </p><fig id="F9" position="float" orientation="portrait"><object-id xmlns:xlink="http://www.w3.org/1999/xlink" content-type="doi" xlink:type="simple">10.3897/zookeys.1133.94530.figure9</object-id><object-id xmlns:xlink="http://www.w3.org/1999/xlink" content-type="arpha" xlink:type="simple">00DE1B26-F443-5FC5-BA5A-BFC279C1C744</object-id><label>Figure 9.</label><caption><p> Female morphology (<bold>A, B</bold>) and larval/adult ecology of <italic><tp:taxon-name><tp:taxon-name-part taxon-name-part-type="genus" reg="Phytoliriomyza">Phytoliriomyza</tp:taxon-name-part><tp:taxon-name-part taxon-name-part-type="species" reg="nubatama">nubatama</tp:taxon-name-part></tp:taxon-name></italic>sp. nov. (<bold>C–E</bold> at Tazukawa-keikoku <bold>F, G</bold> at Inago) <bold>A, B</bold> female postabdomen at type locality <bold>A</bold> oviscape and spermatheca <bold>B</bold> tergite 10 <bold>C</bold> landscape of riparian habitat <bold>D–G</bold> mined thalli of <italic><tp:taxon-name><tp:taxon-name-part taxon-name-part-type="genus" reg="Marchantia">Marchantia</tp:taxon-name-part><tp:taxon-name-part taxon-name-part-type="species" reg="papillata">papillata</tp:taxon-name-part><tp:taxon-name-part taxon-name-part-type="subspecies" reg="grossibarba">grossibarba</tp:taxon-name-part></tp:taxon-name></italic>(arrows indicate internal puparia) <bold>H, I</bold> live female flies at Iriomote Is on thalli of <italic><tp:taxon-name><tp:taxon-name-part taxon-name-part-type="genus" reg="Marchantia">Marchantia</tp:taxon-name-part><tp:taxon-name-part taxon-name-part-type="species" reg="emarginata">emarginata</tp:taxon-name-part><tp:taxon-name-part taxon-name-part-type="subspecies" reg="cuneiloba">cuneiloba</tp:taxon-name-part></tp:taxon-name></italic>.</p></caption><graphic xmlns:xlink="http://www.w3.org/1999/xlink" xlink:href="zookeys-1133-001_article-94530__-g009.jpg" position="float" orientation="portrait" xlink:type="simple" id="oo_775382.jpg"><uri content-type="original_file" xlink:type="simple">https://binary.pensoft.net/fig/775382</uri></graphic></fig></tp:treatment-sec><tp:treatment-sec sec-type="Etymology" id="SECID0EGXHK"><title>Etymology.</title><p> The specific name <italic>nubatama</italic> is a Japanese word meaning glossy black seed of the blackberry lily (<italic><tp:taxon-name><tp:taxon-name-part taxon-name-part-type="genus" reg="Iris">Iris</tp:taxon-name-part><tp:taxon-name-part taxon-name-part-type="species" reg="domestica">domestica</tp:taxon-name-part></tp:taxon-name></italic> (L.) Goldblatt &amp; Mabb.), to which morphology of adult fly’s scutum of this species is likened.
                    </p></tp:treatment-sec><tp:treatment-sec sec-type="Japanese name" id="SECID0EZXHK"><title>Japanese name.</title><p>Nubatama-tosazenigoke-hamoguribae.</p></tp:treatment-sec><tp:treatment-sec sec-type="Host plant" id="SECID0E5XHK"><title>Host plant.</title><p><italic><tp:taxon-name><tp:taxon-name-part taxon-name-part-type="genus" reg="Marchantia">Marchantia</tp:taxon-name-part><tp:taxon-name-part taxon-name-part-type="species" reg="emarginata">emarginata</tp:taxon-name-part><tp:taxon-name-part taxon-name-part-type="subspecies" reg="cuneiloba">cuneiloba</tp:taxon-name-part></tp:taxon-name></italic>,<italic><tp:taxon-name><tp:taxon-name-part taxon-name-part-type="genus" reg="Marchantia">M.</tp:taxon-name-part><tp:taxon-name-part taxon-name-part-type="species" reg="papillata">papillata</tp:taxon-name-part><tp:taxon-name-part taxon-name-part-type="subspecies" reg="grossibarba">grossibarba</tp:taxon-name-part></tp:taxon-name></italic> and <italic><tp:taxon-name><tp:taxon-name-part taxon-name-part-type="genus" reg="Marchantia">M.</tp:taxon-name-part><tp:taxon-name-part taxon-name-part-type="species" reg="pinnata">pinnata</tp:taxon-name-part></tp:taxon-name></italic> (<tp:taxon-name><tp:taxon-name-part taxon-name-part-type="family">Marchantiaceae</tp:taxon-name-part></tp:taxon-name>).
                    </p></tp:treatment-sec><tp:treatment-sec sec-type="Mine" id="SECID0ETZHK"><title>Mine.</title><p>Larvae construct linear mines in the thallus, and pupate in the midrib of the mined thalli (Fig. <xref ref-type="fig" rid="F9">9D–G</xref>).</p></tp:treatment-sec><tp:treatment-sec sec-type="Biological notes" id="SECID0E4ZHK"><title>Biological notes.</title><p> The main habitats of this species are river banks where <italic><tp:taxon-name><tp:taxon-name-part taxon-name-part-type="genus" reg="Marchantia">Marchantia</tp:taxon-name-part><tp:taxon-name-part taxon-name-part-type="species" reg="papillata">papillata</tp:taxon-name-part><tp:taxon-name-part taxon-name-part-type="subspecies" reg="grossibarba">grossibarba</tp:taxon-name-part></tp:taxon-name></italic> grew on rocky substrate (Fig. <xref ref-type="fig" rid="F9">9C</xref>). In Izu Islands and Ryukyu Islands, the host plant species <italic><tp:taxon-name><tp:taxon-name-part taxon-name-part-type="genus" reg="Marchantia">Marchantia</tp:taxon-name-part><tp:taxon-name-part taxon-name-part-type="species" reg="emarginata">emarginata</tp:taxon-name-part><tp:taxon-name-part taxon-name-part-type="subspecies" reg="cuneiloba">cuneiloba</tp:taxon-name-part></tp:taxon-name></italic> is found on damp banking and levee of paddy fields. Our rearing records suggest that this species is multivoltine.
                    </p></tp:treatment-sec><tp:treatment-sec sec-type="Distribution" id="SECID0EF2HK"><title>Distribution.</title><p>Japan: Honshu, Shikoku, Kyushu, Amami, Okinawa and Yaeyama Islands (Fig. <xref ref-type="fig" rid="F2">2</xref>).</p></tp:treatment-sec><tp:treatment-sec sec-type="Remarks" id="SECID0EP2HK"><title>Remarks.</title><p> This species resembles <italic><tp:taxon-name><tp:taxon-name-part taxon-name-part-type="genus" reg="Phytoliriomyza">P.</tp:taxon-name-part><tp:taxon-name-part taxon-name-part-type="species" reg="foliocerotis">foliocerotis</tp:taxon-name-part></tp:taxon-name></italic> in glossy black scutum and black scutellum with small yellow spot; it is distinguished from the latter by the black 1<sup>st</sup> flagellomere (yellow in <italic><tp:taxon-name><tp:taxon-name-part taxon-name-part-type="genus" reg="Phytoliriomyza">P.</tp:taxon-name-part><tp:taxon-name-part taxon-name-part-type="species" reg="foliocerotis">foliocerotis</tp:taxon-name-part></tp:taxon-name></italic>).
                    </p><sec sec-type="Species associated with Dumortiera" id="SECID0EN3HK"><title>Species associated with <italic><tp:taxon-name><tp:taxon-name-part taxon-name-part-type="genus" reg="Dumortiera">Dumortiera</tp:taxon-name-part></tp:taxon-name></italic></title></sec></tp:treatment-sec><tp:treatment-sec><!--Section generated to contain objects referenced in tp:taxon-treatment.--><fig id="F2" position="float" orientation="portrait"><object-id xmlns:xlink="http://www.w3.org/1999/xlink" content-type="doi" xlink:type="simple">10.3897/zookeys.1133.94530.figure2</object-id><object-id xmlns:xlink="http://www.w3.org/1999/xlink" content-type="arpha" xlink:type="simple">45286668-6262-5E80-BF25-539D04071631</object-id><label>Figure 2.</label><caption><p> Locality records of three <italic><tp:taxon-name><tp:taxon-name-part taxon-name-part-type="genus" reg="Phytoliriomyza">Phytoliriomyza</tp:taxon-name-part></tp:taxon-name></italic> species associated with <italic><tp:taxon-name><tp:taxon-name-part taxon-name-part-type="genus" reg="Marchantia">Marchantia</tp:taxon-name-part></tp:taxon-name></italic> spp.: <italic><tp:taxon-name><tp:taxon-name-part taxon-name-part-type="genus" reg="Phytoliriomyza">P.</tp:taxon-name-part><tp:taxon-name-part taxon-name-part-type="species" reg="dorsata">dorsata</tp:taxon-name-part></tp:taxon-name></italic>,  <italic><tp:taxon-name><tp:taxon-name-part taxon-name-part-type="genus" reg="Phytoliriomyza">P.</tp:taxon-name-part><tp:taxon-name-part taxon-name-part-type="species" reg="igniculus">igniculus</tp:taxon-name-part></tp:taxon-name></italic>, <italic><tp:taxon-name><tp:taxon-name-part taxon-name-part-type="genus" reg="Phytoliriomyza">P.</tp:taxon-name-part><tp:taxon-name-part taxon-name-part-type="species" reg="tsukuyomi">tsukuyomi</tp:taxon-name-part></tp:taxon-name></italic>,  <italic><tp:taxon-name><tp:taxon-name-part taxon-name-part-type="genus" reg="Phytoliriomyza">P.</tp:taxon-name-part><tp:taxon-name-part taxon-name-part-type="species" reg="marchantiae">marchantiae</tp:taxon-name-part></tp:taxon-name></italic>and<italic><tp:taxon-name><tp:taxon-name-part taxon-name-part-type="genus" reg="Phytoliriomyza">P.</tp:taxon-name-part><tp:taxon-name-part taxon-name-part-type="species" reg="nubatama">nubatama</tp:taxon-name-part></tp:taxon-name></italic>.</p></caption><graphic xmlns:xlink="http://www.w3.org/1999/xlink" xlink:href="zookeys-1133-001_article-94530__-g002.jpg" position="float" orientation="portrait" xlink:type="simple" id="oo_775375.jpg"><uri content-type="original_file" xlink:type="simple">https://binary.pensoft.net/fig/775375</uri></graphic></fig></tp:treatment-sec></tp:taxon-treatment>
