# Supplementary material for: ﻿Diversity underfoot of agromyzids (Agromyzidae, Diptera) mining thalli of liverworts and hornworts
Source: Zookeys. 2022 Nov 30;1133:1–164. doi: 10.3897/zookeys.1133.94530 (PMC9836506; doi:10.3897/zookeys.1133.94530)
Supplement: XML Treatment for Phytoliriomyza dumortierae [file zookeys.1133.94530-treatment7.xml]

<!DOCTYPE tp:taxon-treatment
  PUBLIC "-//TaxonX//DTD Taxonomic Treatment Publishing DTD v0 20100105//EN" "tax-treatment-NSO.dtd">
<tp:taxon-treatment xmlns:tp="http://www.plazi.org/taxpub"><tp:treatment-meta><kwd-group><label>Taxon classification</label><kwd>
              <named-content content-type="kingdom">Animalia</named-content>
            </kwd><kwd>
              <named-content content-type="order">Diptera</named-content>
            </kwd><kwd>
              <named-content content-type="family">Agromyzidae</named-content>
            </kwd></kwd-group><mixed-citation publication-type="journal"><person-group><name><surname>Kato</surname><given-names>Makoto</given-names></name><name><surname>Yamamori</surname><given-names>Luna</given-names></name><name><surname>Imada</surname><given-names>Yume</given-names></name></person-group><article-title>﻿Diversity underfoot of agromyzids (<tp:taxon-name><tp:taxon-name-part taxon-name-part-type="family">Agromyzidae</tp:taxon-name-part></tp:taxon-name>, <tp:taxon-name><tp:taxon-name-part taxon-name-part-type="order">Diptera</tp:taxon-name-part></tp:taxon-name>) mining thalli of liverworts and hornworts</article-title><source>Zookeys</source><day>30</day><month>11</month><year>2022</year><volume>1133</volume><fpage>1</fpage><lpage>164</lpage><pub-id pub-id-type="doi">10.3897/zookeys.1133.94530</pub-id></mixed-citation></tp:treatment-meta><tp:nomenclature><label>﻿6.﻿</label><tp:taxon-name>
            <object-id xmlns:xlink="http://www.w3.org/1999/xlink" content-type="arpha" xlink:type="simple">214844B5-23DF-5237-817C-A2B70B855E77</object-id>
            <tp:taxon-name-part taxon-name-part-type="genus" reg="Phytoliriomyza">Phytoliriomyza</tp:taxon-name-part>
            <tp:taxon-name-part taxon-name-part-type="species" reg="dumortierae">dumortierae</tp:taxon-name-part>
            <object-id xmlns:xlink="http://www.w3.org/1999/xlink" content-type="zoobank" xlink:type="simple">https://zoobank.org/68B05020-D8FD-46E0-87FB-2FEBBF2B9A68</object-id>
          </tp:taxon-name><tp:taxon-authority>Kato</tp:taxon-authority><tp:taxon-status xmlns:xlink="http://www.w3.org/1999/xlink" xlink:type="simple">sp. nov.</tp:taxon-status><xref ref-type="fig" rid="F10">Figs 10</xref><xref ref-type="fig" rid="F11">, 11</xref></tp:nomenclature><tp:treatment-sec sec-type="Material examined" id="SECID0EA5HK"><title>Material examined.</title><p><bold><italic>Holotype</italic></bold><bold>:</bold> Japan: 1♂ (MK-AG-246), Higashinakama, Sumiyo, Amami, Kagoshima Pref. (<named-content xmlns:xlink="http://www.w3.org/1999/xlink" content-type="dwc:verbatimCoordinates" xlink:type="simple"><named-content content-type="geo-json" specific-use="{&#34;type&#34;:&#34;Point&#34;,&#34;coordinates&#34;:[129.436562,28.269613]}" id="NCID0EN5HK" xlink:type="simple">28.269613°N, 129.436562°E</named-content></named-content>, 340 m asl), 21-II-2015 (as larva on <italic><tp:taxon-name><tp:taxon-name-part taxon-name-part-type="genus" reg="Dumortiera">Dumortiera</tp:taxon-name-part><tp:taxon-name-part taxon-name-part-type="species" reg="hirsuta">hirsuta</tp:taxon-name-part></tp:taxon-name></italic>), emerged on 1-IV-2015, NSMT-I-Dip 31920. <bold><italic>Paratypes</italic></bold><bold>:</bold> Japan: 1♂2♀ (MK-AG-a486, a487, a488), same data as holotype, emerged on 30-III–7-IV-2015, NSMT-I-Dip 31921–31923; 1♀ (MK-AG-267), Abe-toge, Aoi-ku, Shizuoka Pref., 1-V-2015 (as larva), emerged on 18-V-2015, NSMT-I-Dip 31924; 1♀ (MK-AG-241), Narutaki, Ichiu, Tsurugi, Tokushima Pref., 12-VI-2017 (as larva), emerged on 21-VI-2017, NSMT-I-Dip 31926; 1♀ (MK-AG-282), Isso, Yaku Is., Kumage, Kagoshima Pref., 29-III-2017 (as larva), emerged on 2-V-2017, NSMT-I-Dip 31927; 1♀ (MK-AG-250), Nagakumo-toge, Tatsugo, Oshima, Kagoshima Pref., 23-II-2016 (as larva), emerged on 25-III-2015, NSMT-I-Dip 31928.
                    </p></tp:treatment-sec><tp:treatment-sec sec-type="Other material" id="SECID0EB6HK"><title>Other material.</title><p>Japan: 5♂4♀, Abe-toge, Aoi-ku, Shizuoka Pref., 5-I-2015 (as larva), emerged on 18-V-2016; 2♂3♀, Tango-kanzaki, Maizuru, Kyoto Pref., 19-V-2021 (as larva), emerged on 30-V–5-VI-2021; 1♂1♀, Tategasaki, Kumano, Mie Pref., 23-IV-2021 (as larva), emerged on 11-V-2021; 3♀, Gakuen-ji, Bessho, Izumo, Shimane Pref., 31-III-2015 (as larva), emerged on 9-V-2015; 3♂1♀, Tazukawa-keikoku, Katsuura, Tokushima Pref., 30-III-2021 (as larva), emerged on 11–20-V-2021; 3♂4♀, Narutaki, Ichiu, Tsurugi, Tokushima Pref., 12-VI-2017 (as larva), emerged on 17–21-VI-2017; 1♀, Tashiro, Kinko, Kimotsuki, Kagoshima Pref., 22-III-2015 (as larva), emerged on 1-V-2015; 1♂1♀, Isso, Yaku Is., Kumage, Kagoshima Pref., 11-III-2016 (as larva), emerged on 617–19-IV-2016; 11♂14♀, Higashinakama, Sumiyo, Amami, Kagoshima Pref., 21-II-2015 (as larva), emerged on 30-III–8-IV-2015.</p></tp:treatment-sec><tp:treatment-sec sec-type="Diagnosis" id="SECID0EG6HK"><title>Diagnosis.</title><p>A large dark species (wing length 1.9–2.2 mm) having subshiny dark brown scutum, brownish yellow scutellum, black 1<sup>st</sup> flagellomere, dark maxillary palpus, dark halteres, and dark gray legs. Male epandrium inner-laterally with an incomplete comb comprising three short, fused, tubercle-like setae medially. Larva mines the thallus of <italic><tp:taxon-name><tp:taxon-name-part taxon-name-part-type="genus" reg="Dumortiera">Dumortiera</tp:taxon-name-part><tp:taxon-name-part taxon-name-part-type="species" reg="hirsuta">hirsuta</tp:taxon-name-part></tp:taxon-name></italic>.
                    </p></tp:treatment-sec><tp:treatment-sec sec-type="Description" id="SECID0EZ6HK"><title>Description.</title><p><bold>Adult male</bold> (Fig. <xref ref-type="fig" rid="F10">10A–D</xref>).
                    </p><p><bold><italic>Head</italic></bold><bold>:</bold> Head largely light yellow; ocellar triangle yellow but ocellar tubercle dark brown; front-orbital plate brown; back of head brown above foramen excluding margin (Fig. <xref ref-type="fig" rid="F10">10C</xref>). Antenna porrect, first flagellomere black, pedicel and scape brown. Arista subbasal, pubescent. Face, gena, parafacial and postgena light yellow. Proboscis normal, yellow; palpus brown, cylindrical. <bold><italic>Chaetotaxy</italic></bold><bold>:</bold> Front orbitals three pairs; one <abbrev xmlns:xlink="http://www.w3.org/1999/xlink" xlink:title="inferior orbital setae" id="ABBRID0EXAAM" xlink:type="simple">ori</abbrev> directed inward; two <abbrev xmlns:xlink="http://www.w3.org/1999/xlink" xlink:title="superior orbital setae" id="ABBRID0E2AAM" xlink:type="simple">ors</abbrev> directed upward (Fig. <xref ref-type="fig" rid="F10">10B</xref>). Orbital setulae minute and erect, in a single row.
                    </p><fig id="F10" position="float" orientation="portrait"><object-id xmlns:xlink="http://www.w3.org/1999/xlink" content-type="doi" xlink:type="simple">10.3897/zookeys.1133.94530.figure10</object-id><object-id xmlns:xlink="http://www.w3.org/1999/xlink" content-type="arpha" xlink:type="simple">40E3885D-FA30-5273-B0F7-43326878100F</object-id><label>Figure 10.</label><caption><p><italic><tp:taxon-name><tp:taxon-name-part taxon-name-part-type="genus" reg="Phytoliriomyza">Phytoliriomyza</tp:taxon-name-part><tp:taxon-name-part taxon-name-part-type="species" reg="dumortierae">dumortierae</tp:taxon-name-part></tp:taxon-name></italic>sp. nov. <bold>A–D </bold>holotype male <bold>A</bold> habitus <bold>B</bold> lateral <bold>C</bold> frontal <bold>D</bold> dorsal <bold>E</bold> paratype female (MK-AG-241) <bold>F–L</bold> male genitalia (<bold>F</bold> at type locality <bold>G–I</bold> at Ichiu <bold>J–L</bold> at Tashiro) <bold>F</bold> whole genitalia, ventral <bold>G</bold> whole genitalia, lateral <bold>H</bold> phallic complex, lateral <bold>I</bold> ejaculatory apodeme, lateral <bold>J</bold> phallic complex, ventral <bold>K–L</bold> epandrium, posterior and anterior.</p></caption><graphic xmlns:xlink="http://www.w3.org/1999/xlink" xlink:href="zookeys-1133-001_article-94530__-g010.jpg" position="float" orientation="portrait" xlink:type="simple" id="oo_775383.jpg"><uri content-type="original_file" xlink:type="simple">https://binary.pensoft.net/fig/775383</uri></graphic></fig><p><bold><italic>Thorax</italic></bold><bold>:</bold> Thorax subshiny. Scutum dark brown with a pair of terminal yellow patches adjoining scutellum (Fig. <xref ref-type="fig" rid="F10">10D</xref>). Scutellum yellow with lateral corner narrowly brown. Mediotergite, katatergite and anatergite dark brown. Pleuron yellow, lower half of anepisternum and anepimeron brown, meron and katepisternum brown (Fig. <xref ref-type="fig" rid="F10">10B</xref>). Haltere light yellow. Calypter margin and hairs gray. Leg segments brown; tibia and tarsus dark brown. <bold><italic>Chaetotaxy</italic></bold><bold>:</bold> Scutum with 1+3 dorsocentrals, shortened anteriorly. Acrostichal setulae seven or eight pairs in two rows (Fig. <xref ref-type="fig" rid="F10">10D</xref>). <bold><italic>Wing</italic></bold><bold>:</bold> Wing length 1.9&amp;nbsp;mm, costa reaching M<sub>1</sub> (Fig. <xref ref-type="fig" rid="F10">10A</xref>). Length of ultimate section of vein M<sub>4</sub> divided by penultimate section 1.2.
                    </p><p><bold><italic>Abdomen</italic></bold><bold>:</bold> Abdomen dorsally subshiny brown (Fig. <xref ref-type="fig" rid="F10">10A</xref>). <bold><italic>Genitalia</italic></bold><bold>:</bold> (Fig. <xref ref-type="fig" rid="F10">10F–L</xref>) Epandrium dark brown rounded apically, onion-shaped in lateral view (Fig. <xref ref-type="fig" rid="F10">10G</xref>); inner-anterior margin with two stout tubercle-like setae, and inner-lateral margin with an incomplete comb comprising three short, fused, tubercle-like setae medially (Fig. <xref ref-type="fig" rid="F10">10K, L</xref>). Surstylus with a row of seven or eight strong setae apically and one or two stout tubercle-like setae posteriorly. Subepandrial sclerite with one pair of long, ventrally directed arms; distal end flattened and expanded (Fig. <xref ref-type="fig" rid="F10">10F</xref>). Hypandrium sclerotized along outer margin (Fig. <xref ref-type="fig" rid="F10">10F</xref>). Postgonite bare and goose barnacle-shaped with a pointed apex (Fig. <xref ref-type="fig" rid="F10">10J</xref>). Phallophorus articulated with phallapodeme, fused to epiphallus (Fig. <xref ref-type="fig" rid="F10">10H, J</xref>). Basiphallus consisting of a pair of asymmetric dark narrow plate-like sclerites; both protruding ventrally (Fig. <xref ref-type="fig" rid="F10">10F–H, J</xref>). Hypophallus broad and membranous with lateral margin sclerotized, medially with a pair of short converging sclerites (Fig. <xref ref-type="fig" rid="F10">10H, J</xref>). Paraphallus narrow, membranous and distally pointed, with distal tip pigmented (Fig. <xref ref-type="fig" rid="F10">10F–H, J</xref>). Mesophallus dark, turgid, widest subbasally, as long as distiphallus (Fig. <xref ref-type="fig" rid="F10">10H</xref>). Distiphallus comprising one pair of stout tubules; basal 1/3 composed of dark sclerite basally and weaker medial region; distal 2/3 dark, claviform, tip rounded (Fig. <xref ref-type="fig" rid="F10">10H</xref>). Ejaculatory apodeme fan-shaped with marginal pale area and broad stalk; base dark and wide to one side; sperm pump clear (Fig. <xref ref-type="fig" rid="F10">10I</xref>).
                    </p><p><bold>Female</bold> (Fig. <xref ref-type="fig" rid="F10">10E</xref>). Similar to male, but slightly larger. Wing length 2.2 mm. <bold><italic>Postabdomen</italic></bold><bold>:</bold> (Fig. <xref ref-type="fig" rid="F11">11A, B</xref>) Oviscape dark brown sparsely setigerous (Fig. <xref ref-type="fig" rid="F11">11A</xref>). Tergite 10 trifurcate, laterally uniting narrow pleural sclerites (Fig. <xref ref-type="fig" rid="F11">11B</xref>). Each cercus with two stout, apical, trichoid sensilla, 1/3 length of cercus. Spermathecae semi-orbicular, with truncate proximal ends (Fig. <xref ref-type="fig" rid="F11">11A</xref>).
                    </p><fig id="F11" position="float" orientation="portrait"><object-id xmlns:xlink="http://www.w3.org/1999/xlink" content-type="doi" xlink:type="simple">10.3897/zookeys.1133.94530.figure11</object-id><object-id xmlns:xlink="http://www.w3.org/1999/xlink" content-type="arpha" xlink:type="simple">5AC2CAC6-59F3-5F16-AC7A-931E0A2A77A6</object-id><label>Figure 11.</label><caption><p> Female morphology and larval ecology of <italic><tp:taxon-name><tp:taxon-name-part taxon-name-part-type="genus" reg="Phytoliriomyza">Phytoliriomyza</tp:taxon-name-part><tp:taxon-name-part taxon-name-part-type="species" reg="dumortierae">dumortierae</tp:taxon-name-part></tp:taxon-name></italic>sp. nov. <bold>A, B </bold>female postabdomen at type locality <bold>A</bold> oviscape and spermatheca <bold>B</bold> tergite 10 <bold>C–I</bold> habitat and the host liverwort <italic><tp:taxon-name><tp:taxon-name-part taxon-name-part-type="genus" reg="Dumortiera">Dumortiera</tp:taxon-name-part><tp:taxon-name-part taxon-name-part-type="species" reg="hirsuta">hirsuta</tp:taxon-name-part></tp:taxon-name></italic><bold>C</bold> mined thallus at Gakuenji <bold>D</bold> habitat at type locality <bold>E</bold> mined thallus at type locality (an arrow indicates internal puparium) <bold>F</bold> an internal puparium in thallus at Tazukawa-keikoku <bold>G</bold> habitat at Ichiu, <bold>H, I</bold> mined thalli at Ichiu.</p></caption><graphic xmlns:xlink="http://www.w3.org/1999/xlink" xlink:href="zookeys-1133-001_article-94530__-g011.jpg" position="float" orientation="portrait" xlink:type="simple" id="oo_775384.jpg"><uri content-type="original_file" xlink:type="simple">https://binary.pensoft.net/fig/775384</uri></graphic></fig></tp:treatment-sec><tp:treatment-sec sec-type="Variation" id="SECID0E1IAM"><title>Variation.</title><p>The color of frons and scutellum varies from yellow to brownish yellow in some localities.</p></tp:treatment-sec><tp:treatment-sec sec-type="Etymology" id="SECID0E6IAM"><title>Etymology.</title><p> The specific name refers to its host plant genus <italic><tp:taxon-name><tp:taxon-name-part taxon-name-part-type="genus" reg="Dumortiera">Dumortiera</tp:taxon-name-part></tp:taxon-name></italic>.
                    </p></tp:treatment-sec><tp:treatment-sec sec-type="Japanese name" id="SECID0EMJAM"><title>Japanese name.</title><p>Zangetsu-kezenigoke-hamoguribae.</p></tp:treatment-sec><tp:treatment-sec sec-type="Host plant" id="SECID0ERJAM"><title>Host plant.</title><p><italic><tp:taxon-name><tp:taxon-name-part taxon-name-part-type="genus" reg="Dumortiera">Dumortiera</tp:taxon-name-part><tp:taxon-name-part taxon-name-part-type="species" reg="hirsuta">hirsuta</tp:taxon-name-part></tp:taxon-name></italic> (<tp:taxon-name><tp:taxon-name-part taxon-name-part-type="family">Dumortieraceae</tp:taxon-name-part></tp:taxon-name>).
                    </p></tp:treatment-sec><tp:treatment-sec sec-type="Mine" id="SECID0EHKAM"><title>Mine.</title><p>(Fig. <xref ref-type="fig" rid="F11">11C, E, F, H, I</xref>) Larvae construct linear mines in the midrib of the thallus in early instars, and in the last instar construct radiate or blotch mines by coming out from the midrib, and pupate in the mines.</p></tp:treatment-sec><tp:treatment-sec sec-type="Biological notes" id="SECID0ERKAM"><title>Biological notes.</title><p>The main habitats of this species are along streams in warm temperate evergreen forests (Fig. <xref ref-type="fig" rid="F11">11D, G</xref>). Our rearing records suggest that this species is univoltine, and that adults emerge from overwintered pupae in spring.</p></tp:treatment-sec><tp:treatment-sec sec-type="Distribution" id="SECID0E2KAM"><title>Distribution.</title><p>Japan: Honshu, Shikoku, Kyushu, Yaku Island and Amami-oshima Island (Fig. <xref ref-type="fig" rid="F12">12</xref>).</p><fig id="F12" position="float" orientation="portrait"><object-id xmlns:xlink="http://www.w3.org/1999/xlink" content-type="doi" xlink:type="simple">10.3897/zookeys.1133.94530.figure12</object-id><object-id xmlns:xlink="http://www.w3.org/1999/xlink" content-type="arpha" xlink:type="simple">2879F523-1E88-5E7B-9155-22D3B1B2C878</object-id><label>Figure 12.</label><caption><p> Locality records of three <italic><tp:taxon-name><tp:taxon-name-part taxon-name-part-type="genus" reg="Phytoliriomyza">Phytoliriomyza</tp:taxon-name-part></tp:taxon-name></italic> species associated with <italic><tp:taxon-name><tp:taxon-name-part taxon-name-part-type="genus" reg="Dumortiera">Dumortiera</tp:taxon-name-part></tp:taxon-name></italic> spp.: <italic><tp:taxon-name><tp:taxon-name-part taxon-name-part-type="genus" reg="Phytoliriomyza">P.</tp:taxon-name-part><tp:taxon-name-part taxon-name-part-type="species" reg="dumortierae">dumortierae</tp:taxon-name-part></tp:taxon-name></italic>and<italic><tp:taxon-name><tp:taxon-name-part taxon-name-part-type="genus" reg="Phytoliriomyza">P.</tp:taxon-name-part><tp:taxon-name-part taxon-name-part-type="species" reg="crepusculum">crepusculum</tp:taxon-name-part></tp:taxon-name></italic>.</p></caption><graphic xmlns:xlink="http://www.w3.org/1999/xlink" xlink:href="zookeys-1133-001_article-94530__-g012.jpg" position="float" orientation="portrait" xlink:type="simple" id="oo_775385.jpg"><uri content-type="original_file" xlink:type="simple">https://binary.pensoft.net/fig/775385</uri></graphic></fig></tp:treatment-sec><tp:treatment-sec sec-type="Remarks" id="SECID0EYMAM"><title>Remarks.</title><p> This species resembles <italic><tp:taxon-name><tp:taxon-name-part taxon-name-part-type="genus" reg="Phytoliriomyza">P.</tp:taxon-name-part><tp:taxon-name-part taxon-name-part-type="species" reg="wiesnerellae">wiesnerellae</tp:taxon-name-part></tp:taxon-name></italic> in coloration of head, thorax, abdomen, and legs; it is distinguished from the latter by the pleuron with the lower half darkened (pleuron almost wholly yellow in <italic><tp:taxon-name><tp:taxon-name-part taxon-name-part-type="genus" reg="Phytoliriomyza">P.</tp:taxon-name-part><tp:taxon-name-part taxon-name-part-type="species" reg="wiesnerellae">wiesnerellae</tp:taxon-name-part></tp:taxon-name></italic>). The great morphological difference in male genitalia suggests that these two species are not closely related.
                    </p></tp:treatment-sec></tp:taxon-treatment>
