# Supplementary material for: ﻿Diversity underfoot of agromyzids (Agromyzidae, Diptera) mining thalli of liverworts and hornworts
Source: Zookeys. 2022 Nov 30;1133:1–164. doi: 10.3897/zookeys.1133.94530 (PMC9836506; doi:10.3897/zookeys.1133.94530)
Supplement: XML Treatment for Phytoliriomyza crepusculum [file zookeys.1133.94530-treatment8.xml]

<!DOCTYPE tp:taxon-treatment
  PUBLIC "-//TaxonX//DTD Taxonomic Treatment Publishing DTD v0 20100105//EN" "tax-treatment-NSO.dtd">
<tp:taxon-treatment xmlns:tp="http://www.plazi.org/taxpub"><tp:treatment-meta><kwd-group><label>Taxon classification</label><kwd>
              <named-content content-type="kingdom">Animalia</named-content>
            </kwd><kwd>
              <named-content content-type="order">Diptera</named-content>
            </kwd><kwd>
              <named-content content-type="family">Agromyzidae</named-content>
            </kwd></kwd-group><mixed-citation publication-type="journal"><person-group><name><surname>Kato</surname><given-names>Makoto</given-names></name><name><surname>Yamamori</surname><given-names>Luna</given-names></name><name><surname>Imada</surname><given-names>Yume</given-names></name></person-group><article-title>﻿Diversity underfoot of agromyzids (<tp:taxon-name><tp:taxon-name-part taxon-name-part-type="family">Agromyzidae</tp:taxon-name-part></tp:taxon-name>, <tp:taxon-name><tp:taxon-name-part taxon-name-part-type="order">Diptera</tp:taxon-name-part></tp:taxon-name>) mining thalli of liverworts and hornworts</article-title><source>Zookeys</source><day>30</day><month>11</month><year>2022</year><volume>1133</volume><fpage>1</fpage><lpage>164</lpage><pub-id pub-id-type="doi">10.3897/zookeys.1133.94530</pub-id></mixed-citation></tp:treatment-meta><tp:nomenclature><label>﻿7.﻿</label><tp:taxon-name>
            <object-id xmlns:xlink="http://www.w3.org/1999/xlink" content-type="arpha" xlink:type="simple">FC660752-E10E-56E9-A013-4CA0D9B34DC2</object-id>
            <tp:taxon-name-part taxon-name-part-type="genus" reg="Phytoliriomyza">Phytoliriomyza</tp:taxon-name-part>
            <tp:taxon-name-part taxon-name-part-type="species" reg="crepusculum">crepusculum</tp:taxon-name-part>
            <object-id xmlns:xlink="http://www.w3.org/1999/xlink" content-type="zoobank" xlink:type="simple">https://zoobank.org/421AB9E5-4908-450E-8960-79A097FA8EBA</object-id>
          </tp:taxon-name><tp:taxon-authority>Kato</tp:taxon-authority><tp:taxon-status xmlns:xlink="http://www.w3.org/1999/xlink" xlink:type="simple">sp. nov.</tp:taxon-status><xref ref-type="fig" rid="F13">Fig. 13.</xref></tp:nomenclature><tp:treatment-sec sec-type="Material examined" id="SECID0EYOAM"><title>Material examined.</title><p><bold><italic>Holotype</italic></bold><bold>:</bold> Japan: 1♂ (MK-AG-a29), Naiku, Oe, Fukuchiyama, Kyoto Pref. (<named-content xmlns:xlink="http://www.w3.org/1999/xlink" content-type="dwc:verbatimCoordinates" xlink:type="simple"><named-content content-type="geo-json" specific-use="{&#34;type&#34;:&#34;Point&#34;,&#34;coordinates&#34;:[135.150397,35.433016]}" id="NCID0EFPAM" xlink:type="simple">35.433016°N, 135.150397°E</named-content></named-content>, 75 m asl), 17-III-2017 (as larva), emerged on 17-V-2017, NSMT-I-Dip 31929. <bold><italic>Paratypes</italic></bold><bold>:</bold> Japan: 1♂ (MK-AG-a457), type locality, 19-V-2021 (as larva), on 1-VII-2021, NSMT-I-Dip 31930; 1♂1 ♀ (MK-AG-a399, 274), Inago, Shibakawa, Fujinomiya, Shizuoka Pref., 17-II-2002 (as larva), emerged on 17–23-IV-2002, NSMT-I-Dip 31931, 31932; 1♂ (MK-AG-a309), Mitake, Kamitsushima, Nagasaki Pref., 19-IV-2009 (as larva), emerged on 6-VI-2009, NSMT-I-Dip 31933.
                    </p></tp:treatment-sec><tp:treatment-sec sec-type="Other material" id="SECID0EOPAM"><title>Other material.</title><p>Japan: 1♀, Sanekawa-keikoku, Iide, Aga, Higashikanbara, Niigata Pref., 3-V-2015 (as larva), emerged on 12-VI -2015; 1♀, Mt. Kiyosumi, Kamogawa, Chiba Pref., 24-I-2012 (as larva), emerged on 25-V–5-VI-2012; 17♂32♀, Inago, Shibakawa, Fujinomiya, Shizuoka Pref., 17-II-2002 (as larva), emerged on 23-IV–5-VI-2021; 1♂, Shogawa-kyo, Tonami, Toyama Pref., 3-V-2016 (as larva), emerged on 9-VI -2016; 1♀, Takeda-gawa, Maruoka, Sakai, Fukui Pref., 6-IV-2002 (as larva), emerged on 13-VI-2019; 2♂2♀, Mt. Nabejiri, Taga, Shiga Pref., 23-V-2015 (as larva), emerged on 26–15-VI-2015; 1♂1♀, Boumura, Kazuragawa, Otsu, Shiga Pref., 7-IV-2002 (as larva), emerged on 24-V-2002; 1♂1♀, Mitake, Kamitsushima, Nagasaki Pref., 9-IV-2009 (as larva), emerged on 6-VI-2009.</p></tp:treatment-sec><tp:treatment-sec sec-type="Diagnosis" id="SECID0ETPAM"><title>Diagnosis.</title><p> A medium-sized species (wing length 1.4–1.8 mm) having subshiny brown scutum with brownish yellow pattern extending from mid-posterior margin to scutellum, black 1<sup>st</sup> flagellomere, brown maxillary palpus, brown halteres, and brownish yellow legs. Male epandrium inner-laterally with a comb comprising five long fused tubercle-like setae. Larva mines the thallus of <italic><tp:taxon-name><tp:taxon-name-part taxon-name-part-type="genus" reg="Dumortiera">Dumortiera</tp:taxon-name-part><tp:taxon-name-part taxon-name-part-type="species" reg="hirsuta">hirsuta</tp:taxon-name-part></tp:taxon-name></italic>.
                    </p></tp:treatment-sec><tp:treatment-sec sec-type="Description" id="SECID0EGQAM"><title>Description.</title><p><bold>Adult male</bold> (Fig. <xref ref-type="fig" rid="F13">13A–D</xref>).
                    </p><p><bold><italic>Head</italic></bold><bold>:</bold> Head largely light yellow; ocellar triangle yellow but ocellar tubercle dark brown; back of head dark brown above foramen excluding margin (Fig. <xref ref-type="fig" rid="F13">13C</xref>). Antenna porrect, first flagellomere black, pedicel and scape yellow. Arista subbasal, pubescent. Face, gena, parafacial and postgena light yellow. Proboscis normal, yellow; palpus yellow, cylindrical. <bold><italic>Chaetotaxy</italic></bold><bold>:</bold> Front orbitals three pairs; one <abbrev xmlns:xlink="http://www.w3.org/1999/xlink" xlink:title="inferior orbital setae" id="ABBRID0EDRAM" xlink:type="simple">ori</abbrev> directed inward; two <abbrev xmlns:xlink="http://www.w3.org/1999/xlink" xlink:title="superior orbital setae" id="ABBRID0EHRAM" xlink:type="simple">ors</abbrev> directed upward (Fig. <xref ref-type="fig" rid="F13">13B</xref>). Orbital setulae minute and erect, in a single row.
                    </p><fig id="F13" position="float" orientation="portrait"><object-id xmlns:xlink="http://www.w3.org/1999/xlink" content-type="doi" xlink:type="simple">10.3897/zookeys.1133.94530.figure13</object-id><object-id xmlns:xlink="http://www.w3.org/1999/xlink" content-type="arpha" xlink:type="simple">A38BF0BB-6F9C-54BC-9AFE-576928C4EAD5</object-id><label>Figure 13.</label><caption><p><italic><tp:taxon-name><tp:taxon-name-part taxon-name-part-type="genus" reg="Phytoliriomyza">Phytoliriomyza</tp:taxon-name-part><tp:taxon-name-part taxon-name-part-type="species" reg="crepusculum">crepusculum</tp:taxon-name-part></tp:taxon-name></italic>sp. nov. <bold>A–C </bold>holotype male <bold>A</bold> habitus <bold>B</bold> lateral <bold>C</bold> frontal <bold>D</bold> paratype male (MK-AG-a309), dorsal <bold>E</bold> paratype female (MK-AG-274), dorsal <bold>F–I</bold> male genitalia <bold>F</bold> ejaculatory apodeme, dorsal <bold>G</bold> whole genitalia, ventral <bold>H</bold> phallic complex, lateral <bold>I</bold> epandrium, ventral <bold>J</bold> puparium <bold>K–L</bold> female postabdomen <bold>K</bold> oviscape and spermatheca <bold>L</bold> tergite 10 <bold>M</bold> habitat of type locality <bold>N–P</bold> mined thalli of <italic><tp:taxon-name><tp:taxon-name-part taxon-name-part-type="genus" reg="Dumortiera">Dumortiera</tp:taxon-name-part><tp:taxon-name-part taxon-name-part-type="species" reg="hirsuta">hirsuta</tp:taxon-name-part></tp:taxon-name></italic><bold>(N</bold> type locality <bold>O</bold> Kiyosumi <bold>P</bold> Mt. Nabejiri). An arrow in <bold>N</bold> indicate an puparium.</p></caption><graphic xmlns:xlink="http://www.w3.org/1999/xlink" xlink:href="zookeys-1133-001_article-94530__-g013.jpg" position="float" orientation="portrait" xlink:type="simple" id="oo_775386.jpg"><uri content-type="original_file" xlink:type="simple">https://binary.pensoft.net/fig/775386</uri></graphic></fig><p><bold><italic>Thorax</italic></bold><bold>:</bold> Thorax subshiny. Scutum brown with a large posterior trapezoid yellow patch adjacent to scutellum (Fig. <xref ref-type="fig" rid="F13">13D</xref>). Scutellum yellow with lateral corner narrowly brown. Subscutellum yellow. Mediotergite, katatergite and anatergite brown. Pleuron yellow, but propleuron, meron, anepimeron centrally pale brown (Fig. <xref ref-type="fig" rid="F13">13B</xref>). Haltere brown. Calypter margin and hairs gray. Leg segments yellow; tibia and tarsus dorsally brown (Fig. <xref ref-type="fig" rid="F13">13D</xref>). <bold><italic>Chaetotaxy</italic></bold><bold>:</bold> Scutum with 1+3 dorsocentrals, shortened anteriorly (Fig. <xref ref-type="fig" rid="F13">13D</xref>). Acrostichal setulae five pairs in two rows. <bold><italic>Wing</italic></bold><bold>:</bold> Wing length 1.4 mm, costa reaching M<sub>1</sub> (Fig. <xref ref-type="fig" rid="F13">13A</xref>). Length of ultimate section of vein M<sub>4</sub> divided by penultimate section 1.1.
                    </p><p><bold><italic>Abdomen</italic></bold><bold>:</bold> Abdomen dorsally subshiny brown (Fig. <xref ref-type="fig" rid="F13">13D</xref>). <bold><italic>Genitalia</italic></bold><bold>:</bold> (Fig. <xref ref-type="fig" rid="F13">13F–I</xref>) Epandrium dark brown, rounded apically; posterior end of inner margin with a stout tubercle-like seta; inner-ventral surface of epandrium with a comb comprising five fused long tubercle-like setae; inner-ventral margin with a row of several short tubercle-like setae (Fig. <xref ref-type="fig" rid="F13">13I</xref>). Surstylus rounded, directed inwards, setose apically but without tubercle-like seta. Cercus narrow, setose. Subepandrial sclerite with one pair of posteriorly directed plate-like arms (Fig. <xref ref-type="fig" rid="F13">13I</xref>). Hypandrium slightly sclerotized along outer margin (Fig. <xref ref-type="fig" rid="F13">13G</xref>). Postgonite bare, goose barnacle-shaped, narrowly rounded, and cleft apically (Fig. <xref ref-type="fig" rid="F13">13H</xref>). Phallophorus with deep incision below (Fig. <xref ref-type="fig" rid="F13">13G</xref>), and articulated with phallapodeme, fused to epiphallus (Fig. <xref ref-type="fig" rid="F13">13H</xref>). Basiphallus composing of a left anterodorsal sclerite and a right L-shaped lateral sclerite; former narrow, protruding rightward, the latter protruding ventrally (Fig. <xref ref-type="fig" rid="F13">13G–H</xref>). Hypophallus broad and membranous, supported by one pair of fused sclerites ventrally (Fig. <xref ref-type="fig" rid="F13">13G, H</xref>). Mesophallus dark, cylindrical, widest subbasally, slightly shorter than distiphallus (Fig. <xref ref-type="fig" rid="F13">13H</xref>). Distiphallus consists of a pair of moderately long tubules slightly diverging apically; basal half composed of dark narrow lobate sclerite and weaker medial region; distal half cylindrical, dorsally pigmented, with truncated, unpigmented apex (Fig. <xref ref-type="fig" rid="F13">13H</xref>). Ejaculatory apodeme fan-shaped with short broad stalk, broad base, and clear sperm pump (Fig. <xref ref-type="fig" rid="F13">13F</xref>).
                    </p><p><bold>Female</bold> (Fig. <xref ref-type="fig" rid="F13">13E</xref>). Similar to male (Fig. <xref ref-type="fig" rid="F13">13E</xref>). Wing length 1.4–1.8 mm. <bold><italic>Postabdomen</italic></bold><bold>:</bold> (Fig. <xref ref-type="fig" rid="F13">13K, L</xref>) Oviscape brown sparsely setigerous on lateral sides (Fig. <xref ref-type="fig" rid="F13">13K</xref>). Tergite 10 trifurcate, laterally uniting narrow pleural sclerites (Fig. <xref ref-type="fig" rid="F13">13L</xref>). Cercus with two stout, apical, trichoid sensilla, ca. 1/2 length of cercus (Fig. <xref ref-type="fig" rid="F13">13L</xref>). Spermathecae semi-orbicular, with truncate proximal ends (Fig. <xref ref-type="fig" rid="F13">13K</xref>).
                    </p><p><bold>Immatures.</bold> (Fig. <xref ref-type="fig" rid="F13">13J</xref>) Puparium internal, slender, and pale brown.
                    </p></tp:treatment-sec><tp:treatment-sec sec-type="Etymology" id="SECID0ETYAM"><title>Etymology.</title><p>The specific name (<italic>crepusculum</italic> = twilight) refers to the brownish yellow patch on the scutum.
                    </p></tp:treatment-sec><tp:treatment-sec sec-type="Japanese name" id="SECID0E2YAM"><title>Japanese name.</title><p>Yuuzuki-kezenigoke-hamoguribae.</p></tp:treatment-sec><tp:treatment-sec sec-type="Host plant" id="SECID0EAZAM"><title>Host plant.</title><p><italic><tp:taxon-name><tp:taxon-name-part taxon-name-part-type="genus" reg="Dumortiera">Dumortiera</tp:taxon-name-part><tp:taxon-name-part taxon-name-part-type="species" reg="hirsuta">hirsuta</tp:taxon-name-part></tp:taxon-name></italic> (<tp:taxon-name><tp:taxon-name-part taxon-name-part-type="family">Dumortieraceae</tp:taxon-name-part></tp:taxon-name>).
                    </p></tp:treatment-sec><tp:treatment-sec sec-type="Mine" id="SECID0EWZAM"><title>Mine.</title><p>(Fig. <xref ref-type="fig" rid="F13">13N–P</xref>) Larvae mine the midrib of the thallus in early instars, later construct radiate mines by coming out from the midrib, and pupate in the mines. Puparium is smooth and pale brown, posterior spiracles projecting (Fig. <xref ref-type="fig" rid="F13">13J</xref>).</p></tp:treatment-sec><tp:treatment-sec sec-type="Biological notes" id="SECID0EE1AM"><title>Biological notes.</title><p> The main habitats of this species are along streams in warm temperate forests and cool temperate deciduous forests (Fig. <xref ref-type="fig" rid="F13">13M</xref>), and this species was sympatric with <italic><tp:taxon-name><tp:taxon-name-part taxon-name-part-type="genus" reg="Phytoliriomyza">P.</tp:taxon-name-part><tp:taxon-name-part taxon-name-part-type="species" reg="dumortierae">dumortierae</tp:taxon-name-part></tp:taxon-name></italic> in some localities. Our rearing records suggest that this species is univoltine, and that adults emerge from overwintered pupae in spring.
                    </p></tp:treatment-sec><tp:treatment-sec sec-type="Distribution" id="SECID0EZ1AM"><title>Distribution.</title><p>Japan: Honshu, Shikoku, Kyushu, Tsushima Island (Fig. <xref ref-type="fig" rid="F12">12</xref>).</p></tp:treatment-sec><tp:treatment-sec sec-type="Remarks" id="SECID0ED2AM"><title>Remarks.</title><p> Although this species used the same host plant as <italic><tp:taxon-name><tp:taxon-name-part taxon-name-part-type="genus" reg="Phytoliriomyza">P.</tp:taxon-name-part><tp:taxon-name-part taxon-name-part-type="species" reg="dumortierae">dumortierae</tp:taxon-name-part></tp:taxon-name></italic>, these two species were not sympatric in any localities. This species resembles <italic><tp:taxon-name><tp:taxon-name-part taxon-name-part-type="genus" reg="Phytoliriomyza">P.</tp:taxon-name-part><tp:taxon-name-part taxon-name-part-type="species" reg="arcus">arcus</tp:taxon-name-part></tp:taxon-name></italic>,<italic><tp:taxon-name><tp:taxon-name-part taxon-name-part-type="genus" reg="Phytoliriomyza">P.</tp:taxon-name-part><tp:taxon-name-part taxon-name-part-type="species" reg="plagiochasmatos">plagiochasmatos</tp:taxon-name-part></tp:taxon-name></italic> and <italic><tp:taxon-name><tp:taxon-name-part taxon-name-part-type="genus" reg="Phytoliriomyza">P.</tp:taxon-name-part><tp:taxon-name-part taxon-name-part-type="species" reg="falcata">falcata</tp:taxon-name-part></tp:taxon-name></italic> in having a pair of brown lateral bands on the scutum; it is distinguished from them by the brownish yellow color of the medial mark on scutum (light yellow in the other species).
                    </p><sec sec-type="Species associated with Plagiochasma" id="SECID0EW3AM"><title>Species associated with <italic><tp:taxon-name><tp:taxon-name-part taxon-name-part-type="genus" reg="Plagiochasma">Plagiochasma</tp:taxon-name-part></tp:taxon-name></italic></title></sec></tp:treatment-sec><tp:treatment-sec><!--Section generated to contain objects referenced in tp:taxon-treatment.--><fig id="F12" position="float" orientation="portrait"><object-id xmlns:xlink="http://www.w3.org/1999/xlink" content-type="doi" xlink:type="simple">10.3897/zookeys.1133.94530.figure12</object-id><object-id xmlns:xlink="http://www.w3.org/1999/xlink" content-type="arpha" xlink:type="simple">2879F523-1E88-5E7B-9155-22D3B1B2C878</object-id><label>Figure 12.</label><caption><p> Locality records of three <italic><tp:taxon-name><tp:taxon-name-part taxon-name-part-type="genus" reg="Phytoliriomyza">Phytoliriomyza</tp:taxon-name-part></tp:taxon-name></italic> species associated with <italic><tp:taxon-name><tp:taxon-name-part taxon-name-part-type="genus" reg="Dumortiera">Dumortiera</tp:taxon-name-part></tp:taxon-name></italic> spp.: <italic><tp:taxon-name><tp:taxon-name-part taxon-name-part-type="genus" reg="Phytoliriomyza">P.</tp:taxon-name-part><tp:taxon-name-part taxon-name-part-type="species" reg="dumortierae">dumortierae</tp:taxon-name-part></tp:taxon-name></italic>and<italic><tp:taxon-name><tp:taxon-name-part taxon-name-part-type="genus" reg="Phytoliriomyza">P.</tp:taxon-name-part><tp:taxon-name-part taxon-name-part-type="species" reg="crepusculum">crepusculum</tp:taxon-name-part></tp:taxon-name></italic>.</p></caption><graphic xmlns:xlink="http://www.w3.org/1999/xlink" xlink:href="zookeys-1133-001_article-94530__-g012.jpg" position="float" orientation="portrait" xlink:type="simple" id="oo_775385.jpg"><uri content-type="original_file" xlink:type="simple">https://binary.pensoft.net/fig/775385</uri></graphic></fig></tp:treatment-sec></tp:taxon-treatment>
