# Supplementary material for: ﻿Diversity underfoot of agromyzids (Agromyzidae, Diptera) mining thalli of liverworts and hornworts
Source: Zookeys. 2022 Nov 30;1133:1–164. doi: 10.3897/zookeys.1133.94530 (PMC9836506; doi:10.3897/zookeys.1133.94530)
Supplement: XML Treatment for Phytoliriomyza arcus [file zookeys.1133.94530-treatment9.xml]

<!DOCTYPE tp:taxon-treatment
  PUBLIC "-//TaxonX//DTD Taxonomic Treatment Publishing DTD v0 20100105//EN" "tax-treatment-NSO.dtd">
<tp:taxon-treatment xmlns:tp="http://www.plazi.org/taxpub"><tp:treatment-meta><kwd-group><label>Taxon classification</label><kwd>
              <named-content content-type="kingdom">Animalia</named-content>
            </kwd><kwd>
              <named-content content-type="order">Diptera</named-content>
            </kwd><kwd>
              <named-content content-type="family">Agromyzidae</named-content>
            </kwd></kwd-group><mixed-citation publication-type="journal"><person-group><name><surname>Kato</surname><given-names>Makoto</given-names></name><name><surname>Yamamori</surname><given-names>Luna</given-names></name><name><surname>Imada</surname><given-names>Yume</given-names></name></person-group><article-title>﻿Diversity underfoot of agromyzids (<tp:taxon-name><tp:taxon-name-part taxon-name-part-type="family">Agromyzidae</tp:taxon-name-part></tp:taxon-name>, <tp:taxon-name><tp:taxon-name-part taxon-name-part-type="order">Diptera</tp:taxon-name-part></tp:taxon-name>) mining thalli of liverworts and hornworts</article-title><source>Zookeys</source><day>30</day><month>11</month><year>2022</year><volume>1133</volume><fpage>1</fpage><lpage>164</lpage><pub-id pub-id-type="doi">10.3897/zookeys.1133.94530</pub-id></mixed-citation></tp:treatment-meta><tp:nomenclature><label>﻿8.﻿</label><tp:taxon-name>
            <object-id xmlns:xlink="http://www.w3.org/1999/xlink" content-type="arpha" xlink:type="simple">4C17E118-26BD-51A0-A447-FB381DE23DF4</object-id>
            <tp:taxon-name-part taxon-name-part-type="genus" reg="Phytoliriomyza">Phytoliriomyza</tp:taxon-name-part>
            <tp:taxon-name-part taxon-name-part-type="species" reg="arcus">arcus</tp:taxon-name-part>
            <object-id xmlns:xlink="http://www.w3.org/1999/xlink" content-type="zoobank" xlink:type="simple">https://zoobank.org/89D711DD-A5C8-4A52-8266-23A5C33BCD92</object-id>
          </tp:taxon-name><tp:taxon-authority>Kato</tp:taxon-authority><tp:taxon-status xmlns:xlink="http://www.w3.org/1999/xlink" xlink:type="simple">sp. nov.</tp:taxon-status><xref ref-type="fig" rid="F14">Figs 14</xref><xref ref-type="fig" rid="F15">, 15</xref></tp:nomenclature><tp:treatment-sec sec-type="Material examined" id="SECID0EJ5AM"><title>Material examined.</title><p><bold><italic>Holotype</italic></bold><bold>:</bold> Japan: 1♂ (MK-AG-a411), Nippara, Okutama, Tokyo ﻿Pref. (<named-content xmlns:xlink="http://www.w3.org/1999/xlink" content-type="dwc:verbatimCoordinates" xlink:type="simple"><named-content content-type="geo-json" specific-use="{&#34;type&#34;:&#34;Point&#34;,&#34;coordinates&#34;:[139.027400,35.850400]}" id="NCID0EW5AM" xlink:type="simple">35.8504°N, 139.0274°E</named-content></named-content>, 650 m asl), 15-III-2016 (as larva on <italic><tp:taxon-name><tp:taxon-name-part taxon-name-part-type="genus" reg="Plagiochasma">P.</tp:taxon-name-part><tp:taxon-name-part taxon-name-part-type="species" reg="pterospermum">pterospermum</tp:taxon-name-part></tp:taxon-name></italic>), emerged on 28-IV-2016, NSMT-I-Dip 31934. <bold><italic>Paratypes</italic></bold><bold>:</bold> Japan: 1♂1♀ (MK-AG-a16, a458), same data as holotype, emerged on 4–5-V-2016, NSMT-I-Dip 31935, 31937; 1♀ (MK-AG-191), Akka, Iwaizumi, Iwate Pref., 5-V-2012 (as larva on <italic><tp:taxon-name><tp:taxon-name-part taxon-name-part-type="genus" reg="Plagiochasma">P.</tp:taxon-name-part><tp:taxon-name-part taxon-name-part-type="species" reg="pterospermum">pterospermum</tp:taxon-name-part></tp:taxon-name></italic>), emerged on 13-V-2012, NSMT-I-Dip 31936; 1♀ (MK-AG-a316), Mt. Myogi, Tomioka, Gunma Pref., 10-V-2021 (as larva on <italic><tp:taxon-name><tp:taxon-name-part taxon-name-part-type="genus" reg="Plagiochasma">P.</tp:taxon-name-part><tp:taxon-name-part taxon-name-part-type="species" reg="pterospermum">pterospermum</tp:taxon-name-part></tp:taxon-name></italic>), emerged on 16-V-2021, NSMT-I-Dip 31938; 1♀ (MK-AG-189), Todai-shiraiwa, Ina, Nagano Pref., 30-IV-2011 (as larva on <italic><tp:taxon-name><tp:taxon-name-part taxon-name-part-type="genus" reg="Plagiochasma">P.</tp:taxon-name-part><tp:taxon-name-part taxon-name-part-type="species" reg="pterospermum">pterospermum</tp:taxon-name-part></tp:taxon-name></italic>), emerged on 28-V-2011, NSMT-I-Dip 31939.
                    </p></tp:treatment-sec><tp:treatment-sec sec-type="Other material" id="SECID0ELABM"><title>Other material.</title><p> Japan: On <italic><tp:taxon-name><tp:taxon-name-part taxon-name-part-type="genus" reg="Plagiochasma">Plagiochasma</tp:taxon-name-part><tp:taxon-name-part taxon-name-part-type="species" reg="pterospermum">pterospermum</tp:taxon-name-part></tp:taxon-name></italic>: 4♂4♀, Akka, Iwaizumi, Iwate Pref., 5-V-2012 (as larva), emerged on 27–28-V-2012; 9♂9♀, Mt. Myogi, Tomioka, Gunma Pref., 10-V-2021 (as larva), emerged on 14–21-V-2021; 10♂12♀, Narahara, Ueno, Tano, Gunnma Pref., 18-IV-2021 (as larva), emerged on 15–25-V-2021; 2♂5♀, Mt. Kano, Kanna, Tano, Gunma Pref., 28-XI-2014 (as larva), emerged on 4-V-2015; 2♂1♀, Mt. Futago, Ogano, Chichibu-gun, Saitama Pref., 10-IX-2017 (as larva), emerged on 20-X–12-XI-2017; 1♂3♀, Kanna-gawa, Nakatsugawa, Chichibu, Saitama Pref., 16-X-2012 (as larva), emerged on 5-V-2012; 9♂11♀, Todai-shiraiwa, Ina, Nagano Pref., 12-V-2021 (as larva), emerged on 1–13-VI-2021.
                    </p><p>On <italic><tp:taxon-name><tp:taxon-name-part taxon-name-part-type="genus" reg="Plagiochasma">Plagiochasma</tp:taxon-name-part><tp:taxon-name-part taxon-name-part-type="species" reg="appendiculatum">appendiculatum</tp:taxon-name-part></tp:taxon-name></italic>: 5♂4♀, Mt. Myogi, Tomioka, Gunma Pref., 10-V-2021 (as larva), emerged on 15–29-V-2021.
                    </p></tp:treatment-sec><tp:treatment-sec sec-type="Diagnosis" id="SECID0EJBBM"><title>Diagnosis.</title><p> A small species (wing length 1.3–1.6 mm) having subshiny brown scutum with yellow pattern extending from mid-posterior margin to scutellum, yellow 1<sup>st</sup> flagellomere, yellow maxillary palpus, yellow halteres, and yellow legs. Male epandrium inner-subdistally with hypertrophied, elongated, strongly curved arm bearing a dark tubercle-like seta. Larva mines the thallus of <italic><tp:taxon-name><tp:taxon-name-part taxon-name-part-type="genus" reg="Plagiochasma">Plagiochasma</tp:taxon-name-part><tp:taxon-name-part taxon-name-part-type="species" reg="pterospermum">pterospermum</tp:taxon-name-part></tp:taxon-name></italic> and <italic><tp:taxon-name><tp:taxon-name-part taxon-name-part-type="genus" reg="Plagiochasma">P.</tp:taxon-name-part><tp:taxon-name-part taxon-name-part-type="species" reg="appendiculatum">appendiculatum</tp:taxon-name-part></tp:taxon-name></italic>.
                    </p></tp:treatment-sec><tp:treatment-sec sec-type="Description" id="SECID0EHCBM"><title>Description.</title><p><bold>Adult male</bold> (Fig. <xref ref-type="fig" rid="F14">14A–E</xref>).
                    </p><p><bold><italic>Head</italic></bold><bold>:</bold> Head light yellow, with ocellar tubercle brown, back of head dark brown (Fig. <xref ref-type="fig" rid="F14">14C</xref>). Antenna porrect, first flagellomere, pedicel and scape brown. Arista subbasal, black pubescent. Clypeus, face, gena, parafacial and postgena yellow. Proboscis normal, yellow; yellow, cylindrical (Fig. <xref ref-type="fig" rid="F14">14C</xref>). <bold><italic>Chaetotaxy</italic></bold><bold>:</bold> Front orbitals three pairs; one <abbrev xmlns:xlink="http://www.w3.org/1999/xlink" xlink:title="inferior orbital setae" id="ABBRID0EIDBM" xlink:type="simple">ori</abbrev> directed inward; two <abbrev xmlns:xlink="http://www.w3.org/1999/xlink" xlink:title="superior orbital setae" id="ABBRID0EMDBM" xlink:type="simple">ors</abbrev> directed upward (Fig. <xref ref-type="fig" rid="F14">14B</xref>). Orbital setulae minute and erect, in a single row.
                    </p><fig id="F14" position="float" orientation="portrait"><object-id xmlns:xlink="http://www.w3.org/1999/xlink" content-type="doi" xlink:type="simple">10.3897/zookeys.1133.94530.figure14</object-id><object-id xmlns:xlink="http://www.w3.org/1999/xlink" content-type="arpha" xlink:type="simple">D31ADD86-D116-5B9A-B19F-323D22823771</object-id><label>Figure 14.</label><caption><p><italic><tp:taxon-name><tp:taxon-name-part taxon-name-part-type="genus" reg="Phytoliriomyza">Phytoliriomyza</tp:taxon-name-part><tp:taxon-name-part taxon-name-part-type="species" reg="arcus">arcus</tp:taxon-name-part></tp:taxon-name></italic>sp. nov. <bold>A–E </bold>holotype male <bold>A</bold> habitus <bold>B</bold> lateral <bold>C</bold> frontal <bold>D</bold> dorsal <bold>E</bold> posterior <bold>F</bold> paratype female (MK-AG-a16), dorsal <bold>G–K</bold> male genitalia (<bold>G</bold> at type locality <bold>H–K</bold> at Todai-shiraiwa) <bold>G, H</bold> whole genitalia, ventral <bold>I</bold> phallic complex, lateral <bold>J </bold>ejaculatory apodeme, lateral <bold>K</bold> epandrium, ventral.</p></caption><graphic xmlns:xlink="http://www.w3.org/1999/xlink" xlink:href="zookeys-1133-001_article-94530__-g014.jpg" position="float" orientation="portrait" xlink:type="simple" id="oo_775387.jpg"><uri content-type="original_file" xlink:type="simple">https://binary.pensoft.net/fig/775387</uri></graphic></fig><p><bold><italic>Thorax</italic></bold><bold>:</bold> Thorax subshiny. Scutum subshiny yellow, with a brown medial stripe on anterior 2/3, one pair of brown presutural patches, and a pair of wide postsutural brown bands adjoining with the presutural patches (Fig. <xref ref-type="fig" rid="F14">14D</xref>). Mediotergite brown, and anatergite and katatergite yellow. Pleuron largely yellow, anepisternum and anepimeron with small brown patches, venters of katepisternum and meron brown (Fig. <xref ref-type="fig" rid="F14">14B</xref>). Haltere gray. Calypter margin and hairs gray. Leg segments yellow; tibia and tarsus darker (Fig. <xref ref-type="fig" rid="F14">14A</xref>). <bold><italic>Chaetotaxy</italic></bold><bold>:</bold> Scutum with 1+3 dorsocentrals, shortened anteriorly. Acrostichal setulae six pairs in two rows (Fig. <xref ref-type="fig" rid="F14">14D</xref>). <bold><italic>Wing</italic></bold>: Wing length 1.3&amp;nbsp;mm, costa reaching M<sub>1</sub> (Fig. <xref ref-type="fig" rid="F14">14A</xref>). Length of ultimate section of vein M<sub>4</sub> divided by penultimate section 1.7–1.8.
                    </p><p><bold><italic>Abdomen</italic></bold><bold>:</bold> Abdomen dorsally subshiny grayish yellow (Fig. <xref ref-type="fig" rid="F14">14E</xref>). <bold><italic>Genitalia</italic></bold><bold>:</bold> (Fig. <xref ref-type="fig" rid="F14">14G–K</xref>) Epandrium dark brown, rounded apically; inner-lateral margin with an incomplete comb comprising two or three short tubercle-like setae; inner subdistal surface with basally thickened, remarkably elongated, strongly curved arm bearing a dark tubercle-like seta apically (Fig. <xref ref-type="fig" rid="F14">14G, H, K</xref>). Surstylus protruding ventrally, tapering toward apex, setose apically, with one short tubercle-like seta on inner-basal surface (Fig. <xref ref-type="fig" rid="F14">14K</xref>). Cercus narrow, setose. Subepandrial sclerite V-shaped in posterior view, with a pair of ventrally projected plate-like lobes with a spine medially (Fig. <xref ref-type="fig" rid="F14">14K</xref>). Hypandrium slightly sclerotized along outer margin (Fig. <xref ref-type="fig" rid="F14">14G</xref>). Postgonite bare, goose barnacle-shaped, and cleft apically (Fig. <xref ref-type="fig" rid="F14">14G</xref>). Phallophorus with deep incision below, articulated with phallapodeme, fused to epiphallus (Fig. <xref ref-type="fig" rid="F14">14I</xref>). Basiphallus with a H-shaped dorsal sclerite; anterior arms of which protruding ventrolaterally (Fig. <xref ref-type="fig" rid="F14">14G–I</xref>). Hypophallus broad, membranous with microtrichia scattered dorsally, medially with a pair of short confronting sclerites (Fig. <xref ref-type="fig" rid="F14">14G–I</xref>). Paraphalli wing-like, lightly sclerotized posteriorly; diverging, angled anteroventrally, joined basally on to the base of mesophallus. Mesophallus dark, cylindrical, widest subbasally, as long as distiphallus (Fig. <xref ref-type="fig" rid="F14">14G–I</xref>). Distiphallus comprising one pair of stout tubules; basal half composed of lateral dark sclerites and weaker medial region; distal half cylindrical, composed of a pair of dorsally and laterally pigmented sclerites, widening toward apex, with truncated, flared apex (Fig. <xref ref-type="fig" rid="F14">14I</xref>). Ejaculatory apodeme pale and fan-shaped with broad stalk; base wide to one side; sperm pump clear.
                    </p><p><bold>Female</bold> (Figs <xref ref-type="fig" rid="F14">14F</xref>, <xref ref-type="fig" rid="F15">15C</xref>). Similar to male, but slightly larger (Fig. <xref ref-type="fig" rid="F14">14F</xref>). Wing length 1.6 mm. <bold><italic>Postabdomen</italic></bold><bold>:</bold> (Fig. <xref ref-type="fig" rid="F15">15A, B</xref>) Oviscape dark brown, setigerous (Fig. <xref ref-type="fig" rid="F15">15A</xref>). Tergite 10 trifurcate, laterally uniting narrow pleural sclerites (Fig. <xref ref-type="fig" rid="F14">14B</xref>). Each cercus with two stout, apical, trichoid sensilla, 1/3 length of cercus (Fig. <xref ref-type="fig" rid="F14">14B</xref>). Spermathecae semi-orbicular, with truncate proximal ends (Fig. <xref ref-type="fig" rid="F14">14A</xref>).
                    </p><fig id="F15" position="float" orientation="portrait"><object-id xmlns:xlink="http://www.w3.org/1999/xlink" content-type="doi" xlink:type="simple">10.3897/zookeys.1133.94530.figure15</object-id><object-id xmlns:xlink="http://www.w3.org/1999/xlink" content-type="arpha" xlink:type="simple">DFFC4F2C-0493-59D4-8C65-4777206E5323</object-id><label>Figure 15.</label><caption><p> Female morphology and larval/adult ecology of <italic><tp:taxon-name><tp:taxon-name-part taxon-name-part-type="genus" reg="Phytoliriomyza">Phytoliriomyza</tp:taxon-name-part><tp:taxon-name-part taxon-name-part-type="species" reg="arcus">arcus</tp:taxon-name-part></tp:taxon-name></italic>sp. nov. <bold>A, B </bold>female postabdomen <bold>A</bold> oviscape and spermatheca at Shiraizasu <bold>B</bold> tergite 10 at Mt. Myogi <bold>C</bold> live fly at Mt. Myogi <bold>D</bold> habitat at type locality <bold>E</bold> mined thallus of <italic><tp:taxon-name><tp:taxon-name-part taxon-name-part-type="genus" reg="Plagiochasma">Plagiochasma</tp:taxon-name-part><tp:taxon-name-part taxon-name-part-type="species" reg="pterospermum">pterospermum</tp:taxon-name-part></tp:taxon-name></italic> at Mt. Myogi <bold>F</bold> mined thalli at Todai-shiraiwa.</p></caption><graphic xmlns:xlink="http://www.w3.org/1999/xlink" xlink:href="zookeys-1133-001_article-94530__-g015.jpg" position="float" orientation="portrait" xlink:type="simple" id="oo_775388.jpg"><uri content-type="original_file" xlink:type="simple">https://binary.pensoft.net/fig/775388</uri></graphic></fig></tp:treatment-sec><tp:treatment-sec sec-type="Variation" id="SECID0EILBM"><title>Variation.</title><p>The yellow posterior patch on the scutum varied from distinct to obscure ones among localities and even among individuals in some localities.</p></tp:treatment-sec><tp:treatment-sec sec-type="Etymology" id="SECID0ENLBM"><title>Etymology.</title><p>The specific name (<italic>arcus</italic> = bow) refers to the bow-shaped tubercle-like seta on the male epandrium.
                    </p></tp:treatment-sec><tp:treatment-sec sec-type="Japanese name" id="SECID0EVLBM"><title>Japanese name.</title><p>Yumihari-tsubozenigoke-hamoguribae.</p></tp:treatment-sec><tp:treatment-sec sec-type="Host plant" id="SECID0E1LBM"><title>Host plant.</title><p><italic><tp:taxon-name><tp:taxon-name-part taxon-name-part-type="genus" reg="Plagiochasma">Plagiochasma</tp:taxon-name-part><tp:taxon-name-part taxon-name-part-type="species" reg="pterospermum">pterospermum</tp:taxon-name-part></tp:taxon-name></italic> and <italic><tp:taxon-name><tp:taxon-name-part taxon-name-part-type="genus" reg="Plagiochasma">P.</tp:taxon-name-part><tp:taxon-name-part taxon-name-part-type="species" reg="appendiculatum">appendiculatum</tp:taxon-name-part></tp:taxon-name></italic> (<tp:taxon-name><tp:taxon-name-part taxon-name-part-type="family">Aytoniaceae</tp:taxon-name-part></tp:taxon-name>).
                    </p></tp:treatment-sec><tp:treatment-sec sec-type="Mine" id="SECID0E2MBM"><title>Mine.</title><p>Larvae construct linear-blotch mines in the thallus and pupate in the mines (Fig. <xref ref-type="fig" rid="F15">15D–F</xref>).</p></tp:treatment-sec><tp:treatment-sec sec-type="Biological notes" id="SECID0EFNBM"><title>Biological notes.</title><p>The habitats of this species are limestone outcrops in temperate deciduous forests, where the host liverworts grow (Fig. <xref ref-type="fig" rid="F15">15D</xref>). Our rearing records suggest that this species is univoltine, and that adults emerge from overwintered pupae in spring.</p></tp:treatment-sec><tp:treatment-sec sec-type="Distribution" id="SECID0EPNBM"><title>Distribution.</title><p>Japan: Honshu (Fig. <xref ref-type="fig" rid="F16">16</xref>). Recorded only from limestone areas in Tohoku and Kanto districts.</p><fig id="F16" position="float" orientation="portrait"><object-id xmlns:xlink="http://www.w3.org/1999/xlink" content-type="doi" xlink:type="simple">10.3897/zookeys.1133.94530.figure16</object-id><object-id xmlns:xlink="http://www.w3.org/1999/xlink" content-type="arpha" xlink:type="simple">10B79121-69A9-5F22-981C-E4C24D182BFF</object-id><label>Figure 16.</label><caption><p> Locality records of three <italic><tp:taxon-name><tp:taxon-name-part taxon-name-part-type="genus" reg="Phytoliriomyza">Phytoliriomyza</tp:taxon-name-part></tp:taxon-name></italic> species associated with <italic><tp:taxon-name><tp:taxon-name-part taxon-name-part-type="genus" reg="Plagiochasma">Plagiochasma</tp:taxon-name-part></tp:taxon-name></italic> spp.: <italic><tp:taxon-name><tp:taxon-name-part taxon-name-part-type="genus" reg="Phytoliriomyza">P.</tp:taxon-name-part><tp:taxon-name-part taxon-name-part-type="species" reg="arcus">arcus</tp:taxon-name-part></tp:taxon-name></italic>, <italic><tp:taxon-name><tp:taxon-name-part taxon-name-part-type="genus" reg="Phytoliriomyza">P.</tp:taxon-name-part><tp:taxon-name-part taxon-name-part-type="species" reg="plagiochasmatos">plagiochasmatos</tp:taxon-name-part></tp:taxon-name></italic>and<italic><tp:taxon-name><tp:taxon-name-part taxon-name-part-type="genus" reg="Phytoliriomyza">P.</tp:taxon-name-part><tp:taxon-name-part taxon-name-part-type="species" reg="calcicola">calcicola</tp:taxon-name-part></tp:taxon-name></italic>.</p></caption><graphic xmlns:xlink="http://www.w3.org/1999/xlink" xlink:href="zookeys-1133-001_article-94530__-g016.jpg" position="float" orientation="portrait" xlink:type="simple" id="oo_775389.jpg"><uri content-type="original_file" xlink:type="simple">https://binary.pensoft.net/fig/775389</uri></graphic></fig></tp:treatment-sec><tp:treatment-sec sec-type="Remarks" id="SECID0EXPBM"><title>Remarks.</title><p> This species resembles <italic><tp:taxon-name><tp:taxon-name-part taxon-name-part-type="genus" reg="Phytoliriomyza">P.</tp:taxon-name-part><tp:taxon-name-part taxon-name-part-type="species" reg="plagiochasmatos">plagiochasmatos</tp:taxon-name-part></tp:taxon-name></italic> and <italic><tp:taxon-name><tp:taxon-name-part taxon-name-part-type="genus" reg="Phytoliriomyza">P.</tp:taxon-name-part><tp:taxon-name-part taxon-name-part-type="species" reg="falcata">falcata</tp:taxon-name-part></tp:taxon-name></italic> in having a pair of brown lateral bands and a light yellow mark on scutum; it is distinguished from them by the dark haltere (yellow in these species) and by the morphology of the tubercle-like seta on subdistal margin of the male epandrium (curved outward in <italic><tp:taxon-name><tp:taxon-name-part taxon-name-part-type="genus" reg="Phytoliriomyza">P.</tp:taxon-name-part><tp:taxon-name-part taxon-name-part-type="species" reg="arcus">arcus</tp:taxon-name-part></tp:taxon-name></italic>; simple and short in <italic><tp:taxon-name><tp:taxon-name-part taxon-name-part-type="genus" reg="Phytoliriomyza">P.</tp:taxon-name-part><tp:taxon-name-part taxon-name-part-type="species" reg="plagiochasmatos">plagiochasmatos</tp:taxon-name-part></tp:taxon-name></italic>; elongated and sickle-like in <italic><tp:taxon-name><tp:taxon-name-part taxon-name-part-type="genus" reg="Phytoliriomyza">P.</tp:taxon-name-part><tp:taxon-name-part taxon-name-part-type="species" reg="falcata">falcata</tp:taxon-name-part></tp:taxon-name></italic>).
                    </p></tp:treatment-sec></tp:taxon-treatment>
