# Supplementary material for: ﻿Diversity underfoot of agromyzids (Agromyzidae, Diptera) mining thalli of liverworts and hornworts
Source: Zookeys. 2022 Nov 30;1133:1–164. doi: 10.3897/zookeys.1133.94530 (PMC9836506; doi:10.3897/zookeys.1133.94530)
Supplement: XML Treatment for Phytoliriomyza plagiochasmatos [file zookeys.1133.94530-treatment10.xml]

<!DOCTYPE tp:taxon-treatment
  PUBLIC "-//TaxonX//DTD Taxonomic Treatment Publishing DTD v0 20100105//EN" "tax-treatment-NSO.dtd">
<tp:taxon-treatment xmlns:tp="http://www.plazi.org/taxpub"><tp:treatment-meta><kwd-group><label>Taxon classification</label><kwd>
              <named-content content-type="kingdom">Animalia</named-content>
            </kwd><kwd>
              <named-content content-type="order">Diptera</named-content>
            </kwd><kwd>
              <named-content content-type="family">Agromyzidae</named-content>
            </kwd></kwd-group><mixed-citation publication-type="journal"><person-group><name><surname>Kato</surname><given-names>Makoto</given-names></name><name><surname>Yamamori</surname><given-names>Luna</given-names></name><name><surname>Imada</surname><given-names>Yume</given-names></name></person-group><article-title>﻿Diversity underfoot of agromyzids (<tp:taxon-name><tp:taxon-name-part taxon-name-part-type="family">Agromyzidae</tp:taxon-name-part></tp:taxon-name>, <tp:taxon-name><tp:taxon-name-part taxon-name-part-type="order">Diptera</tp:taxon-name-part></tp:taxon-name>) mining thalli of liverworts and hornworts</article-title><source>Zookeys</source><day>30</day><month>11</month><year>2022</year><volume>1133</volume><fpage>1</fpage><lpage>164</lpage><pub-id pub-id-type="doi">10.3897/zookeys.1133.94530</pub-id></mixed-citation></tp:treatment-meta><tp:nomenclature><label>﻿9.﻿</label><tp:taxon-name>
            <object-id xmlns:xlink="http://www.w3.org/1999/xlink" content-type="arpha" xlink:type="simple">8B297B08-1B72-5A07-A3AA-B87620677330</object-id>
            <tp:taxon-name-part taxon-name-part-type="genus" reg="Phytoliriomyza">Phytoliriomyza</tp:taxon-name-part>
            <tp:taxon-name-part taxon-name-part-type="species" reg="plagiochasmatos">plagiochasmatos</tp:taxon-name-part>
            <object-id xmlns:xlink="http://www.w3.org/1999/xlink" content-type="zoobank" xlink:type="simple">https://zoobank.org/7802A55A-6207-4BEA-AC06-B6E83CE97698</object-id>
          </tp:taxon-name><tp:taxon-authority>Kato</tp:taxon-authority><tp:taxon-status xmlns:xlink="http://www.w3.org/1999/xlink" xlink:type="simple">sp. nov.</tp:taxon-status><xref ref-type="fig" rid="F17">Fig. 17</xref></tp:nomenclature><tp:treatment-sec sec-type="Material examined" id="SECID0EXSBM"><title>Material examined.</title><p><bold><italic>Holotype</italic></bold><bold>:</bold> Japan: 1♂ (MK-AG-a526), Narahara, Ueno, Tano, Gunnma Pref. (<named-content xmlns:xlink="http://www.w3.org/1999/xlink" content-type="dwc:verbatimCoordinates" xlink:type="simple"><named-content content-type="geo-json" specific-use="{&#34;type&#34;:&#34;Point&#34;,&#34;coordinates&#34;:[138.689000,36.089000]}" id="NCID0EETBM" xlink:type="simple">36.089°N,138.689°E</named-content></named-content>, 990 m asl), 18-IV-2021 (as larva), emerged on 15-V-2021, NSMT-I-Dip 31940. <bold><italic>Paratypes</italic></bold><bold>:</bold> Japan: 1♂1♀ (MK-AG-a524, a523), same data as holotype, emerged on 19–25-V-2021, NSMT-I-Dip 31941, 31942.
                    </p></tp:treatment-sec><tp:treatment-sec sec-type="Other material" id="SECID0ENTBM"><title>Other material.</title><p> Japan: 1♂3♀, same data as holotype, emerged on 19–25-V-2021; 3♀, Ozasu, Ogano, Chichibu, Saitama Pref., 28-XI-2014 (as larva on <italic><tp:taxon-name><tp:taxon-name-part taxon-name-part-type="genus" reg="Asterella">Asterella</tp:taxon-name-part><tp:taxon-name-part taxon-name-part-type="species" reg="cruciata">cruciata</tp:taxon-name-part></tp:taxon-name></italic>), emerged on 24–27-IV-2015.
                    </p></tp:treatment-sec><tp:treatment-sec sec-type="Diagnosis" id="SECID0E5TBM"><title>Diagnosis.</title><p> A small species (wing length 1.4–1.5 mm) having subshiny brown scutum with an oval yellow pattern extending from mid-posterior margin to scutellum, yellow 1<sup>st</sup> flagellomere, yellow maxillary palpus, yellow halteres, and yellow legs. Male epandrium with an imperfect comb comprising two short tubercle-setae. Larva mines the thallus of <italic><tp:taxon-name><tp:taxon-name-part taxon-name-part-type="genus" reg="Plagiochasma">Plagiochasma</tp:taxon-name-part><tp:taxon-name-part taxon-name-part-type="species" reg="pterospermum">pterospermum</tp:taxon-name-part></tp:taxon-name></italic> and <italic><tp:taxon-name><tp:taxon-name-part taxon-name-part-type="genus" reg="Asterella">Asterella</tp:taxon-name-part><tp:taxon-name-part taxon-name-part-type="species" reg="cruciata">cruciata</tp:taxon-name-part></tp:taxon-name></italic>.
                    </p></tp:treatment-sec><tp:treatment-sec sec-type="Description" id="SECID0E3UBM"><title>Description.</title><p><bold>Adult male</bold> (Fig. <xref ref-type="fig" rid="F17">17A–E</xref>).
                    </p><p><bold><italic>Head</italic></bold><bold>:</bold> Head light yellow, with ocellar tubercle brown, back of head dark brown (Fig. <xref ref-type="fig" rid="F17">17C</xref>). Antenna porrect, first flagellomere, pedicel and scape brown. Arista subbasal, black pubescent. Clypeus, face, gena, parafacial and postgena yellow. Proboscis normal, yellow; palpus yellow, cylindrical (Fig. <xref ref-type="fig" rid="F17">17C</xref>). <bold><italic>Chaetotaxy</italic></bold><bold>:</bold> Front orbitals three pairs; one <abbrev xmlns:xlink="http://www.w3.org/1999/xlink" xlink:title="inferior orbital setae" id="ABBRID0E4VBM" xlink:type="simple">ori</abbrev> directed inward; two <abbrev xmlns:xlink="http://www.w3.org/1999/xlink" xlink:title="superior orbital setae" id="ABBRID0EBWBM" xlink:type="simple">ors</abbrev> directed upward (Fig. <xref ref-type="fig" rid="F17">17B</xref>). Orbital setulae minute and erect, in a single row.
                    </p><fig id="F17" position="float" orientation="portrait"><object-id xmlns:xlink="http://www.w3.org/1999/xlink" content-type="doi" xlink:type="simple">10.3897/zookeys.1133.94530.figure17</object-id><object-id xmlns:xlink="http://www.w3.org/1999/xlink" content-type="arpha" xlink:type="simple">F8533DD8-CA57-50A7-820D-9D30E815CEA3</object-id><label>Figure 17.</label><caption><p><italic><tp:taxon-name><tp:taxon-name-part taxon-name-part-type="genus" reg="Phytoliriomyza">Phytoliriomyza</tp:taxon-name-part><tp:taxon-name-part taxon-name-part-type="species" reg="plagiochasmatos">plagiochasmatos</tp:taxon-name-part></tp:taxon-name></italic>sp. nov. <bold>A–E </bold>holotype male <bold>A</bold> habitus <bold>B</bold> lateral <bold>C</bold> frontal <bold>D</bold> dorsal<bold> E</bold> posterior <bold>F</bold> paratype female (MK-AG-a523), dorsal <bold>G–J </bold>male genitalia <bold>G</bold> whole genitalia, ventral<bold> H</bold> phallic complex, lateral <bold>I, J</bold> epandrium, ventral and anterior <bold>K</bold> ejaculatory apodeme, lateral <bold>L</bold> live male fly.</p></caption><graphic xmlns:xlink="http://www.w3.org/1999/xlink" xlink:href="zookeys-1133-001_article-94530__-g017.jpg" position="float" orientation="portrait" xlink:type="simple" id="oo_775390.jpg"><uri content-type="original_file" xlink:type="simple">https://binary.pensoft.net/fig/775390</uri></graphic></fig><p><bold><italic>Thorax</italic></bold><bold>:</bold> Thorax subshiny. Scutum subshiny yellow, with a brown medial stripe on anterior 2/3, one pair of brown presutural patches, and a pair of wide postsutural brown bands (Fig. <xref ref-type="fig" rid="F17">17B</xref>). Mediotergite brown, and anatergite and katatergite yellow. Pleuron largely yellow, anepisternum and anepimeron with small brown patches, venters of katepisternum and meron brown (Fig. <xref ref-type="fig" rid="F17">17B</xref>). Haltere yellow. Calypter margin and hairs gray. Leg segments yellow; tibia and tarsus darker (Fig. <xref ref-type="fig" rid="F17">17B</xref>). <bold><italic>Chaetotaxy</italic></bold><bold>:</bold> Scutum with 1+3 dorsocentrals, shortened anteriorly (Fig. <xref ref-type="fig" rid="F17">17D</xref>). Acrostichal setulae six pairs in two rows. <bold><italic>Wing</italic></bold><bold>:</bold> Wing length 1.5 mm, costa reaching M<sub>1</sub> (Fig. <xref ref-type="fig" rid="F17">17A</xref>). Length of ultimate section of vein M<sub>4</sub> divided by penultimate section 1.7.
                    </p><p><bold><italic>Abdomen</italic></bold><bold>:</bold> Abdomen dorsally subshiny grayish yellow (Fig. <xref ref-type="fig" rid="F17">17E</xref>). <bold><italic>Genitalia</italic></bold><bold>:</bold> (Fig. <xref ref-type="fig" rid="F17">17I–K</xref>) Epandrium dark brown, rounded apically; inner-subdistal margin with a short, sharp-pointed tubercle-like seta; inner-anterior margin with an imperfect comb comprising two fused short tubercle-like setae; inner-lateral surface with a long tubercle-like seta. Surstylus extruded ventrally, setose apically (Fig. <xref ref-type="fig" rid="F17">17I, J</xref>). Cercus narrow, setose. Subepandrial sclerite comprising two pairs of developed plate-like arms; ventral arm with a strong seta directed ventrally and pointed tip; dorsal arm ventrally pointed and with a spine directed outward (Fig. <xref ref-type="fig" rid="F17">17I</xref>). Hypandrium slightly sclerotized along outer margin (Fig. <xref ref-type="fig" rid="F17">17G</xref>). Postgonite bare, goose barnacle-shaped (Fig. <xref ref-type="fig" rid="F17">17H</xref>). Phallophorus with deep incision below (Fig. <xref ref-type="fig" rid="F17">17G</xref>), articulated with phallapodeme, fused to epiphallus (Fig. <xref ref-type="fig" rid="F17">17H</xref>). Basiphallus as long as mesophallus, sclerotized basally and narrowly on right side, bifurcating apically (Fig. <xref ref-type="fig" rid="F17">17H</xref>). Hypophallus broad, membranous and bilobed, with serrated margins; medially with a pair of dark fused sclerites (Fig. <xref ref-type="fig" rid="F17">17G, H</xref>). Paraphalli dark, plate-like, diverging from base of mesophallus, outer margins sclerotized (Fig. <xref ref-type="fig" rid="F17">17G, H</xref>). Mesophallus dark, cylindrical, widest subbasally, 3/5 as long as distiphallus (Fig. <xref ref-type="fig" rid="F17">17H</xref>). Distiphallus comprising one pair of stout tubules; basal half composed of lateral lanceolate dark sclerites and short weaker region; distal half cylindrical, dorsally and laterally pigmented, with truncated, unpigmented apex (Fig. <xref ref-type="fig" rid="F17">17H</xref>). Ejaculatory apodeme pale and fan-shaped with broad stalk; base wide to one side; sperm pump clear (Fig. <xref ref-type="fig" rid="F17">17K</xref>).
                    </p><p><bold>Female</bold> (Fig. <xref ref-type="fig" rid="F17">17F</xref>). Similar to male, but slightly larger. Wing length 1.4 mm. <bold><italic>Postabdomen</italic></bold><bold>:</bold> (Fig. <xref ref-type="fig" rid="F17">17L, M</xref>) Oviscape dark brown, setigerous. Tergite 10 trifurcate, laterally uniting narrow pleural sclerites. Each cercus with two stout, apical, trichoid sensilla, 2/3 length of cercus. Spermathecae semi-orbicular, with truncate proximal ends.
                    </p></tp:treatment-sec><tp:treatment-sec sec-type="Etymology" id="SECID0E12BM"><title>Etymology.</title><p> The specific name refers to the host plant genus <italic><tp:taxon-name><tp:taxon-name-part taxon-name-part-type="genus" reg="Plagiochasma">Plagiochasma</tp:taxon-name-part></tp:taxon-name></italic>.
                    </p></tp:treatment-sec><tp:treatment-sec sec-type="Japanese name" id="SECID0EH3BM"><title>Japanese name.</title><p>Tsukikage-tsubozenigoke-hamoguribae.</p></tp:treatment-sec><tp:treatment-sec sec-type="Host plant" id="SECID0EM3BM"><title>Host plant.</title><p><italic><tp:taxon-name><tp:taxon-name-part taxon-name-part-type="genus" reg="Plagiochasma">Plagiochasma</tp:taxon-name-part><tp:taxon-name-part taxon-name-part-type="species" reg="pterospermum">pterospermum</tp:taxon-name-part></tp:taxon-name></italic> (<tp:taxon-name><tp:taxon-name-part taxon-name-part-type="family">Aytoniaceae</tp:taxon-name-part></tp:taxon-name>) and <italic><tp:taxon-name><tp:taxon-name-part taxon-name-part-type="genus" reg="Asterella">Asterella</tp:taxon-name-part><tp:taxon-name-part taxon-name-part-type="species" reg="cruciata">cruciata</tp:taxon-name-part></tp:taxon-name></italic> (<tp:taxon-name><tp:taxon-name-part taxon-name-part-type="family">Asterellaceae</tp:taxon-name-part></tp:taxon-name>).
                    </p></tp:treatment-sec><tp:treatment-sec sec-type="Mine" id="SECID0ES4BM"><title>Mine.</title><p>Larvae construct linear-blotch mines in the thallus and pupate in the mines (Fig. <xref ref-type="fig" rid="F17">17Q</xref>).</p></tp:treatment-sec><tp:treatment-sec sec-type="Biological notes" id="SECID0E34BM"><title>Biological notes.</title><p> The habitats of this species are outcrops of lime stones in temperate deciduous forests, where the host liverworts grow (Fig. <xref ref-type="fig" rid="F17">17O, P</xref>), and this species was sympatric with <italic><tp:taxon-name><tp:taxon-name-part taxon-name-part-type="genus" reg="Phytoliriomyza">P.</tp:taxon-name-part><tp:taxon-name-part taxon-name-part-type="species" reg="arcus">arcus</tp:taxon-name-part></tp:taxon-name></italic> in some localities. Our rearing records suggest that this species is univoltine, and that adults emerge from overwintered pupae in spring.
                    </p></tp:treatment-sec><tp:treatment-sec sec-type="Distribution" id="SECID0ER5BM"><title>Distribution.</title><p>Japan: Honshu (Fig. <xref ref-type="fig" rid="F16">16</xref>). Recorded only from limestone areas in Kanto districts.</p></tp:treatment-sec><tp:treatment-sec sec-type="Remarks" id="SECID0E25BM"><title>Remarks.</title><p> This species resembles <italic><tp:taxon-name><tp:taxon-name-part taxon-name-part-type="genus" reg="Phytoliriomyza">P.</tp:taxon-name-part><tp:taxon-name-part taxon-name-part-type="species" reg="arcus">arcus</tp:taxon-name-part></tp:taxon-name></italic>,<italic><tp:taxon-name><tp:taxon-name-part taxon-name-part-type="genus" reg="Phytoliriomyza">P.</tp:taxon-name-part><tp:taxon-name-part taxon-name-part-type="species" reg="falcata">falcata</tp:taxon-name-part></tp:taxon-name></italic> and <italic><tp:taxon-name><tp:taxon-name-part taxon-name-part-type="genus" reg="Phytoliriomyza">P.</tp:taxon-name-part><tp:taxon-name-part taxon-name-part-type="species" reg="aratriformis">aratriformis</tp:taxon-name-part></tp:taxon-name></italic> in having a pair of brown lateral bands and a pale yellow mark on the scutum; it is distinguished from <italic><tp:taxon-name><tp:taxon-name-part taxon-name-part-type="genus" reg="Phytoliriomyza">P.</tp:taxon-name-part><tp:taxon-name-part taxon-name-part-type="species" reg="arcus">arcus</tp:taxon-name-part></tp:taxon-name></italic> by the yellow halteres (dark in <italic><tp:taxon-name><tp:taxon-name-part taxon-name-part-type="genus" reg="Phytoliriomyza">P.</tp:taxon-name-part><tp:taxon-name-part taxon-name-part-type="species" reg="arcus">arcus</tp:taxon-name-part></tp:taxon-name></italic>), and from the last three species by the absence of seta on the surstylus of the male epandrium (surstylus apically setose in <italic><tp:taxon-name><tp:taxon-name-part taxon-name-part-type="genus" reg="Phytoliriomyza">P.</tp:taxon-name-part><tp:taxon-name-part taxon-name-part-type="species" reg="falcata">falcata</tp:taxon-name-part></tp:taxon-name></italic> and <italic><tp:taxon-name><tp:taxon-name-part taxon-name-part-type="genus" reg="Phytoliriomyza">P.</tp:taxon-name-part><tp:taxon-name-part taxon-name-part-type="species" reg="aratriformis">aratriformis</tp:taxon-name-part></tp:taxon-name></italic>).
                    </p></tp:treatment-sec><tp:treatment-sec><!--Section generated to contain objects referenced in tp:taxon-treatment.--><fig id="F16" position="float" orientation="portrait"><object-id xmlns:xlink="http://www.w3.org/1999/xlink" content-type="doi" xlink:type="simple">10.3897/zookeys.1133.94530.figure16</object-id><object-id xmlns:xlink="http://www.w3.org/1999/xlink" content-type="arpha" xlink:type="simple">10B79121-69A9-5F22-981C-E4C24D182BFF</object-id><label>Figure 16.</label><caption><p> Locality records of three <italic><tp:taxon-name><tp:taxon-name-part taxon-name-part-type="genus" reg="Phytoliriomyza">Phytoliriomyza</tp:taxon-name-part></tp:taxon-name></italic> species associated with <italic><tp:taxon-name><tp:taxon-name-part taxon-name-part-type="genus" reg="Plagiochasma">Plagiochasma</tp:taxon-name-part></tp:taxon-name></italic> spp.: <italic><tp:taxon-name><tp:taxon-name-part taxon-name-part-type="genus" reg="Phytoliriomyza">P.</tp:taxon-name-part><tp:taxon-name-part taxon-name-part-type="species" reg="arcus">arcus</tp:taxon-name-part></tp:taxon-name></italic>, <italic><tp:taxon-name><tp:taxon-name-part taxon-name-part-type="genus" reg="Phytoliriomyza">P.</tp:taxon-name-part><tp:taxon-name-part taxon-name-part-type="species" reg="plagiochasmatos">plagiochasmatos</tp:taxon-name-part></tp:taxon-name></italic>and<italic><tp:taxon-name><tp:taxon-name-part taxon-name-part-type="genus" reg="Phytoliriomyza">P.</tp:taxon-name-part><tp:taxon-name-part taxon-name-part-type="species" reg="calcicola">calcicola</tp:taxon-name-part></tp:taxon-name></italic>.</p></caption><graphic xmlns:xlink="http://www.w3.org/1999/xlink" xlink:href="zookeys-1133-001_article-94530__-g016.jpg" position="float" orientation="portrait" xlink:type="simple" id="oo_775389.jpg"><uri content-type="original_file" xlink:type="simple">https://binary.pensoft.net/fig/775389</uri></graphic></fig></tp:treatment-sec></tp:taxon-treatment>
