# Supplementary material for: ﻿Diversity underfoot of agromyzids (Agromyzidae, Diptera) mining thalli of liverworts and hornworts
Source: Zookeys. 2022 Nov 30;1133:1–164. doi: 10.3897/zookeys.1133.94530 (PMC9836506; doi:10.3897/zookeys.1133.94530)
Supplement: XML Treatment for Phytoliriomyza calcicola [file zookeys.1133.94530-treatment11.xml]

<!DOCTYPE tp:taxon-treatment
  PUBLIC "-//TaxonX//DTD Taxonomic Treatment Publishing DTD v0 20100105//EN" "tax-treatment-NSO.dtd">
<tp:taxon-treatment xmlns:tp="http://www.plazi.org/taxpub"><tp:treatment-meta><kwd-group><label>Taxon classification</label><kwd>
              <named-content content-type="kingdom">Animalia</named-content>
            </kwd><kwd>
              <named-content content-type="order">Diptera</named-content>
            </kwd><kwd>
              <named-content content-type="family">Agromyzidae</named-content>
            </kwd></kwd-group><mixed-citation publication-type="journal"><person-group><name><surname>Kato</surname><given-names>Makoto</given-names></name><name><surname>Yamamori</surname><given-names>Luna</given-names></name><name><surname>Imada</surname><given-names>Yume</given-names></name></person-group><article-title>﻿Diversity underfoot of agromyzids (<tp:taxon-name><tp:taxon-name-part taxon-name-part-type="family">Agromyzidae</tp:taxon-name-part></tp:taxon-name>, <tp:taxon-name><tp:taxon-name-part taxon-name-part-type="order">Diptera</tp:taxon-name-part></tp:taxon-name>) mining thalli of liverworts and hornworts</article-title><source>Zookeys</source><day>30</day><month>11</month><year>2022</year><volume>1133</volume><fpage>1</fpage><lpage>164</lpage><pub-id pub-id-type="doi">10.3897/zookeys.1133.94530</pub-id></mixed-citation></tp:treatment-meta><tp:nomenclature><label>﻿10.﻿</label><tp:taxon-name>
            <object-id xmlns:xlink="http://www.w3.org/1999/xlink" content-type="arpha" xlink:type="simple">F314FCA4-05C8-5746-9E14-44F23EF714F3</object-id>
            <tp:taxon-name-part taxon-name-part-type="genus" reg="Phytoliriomyza">Phytoliriomyza</tp:taxon-name-part>
            <tp:taxon-name-part taxon-name-part-type="species" reg="calcicola">calcicola</tp:taxon-name-part>
            <object-id xmlns:xlink="http://www.w3.org/1999/xlink" content-type="zoobank" xlink:type="simple">https://zoobank.org/B8B5E03D-C972-451F-8AD4-ED1237A9ABD2</object-id>
          </tp:taxon-name><tp:taxon-authority>Kato</tp:taxon-authority><tp:taxon-status xmlns:xlink="http://www.w3.org/1999/xlink" xlink:type="simple">sp. nov.</tp:taxon-status><xref ref-type="fig" rid="F18">Figs 18</xref><xref ref-type="fig" rid="F19">, 19</xref></tp:nomenclature><tp:treatment-sec sec-type="Material examined" id="SECID0EWCCM"><title>Material examined.</title><p><bold><italic>Holotype</italic></bold><bold>:</bold> Japan: 1♂ (MK-AG-a265), Todai-shiraiwa, Ina, Nagano Pref. (<named-content xmlns:xlink="http://www.w3.org/1999/xlink" content-type="dwc:verbatimCoordinates" xlink:type="simple"><named-content content-type="geo-json" specific-use="{&#34;type&#34;:&#34;Point&#34;,&#34;coordinates&#34;:[138.162000,35.772300]}" id="NCID0EDDCM" xlink:type="simple">35.7723°N,138.1620°E</named-content></named-content>, 1140 m asl), 30-IV-2011 (as larva), emerged on 24-V-2011, NSMT-I-Dip 31943. <bold><italic>Paratypes</italic></bold><bold>:</bold> Japan: 1♀ (MK-AG-a459), same data as holotype emerged on 2-VI-2011, NSMT-I-Dip 31944; 1♀ (MK-AG-a222), Ozasu, Ogano, Chichibu, Saitama Pref., 10-IX-2017 (as larva), emerged on 13-X-2017, NSMT-I-Dip 31945.
                    </p></tp:treatment-sec><tp:treatment-sec sec-type="Other material" id="SECID0EMDCM"><title>Other material.</title><p>Japan: 1♀, Narahara, Ueno, Tano, Gunnma Pref., 18-IV-2021 (as larva), emerged on 1-VI-2021; 1♀1♂, Ozasu, Ogano, Chichibu, Saitama Pref., 10-IX-2017 (as larva), emerged on 9–13-X-2017; 1♀, Irisawai, Oshika, Nagano Pref., 29-IV-2011 (as larva), emerged on 22-V-2011.</p></tp:treatment-sec><tp:treatment-sec sec-type="Diagnosis" id="SECID0ERDCM"><title>Diagnosis.</title><p> A medium-sized yellow species (wing length 1.6–1.7 mm) having subshiny yellow scutum with two pairs of lateral stripes, yellow 1<sup>st</sup> flagellomere, yellow maxillary palpus, yellow halteres, and yellow legs. Male epandrium inner-subdistally with a hypertrophied arm which bears an enlarged tubercle-like seta; inner-basally with a hypertrophied arm which bears a comb comprising five or six fused tubercle-like setae. Larva mines the thallus of <italic><tp:taxon-name><tp:taxon-name-part taxon-name-part-type="genus" reg="Plagiochasma">Plagiochasma</tp:taxon-name-part><tp:taxon-name-part taxon-name-part-type="species" reg="pterospermum">pterospermum</tp:taxon-name-part></tp:taxon-name></italic>.
                    </p></tp:treatment-sec><tp:treatment-sec sec-type="Description" id="SECID0EEECM"><title>Description.</title><p><bold>Adult male</bold> (Fig. <xref ref-type="fig" rid="F18">18A–D</xref>).
                    </p><p><bold><italic>Head</italic></bold><bold>:</bold> Head light yellow, with ocellar tubercle brown, back of head dark brown (Fig. <xref ref-type="fig" rid="F18">18C</xref>). Antenna porrect, first flagellomere, pedicel and scape yellow (Fig. <xref ref-type="fig" rid="F18">18B</xref>). Arista subbasal, black pubescent. Clypeus, face, gena, parafacial and postgena yellow. Proboscis normal, yellow; palpus yellow, cylindrical (Fig. <xref ref-type="fig" rid="F18">18C</xref>). <bold><italic>Chaetotaxy</italic></bold><bold>:</bold> Front orbitals three pairs; one <abbrev xmlns:xlink="http://www.w3.org/1999/xlink" xlink:title="inferior orbital setae" id="ABBRID0EJFCM" xlink:type="simple">ori</abbrev> directed inward; two <abbrev xmlns:xlink="http://www.w3.org/1999/xlink" xlink:title="superior orbital setae" id="ABBRID0ENFCM" xlink:type="simple">ors</abbrev> directed upward (Fig. <xref ref-type="fig" rid="F18">18B</xref>). Orbital setulae minute and erect, in a single row.
                    </p><fig id="F18" position="float" orientation="portrait"><object-id xmlns:xlink="http://www.w3.org/1999/xlink" content-type="doi" xlink:type="simple">10.3897/zookeys.1133.94530.figure18</object-id><object-id xmlns:xlink="http://www.w3.org/1999/xlink" content-type="arpha" xlink:type="simple">E557AF08-928D-5903-B0D0-A01FFA8D5699</object-id><label>Figure 18.</label><caption><p><italic><tp:taxon-name><tp:taxon-name-part taxon-name-part-type="genus" reg="Phytoliriomyza">Phytoliriomyza</tp:taxon-name-part><tp:taxon-name-part taxon-name-part-type="species" reg="calcicola">calcicola</tp:taxon-name-part></tp:taxon-name></italic>sp. nov. <bold>A–D </bold>holotype male <bold>A</bold> habitus <bold>B</bold> lateral <bold>C</bold> frontal <bold>D</bold> dorsal<bold> E, F</bold> paratype female (MK-AG-a222) <bold>E</bold> dorsal <bold>F</bold> posterior <bold>G, H</bold> male genitalia <bold>G</bold> epandrium <bold>H</bold> phallic complex in lateral view <bold>I</bold> live female fly.</p></caption><graphic xmlns:xlink="http://www.w3.org/1999/xlink" xlink:href="zookeys-1133-001_article-94530__-g018.jpg" position="float" orientation="portrait" xlink:type="simple" id="oo_775391.jpg"><uri content-type="original_file" xlink:type="simple">https://binary.pensoft.net/fig/775391</uri></graphic></fig><p><bold><italic>Thorax</italic></bold><bold>:</bold> Thorax subshiny. Scutum yellow with medial black stripe on anterior 2/3, with a pair of narrow black supra-alar stripes and a pair of wider. Black intra-alar stripes, which adjoin a pair of lateral presutural black ovoid spots (Fig. <xref ref-type="fig" rid="F18">18D</xref>). Mediotergite brown, and anatergite and katatergite yellow. Pleuron largely yellow, anepisternum and anepimeron with small brown patches, venters of katepisternum and meron brown (Fig. <xref ref-type="fig" rid="F18">18B</xref>). Haltere yellow, with upper surface grayish. Calypter margin and hairs gray. Leg segments yellow; tibia and tarsus darker (Fig. <xref ref-type="fig" rid="F18">18A</xref>). <bold><italic>Chaetotaxy</italic></bold><bold>:</bold> Scutum with 1+3 dorsocentrals, shortened anteriorly (Fig. <xref ref-type="fig" rid="F18">18D</xref>). Acrostichal setulae seven pairs in two rows. <bold><italic>Wing</italic></bold>: Wing length 1.7 mm, costa reaching M<sub>1</sub> (Fig. <xref ref-type="fig" rid="F18">18A</xref>). Length of ultimate section of vein M<sub>4</sub> divided by penultimate section 0.95.
                    </p><p><bold><italic>Abdomen</italic></bold><bold>:</bold> Abdomen dorsally subshiny yellow (Fig. <xref ref-type="fig" rid="F18">18B</xref>). <bold><italic>Genitalia</italic></bold><bold>:</bold> (Fig. <xref ref-type="fig" rid="F18">18I, J</xref>) Epandrium dark brown, rounded apically; inner-distal margin with a basally enlarged, slightly flattened hypertrophied arm, which bears a dark laterally enlarged tubercle-like seta; inner-anterior surface also with a basally enlarged, slightly flattened, hypertrophied arm, on which with a comb comprising five or six fused tubercle-like setae (Fig. <xref ref-type="fig" rid="F18">18G</xref>). Surstylus plate-like, extruded ventrally, bare, with one long tubercle-like seta apically (Fig. <xref ref-type="fig" rid="F18">18G</xref>). Cercus narrow, setose. Subepandrial sclerite V-shaped in posterior view, with a pair of setae medially (Fig. <xref ref-type="fig" rid="F18">18G</xref>). Hypandrium slightly sclerotized along outer margin. Postgonite bare and goose barnacle-shaped with incurved pointed apex (Fig. <xref ref-type="fig" rid="F18">18H</xref>). Phallophorus with deep incision below, articulated with phallapodeme, fused to epiphallus (Fig. <xref ref-type="fig" rid="F18">18H</xref>). Basiphallus shorter than mesophallus. Hypophallus broad, membranous, with a dark narrow sclerite medially, and with a pair of diverging, ventrally incurved narrow sclerites (Fig. <xref ref-type="fig" rid="F18">18H</xref>). Paraphallus absent. Mesophallus dorsoventrally flattened tubular, parallel-sided; twofold longer than distiphallus; basal half and distal 1/5 pigmented (Fig. <xref ref-type="fig" rid="F18">18H</xref>). Distiphallus comprising one pair of tubules; basal half unpigmented; distal half cylindrical, pigmented, with truncated, unpigmented apex (Fig. <xref ref-type="fig" rid="F18">18H</xref>).
                    </p><p><bold>Female</bold> (Fig. <xref ref-type="fig" rid="F18">18E–F</xref>). Similar to male, but slightly larger and frons wider. Wing length 1.6 mm. <bold><italic>Postabdomen</italic></bold><bold>:</bold> (Fig. <xref ref-type="fig" rid="F19">19A, B</xref>) Oviscape dark brown, setigerous (Fig. <xref ref-type="fig" rid="F19">19A</xref>). Tergite 10 trifurcate, laterally uniting narrow pleural sclerites. (Fig. <xref ref-type="fig" rid="F19">19B</xref>) Each cercus with two stout, apical, trichoid sensilla, ¾ length of cercus (Fig. <xref ref-type="fig" rid="F19">19B</xref>). Spermathecae orbicular.
                    </p><fig id="F19" position="float" orientation="portrait"><object-id xmlns:xlink="http://www.w3.org/1999/xlink" content-type="doi" xlink:type="simple">10.3897/zookeys.1133.94530.figure19</object-id><object-id xmlns:xlink="http://www.w3.org/1999/xlink" content-type="arpha" xlink:type="simple">0E6EB5FD-22DE-5F5A-8C32-3B0F207844E7</object-id><label>Figure 19.</label><caption><p> Female morphology and larval/adult ecology of<italic><tp:taxon-name><tp:taxon-name-part taxon-name-part-type="genus" reg="Phytoliriomyza">Phytoliriomyza</tp:taxon-name-part><tp:taxon-name-part taxon-name-part-type="species" reg="calcicola">calcicola</tp:taxon-name-part></tp:taxon-name></italic>sp. nov. <bold>A, B </bold>female postabdomen <bold>A</bold> oviscape and spermatheca <bold>B</bold> tergite 10 <bold>C</bold> habitat at type locality <bold>D</bold> mined thallus of <italic><tp:taxon-name><tp:taxon-name-part taxon-name-part-type="genus" reg="Plagiochasma">Plagiochasma</tp:taxon-name-part><tp:taxon-name-part taxon-name-part-type="species" reg="pterospermum">pterospermum</tp:taxon-name-part></tp:taxon-name></italic>.</p></caption><graphic xmlns:xlink="http://www.w3.org/1999/xlink" xlink:href="zookeys-1133-001_article-94530__-g019.jpg" position="float" orientation="portrait" xlink:type="simple" id="oo_775392.jpg"><uri content-type="original_file" xlink:type="simple">https://binary.pensoft.net/fig/775392</uri></graphic></fig></tp:treatment-sec><tp:treatment-sec sec-type="Etymology" id="SECID0EOMCM"><title>Etymology.</title><p>The specific name (<italic>calcis</italic> = limestone) refers to the fact that this species is associated with the host liverwort growing only on limestone.
                    </p></tp:treatment-sec><tp:treatment-sec sec-type="Japanese name" id="SECID0EWMCM"><title>Japanese name.</title><p>Kurosuji-tsubozenigoke-hamoguribae.</p></tp:treatment-sec><tp:treatment-sec sec-type="Host plant" id="SECID0E2MCM"><title>Host plant.</title><p><italic><tp:taxon-name><tp:taxon-name-part taxon-name-part-type="genus" reg="Plagiochasma">Plagiochasma</tp:taxon-name-part><tp:taxon-name-part taxon-name-part-type="species" reg="pterospermum">pterospermum</tp:taxon-name-part></tp:taxon-name></italic> (<tp:taxon-name><tp:taxon-name-part taxon-name-part-type="family">Aytoniaceae</tp:taxon-name-part></tp:taxon-name>).
                    </p></tp:treatment-sec><tp:treatment-sec sec-type="Mine" id="SECID0ERNCM"><title>Mine.</title><p>Larvae construct radiate mines in the thallus and pupate in the mines (Fig. <xref ref-type="fig" rid="F19">19D</xref>).</p></tp:treatment-sec><tp:treatment-sec sec-type="Biological notes" id="SECID0E2NCM"><title>Biological notes.</title><p> The habitats of this species are limestone outcrops in temperate deciduous forests, where the host liverworts grow (Fig. <xref ref-type="fig" rid="F19">19C</xref>). This species is one of the rarest species in liverwort-associated species, and was sympatric with <italic><tp:taxon-name><tp:taxon-name-part taxon-name-part-type="genus" reg="Phytoliriomyza">P.</tp:taxon-name-part><tp:taxon-name-part taxon-name-part-type="species" reg="arcus">arcus</tp:taxon-name-part></tp:taxon-name></italic> or <italic><tp:taxon-name><tp:taxon-name-part taxon-name-part-type="genus" reg="Phytoliriomyza">P.</tp:taxon-name-part><tp:taxon-name-part taxon-name-part-type="species" reg="plagiochasmatos">plagiochasmatos</tp:taxon-name-part></tp:taxon-name></italic> in some localities. Our rearing records suggest that this species is univoltine, and that adults emerge from overwintered pupae in spring.
                    </p></tp:treatment-sec><tp:treatment-sec sec-type="Distribution" id="SECID0E2OCM"><title>Distribution.</title><p>Japan: Honshu (Fig. <xref ref-type="fig" rid="F16">16</xref>). Recorded only from limestone areas in Chichibu Mountains and Akaishi Mountain Range.</p></tp:treatment-sec><tp:treatment-sec sec-type="Remarks" id="SECID0EFPCM"><title>Remarks.</title><p> This species has several unique characteristics in male genitalia: a flattened stout tubercle-like seta on distal margin of epandrium; a comb of tubercle-like setae borne on enlarged projection of inner surface of epandrium; thin, bare surstylus; short distiphallus unpigmented at basal half. The unique characteristics suggest distant relation of this species from other liverwort-associated species. This species resembles <italic><tp:taxon-name><tp:taxon-name-part taxon-name-part-type="genus" reg="Phytoliriomyza">P.</tp:taxon-name-part><tp:taxon-name-part taxon-name-part-type="species" reg="nigroflava">nigroflava</tp:taxon-name-part></tp:taxon-name></italic> and <italic><tp:taxon-name><tp:taxon-name-part taxon-name-part-type="genus" reg="Phytoliriomyza">P.</tp:taxon-name-part><tp:taxon-name-part taxon-name-part-type="species" reg="brunofasciata">brunofasciata</tp:taxon-name-part></tp:taxon-name></italic> in having two pairs of dark stripes on dorsal scutum; it is distinguished from them by the dark haltere (haltere yellow in <italic><tp:taxon-name><tp:taxon-name-part taxon-name-part-type="genus" reg="Phytoliriomyza">P.</tp:taxon-name-part><tp:taxon-name-part taxon-name-part-type="species" reg="nigroflava">nigroflava</tp:taxon-name-part></tp:taxon-name></italic> and <italic><tp:taxon-name><tp:taxon-name-part taxon-name-part-type="genus" reg="Phytoliriomyza">P.</tp:taxon-name-part><tp:taxon-name-part taxon-name-part-type="species" reg="brunofasciata">brunofasciata</tp:taxon-name-part></tp:taxon-name></italic>).
                    </p><sec sec-type="Species associated with Asterella" id="SECID0EXQCM"><title>Species associated with <italic><tp:taxon-name><tp:taxon-name-part taxon-name-part-type="genus" reg="Asterella">Asterella</tp:taxon-name-part></tp:taxon-name></italic></title></sec></tp:treatment-sec><tp:treatment-sec><!--Section generated to contain objects referenced in tp:taxon-treatment.--><fig id="F16" position="float" orientation="portrait"><object-id xmlns:xlink="http://www.w3.org/1999/xlink" content-type="doi" xlink:type="simple">10.3897/zookeys.1133.94530.figure16</object-id><object-id xmlns:xlink="http://www.w3.org/1999/xlink" content-type="arpha" xlink:type="simple">10B79121-69A9-5F22-981C-E4C24D182BFF</object-id><label>Figure 16.</label><caption><p> Locality records of three <italic><tp:taxon-name><tp:taxon-name-part taxon-name-part-type="genus" reg="Phytoliriomyza">Phytoliriomyza</tp:taxon-name-part></tp:taxon-name></italic> species associated with <italic><tp:taxon-name><tp:taxon-name-part taxon-name-part-type="genus" reg="Plagiochasma">Plagiochasma</tp:taxon-name-part></tp:taxon-name></italic> spp.: <italic><tp:taxon-name><tp:taxon-name-part taxon-name-part-type="genus" reg="Phytoliriomyza">P.</tp:taxon-name-part><tp:taxon-name-part taxon-name-part-type="species" reg="arcus">arcus</tp:taxon-name-part></tp:taxon-name></italic>, <italic><tp:taxon-name><tp:taxon-name-part taxon-name-part-type="genus" reg="Phytoliriomyza">P.</tp:taxon-name-part><tp:taxon-name-part taxon-name-part-type="species" reg="plagiochasmatos">plagiochasmatos</tp:taxon-name-part></tp:taxon-name></italic>and<italic><tp:taxon-name><tp:taxon-name-part taxon-name-part-type="genus" reg="Phytoliriomyza">P.</tp:taxon-name-part><tp:taxon-name-part taxon-name-part-type="species" reg="calcicola">calcicola</tp:taxon-name-part></tp:taxon-name></italic>.</p></caption><graphic xmlns:xlink="http://www.w3.org/1999/xlink" xlink:href="zookeys-1133-001_article-94530__-g016.jpg" position="float" orientation="portrait" xlink:type="simple" id="oo_775389.jpg"><uri content-type="original_file" xlink:type="simple">https://binary.pensoft.net/fig/775389</uri></graphic></fig></tp:treatment-sec></tp:taxon-treatment>
