# Supplementary material for: ﻿Diversity underfoot of agromyzids (Agromyzidae, Diptera) mining thalli of liverworts and hornworts
Source: Zookeys. 2022 Nov 30;1133:1–164. doi: 10.3897/zookeys.1133.94530 (PMC9836506; doi:10.3897/zookeys.1133.94530)
Supplement: XML Treatment for Phytoliriomyza iriomotensis [file zookeys.1133.94530-treatment12.xml]

<!DOCTYPE tp:taxon-treatment
  PUBLIC "-//TaxonX//DTD Taxonomic Treatment Publishing DTD v0 20100105//EN" "tax-treatment-NSO.dtd">
<tp:taxon-treatment xmlns:tp="http://www.plazi.org/taxpub"><tp:treatment-meta><kwd-group><label>Taxon classification</label><kwd>
              <named-content content-type="kingdom">Animalia</named-content>
            </kwd><kwd>
              <named-content content-type="order">Diptera</named-content>
            </kwd><kwd>
              <named-content content-type="family">Agromyzidae</named-content>
            </kwd></kwd-group><mixed-citation publication-type="journal"><person-group><name><surname>Kato</surname><given-names>Makoto</given-names></name><name><surname>Yamamori</surname><given-names>Luna</given-names></name><name><surname>Imada</surname><given-names>Yume</given-names></name></person-group><article-title>﻿Diversity underfoot of agromyzids (<tp:taxon-name><tp:taxon-name-part taxon-name-part-type="family">Agromyzidae</tp:taxon-name-part></tp:taxon-name>, <tp:taxon-name><tp:taxon-name-part taxon-name-part-type="order">Diptera</tp:taxon-name-part></tp:taxon-name>) mining thalli of liverworts and hornworts</article-title><source>Zookeys</source><day>30</day><month>11</month><year>2022</year><volume>1133</volume><fpage>1</fpage><lpage>164</lpage><pub-id pub-id-type="doi">10.3897/zookeys.1133.94530</pub-id></mixed-citation></tp:treatment-meta><tp:nomenclature><label>﻿11.﻿</label><tp:taxon-name>
            <object-id xmlns:xlink="http://www.w3.org/1999/xlink" content-type="arpha" xlink:type="simple">7C29E49E-CD8D-5E1E-8DF8-87380F61E994</object-id>
            <tp:taxon-name-part taxon-name-part-type="genus" reg="Phytoliriomyza">Phytoliriomyza</tp:taxon-name-part>
            <tp:taxon-name-part taxon-name-part-type="species" reg="iriomotensis">iriomotensis</tp:taxon-name-part>
            <object-id xmlns:xlink="http://www.w3.org/1999/xlink" content-type="zoobank" xlink:type="simple">https://zoobank.org/FDCB8114-D244-48A4-A86F-D4A04D22AC21</object-id>
          </tp:taxon-name><tp:taxon-authority>Kato</tp:taxon-authority><tp:taxon-status xmlns:xlink="http://www.w3.org/1999/xlink" xlink:type="simple">sp. nov.</tp:taxon-status><xref ref-type="fig" rid="F20">Fig. 20</xref></tp:nomenclature><tp:treatment-sec sec-type="Material examined" id="SECID0EGSCM"><title>Material examined.</title><p><bold><italic>Holotype</italic></bold><bold>:</bold> Japan: 1♂ (MK-AG-161), Yutsun, Iriomote-Is. Yaeyama, Okinawa Pref. (<named-content xmlns:xlink="http://www.w3.org/1999/xlink" content-type="dwc:verbatimCoordinates" xlink:type="simple"><named-content content-type="geo-json" specific-use="{&#34;type&#34;:&#34;Point&#34;,&#34;coordinates&#34;:[123.883000,24.379000]}" id="NCID0ETSCM" xlink:type="simple">24.379°N, 123.883°E</named-content></named-content>, 15 m asl), 25-I-2011 (as larva), emerged on 23-IV-2011, NSMT-I-Dip 31949. <bold><italic>Paratypes</italic></bold><bold>:</bold> Japan: 2♀ (MK-AG-164, a426), same data as holotype, emerged on 2–10-III-2011, NSMT-I-Dip 31950, 31951; 1♂1♀ (MK-AG-a591, a592), type locality, 18-XI-2021 (as larva), emerged on 16–21-XI-2021, NSMT-I-Dip 31952, 31953.
                    </p></tp:treatment-sec><tp:treatment-sec sec-type="Other material" id="SECID0E3SCM"><title>Other material.</title><p>Japan: 1♀, Yutsun, Iriomote-Is. Yaeyama, Okinawa Pref., 8-XI-2021 (as larva), emerged on 17-XI-2021.</p></tp:treatment-sec><tp:treatment-sec sec-type="Diagnosis" id="SECID0EBTCM"><title>Diagnosis.</title><p> A small species (wing length 1.4–1.7 mm) having pruinose gray scutum and scutellum, brown 1<sup>st</sup> flagellomere, yellow maxillary palpus, dark halteres, and yellow legs. Scutum lacks acrostichal setulae. Male epandrium lacks tubercle-like seta; distiphallus of male genitalia tapering apically. Larva mines the thallus of <italic><tp:taxon-name><tp:taxon-name-part taxon-name-part-type="genus" reg="Asterella">Asterella</tp:taxon-name-part><tp:taxon-name-part taxon-name-part-type="species" reg="liukiuensis">liukiuensis</tp:taxon-name-part></tp:taxon-name></italic>.
                    </p></tp:treatment-sec><tp:treatment-sec sec-type="Description" id="SECID0EUTCM"><title>Description.</title><p><bold>Adult male</bold> (Fig. <xref ref-type="fig" rid="F20">20A–E</xref>).
                    </p><p><bold><italic>Head</italic></bold><bold>:</bold> Head light yellow, with ocellar tubercle brown, frons brownish yellow, back of head dark brown (Fig. <xref ref-type="fig" rid="F20">20C</xref>). Antenna porrect, first flagellomere, pedicel and scape brown (Fig. <xref ref-type="fig" rid="F20">20B</xref>). Arista subbasal, black pubescent. Clypeus, face, gena, parafacial and postgena light yellow. Proboscis normal, light yellow; palpus light yellow, cylindrical (Fig. <xref ref-type="fig" rid="F20">20C</xref>). <bold><italic>Chaetotaxy</italic></bold><bold>:</bold> Front orbitals three pairs; one <abbrev xmlns:xlink="http://www.w3.org/1999/xlink" xlink:title="inferior orbital setae" id="ABBRID0EZUCM" xlink:type="simple">ori</abbrev> directed inward; two <abbrev xmlns:xlink="http://www.w3.org/1999/xlink" xlink:title="superior orbital setae" id="ABBRID0E4UCM" xlink:type="simple">ors</abbrev> directed upward (Fig. <xref ref-type="fig" rid="F20">20D</xref>). Orbital setulae minute and erect, in a single row.
                    </p><fig id="F20" position="float" orientation="portrait"><object-id xmlns:xlink="http://www.w3.org/1999/xlink" content-type="doi" xlink:type="simple">10.3897/zookeys.1133.94530.figure20</object-id><object-id xmlns:xlink="http://www.w3.org/1999/xlink" content-type="arpha" xlink:type="simple">B27AC4EB-575A-59B8-8835-DD1E850F3404</object-id><label>Figure 20.</label><caption><p><italic><tp:taxon-name><tp:taxon-name-part taxon-name-part-type="genus" reg="Phytoliriomyza">Phytoliriomyza</tp:taxon-name-part><tp:taxon-name-part taxon-name-part-type="species" reg="iriomotensis">iriomotensis</tp:taxon-name-part></tp:taxon-name></italic>sp. nov. <bold>A–E </bold>holotype male <bold>A</bold> habitus <bold>B</bold> lateral <bold>C</bold> frontal <bold>D</bold> dorsal <bold>E</bold> posterodorsal <bold>F</bold> paratype female, dorsal (MK-AG-426) <bold>G–J</bold> male genitalia <bold>G</bold> whole genitalia, ventral <bold>H</bold> epandrium, ventral <bold>I</bold> phallic complex, lateral <bold>J</bold> ejaculatory apodeme, lateral <bold>K</bold> female postabdomen <bold>L</bold> habitat at type locality <bold>M–O</bold> mined thalli of <italic><tp:taxon-name><tp:taxon-name-part taxon-name-part-type="genus" reg="Asterella">Asterella</tp:taxon-name-part><tp:taxon-name-part taxon-name-part-type="species" reg="liukiuensis">liukiuensis</tp:taxon-name-part></tp:taxon-name></italic>(an arrow indicates a larva).</p></caption><graphic xmlns:xlink="http://www.w3.org/1999/xlink" xlink:href="zookeys-1133-001_article-94530__-g020.jpg" position="float" orientation="portrait" xlink:type="simple" id="oo_775393.jpg"><uri content-type="original_file" xlink:type="simple">https://binary.pensoft.net/fig/775393</uri></graphic></fig><p><bold><italic>Thorax</italic></bold><bold>:</bold> Thorax pruinose. Scutum and scutellum dark brown (Fig. <xref ref-type="fig" rid="F20">20B</xref>). Mediotergite brown, anatergite with circular brown patches on venter, and katatergite yellow (Fig. <xref ref-type="fig" rid="F20">20E</xref>). Pleuron largely pale yellow, katepisternum and meron with large brown patches on venter (Fig. <xref ref-type="fig" rid="F20">20B</xref>). Haltere brown with pale yellow stalk. Calypter margin and hairs gray. Leg segments dark yellow; tibia and tarsus darker (Fig. <xref ref-type="fig" rid="F20">20A</xref>). <bold><italic>Chaetotaxy</italic></bold><bold>:</bold> Scutum with 1+3 dorsocentrals, shortened anteriorly (Fig. <xref ref-type="fig" rid="F20">20D</xref>). Acrostichal setulae lacking. <bold><italic>Wing</italic></bold><bold>:</bold> Wing length 1.4 mm, costa reaching M<sub>1</sub> (Fig. <xref ref-type="fig" rid="F20">20A</xref>). Length of ultimate section of vein M<sub>4</sub> divided by penultimate section 2.0–2.4. M<sub>4</sub> disappear before reaching wing margin.
                    </p><p><bold><italic>Abdomen</italic></bold><bold>:</bold> Abdomen dorsally subshiny yellowish brown (Fig. <xref ref-type="fig" rid="F20">20E</xref>). <bold><italic>Genitalia</italic></bold><bold>:</bold> (Fig. <xref ref-type="fig" rid="F20">20G–J</xref>) Epandrium dark brown, rounded apically; posterior end of inner margin with a tubercle-like seta; inner-lateral margin with three tubercle-like setae (Fig. <xref ref-type="fig" rid="F20">20H</xref>). Surstylus elongated, broad basally, sparsely setose apically (Fig. <xref ref-type="fig" rid="F20">20H</xref>). Cercus narrow, setose. Subepandrial sclerite comprising a pair of plate-like arms (Fig. <xref ref-type="fig" rid="F20">20H</xref>). Hypandrium slightly sclerotized along outer margin (Fig. <xref ref-type="fig" rid="F20">20G</xref>). Postgonite bare, goose barnacle-shaped, cleft apically; upper lobe pointed apically, lower lobe rounded (Fig. <xref ref-type="fig" rid="F20">20I</xref>). Phallophorus with deep incision below, articulated with phallapodeme, fused to epiphallus (Fig. <xref ref-type="fig" rid="F20">20G, I</xref>). Basiphallus longer than mesophallus, dorsally sclerotized (Fig. <xref ref-type="fig" rid="F20">20G</xref>). Hypophallus broad, membranous, medially with a pair of fused sclerites (Fig. <xref ref-type="fig" rid="F20">20G, I</xref>). Paraphallus absent. Mesophallus short, sclerotized dorsally and ventrally in basal 2/3; shorter than distiphallus (Fig. <xref ref-type="fig" rid="F20">20G, I</xref>). Distiphallus comprising one pair of tubules; basal half dorsally pigmented, with small ventral sclerite basally, distal half unpigmented and tapering toward tip (Fig. <xref ref-type="fig" rid="F20">20G, I</xref>). Ejaculatory apodeme pale and narrow fan-shaped with long stalk; base wide to one side; sperm pump clear (Fig. <xref ref-type="fig" rid="F20">20J</xref>).
                    </p><p><bold>Female</bold> (Fig. <xref ref-type="fig" rid="F20">20F</xref>). Similar to male, but slightly larger; scutum paler, abdomen dorsally paler, and legs paler than male. Wing length 1.7 mm. <bold><italic>Postabdomen</italic></bold><bold>:</bold> (Fig. <xref ref-type="fig" rid="F20">20K</xref>) Oviscape dark brown, setigerous. Each cercus with two stout, apical, trichoid sensilla, 1/3 length of cercus.
                    </p></tp:treatment-sec><tp:treatment-sec sec-type="Etymology" id="SECID0EI2CM"><title>Etymology.</title><p>The specific name refers to the type locality, Iriomote Island.</p></tp:treatment-sec><tp:treatment-sec sec-type="Japanese name" id="SECID0EN2CM"><title>Japanese name.</title><p>Okinawasaihaigoke-hamoguribae.</p></tp:treatment-sec><tp:treatment-sec sec-type="Host plant" id="SECID0ES2CM"><title>Host plant.</title><p><italic><tp:taxon-name><tp:taxon-name-part taxon-name-part-type="genus" reg="Asterella">Asterella</tp:taxon-name-part><tp:taxon-name-part taxon-name-part-type="species" reg="liukiuensis">liukiuensis</tp:taxon-name-part></tp:taxon-name></italic> (<tp:taxon-name><tp:taxon-name-part taxon-name-part-type="family">Aytoniaceae</tp:taxon-name-part></tp:taxon-name>).
                    </p></tp:treatment-sec><tp:treatment-sec sec-type="Mine" id="SECID0EI3CM"><title>Mine.</title><p>Larvae construct linear-blotch mines in the thallus in early instars, later entering the midrib, and pupating there (Fig. <xref ref-type="fig" rid="F20">20M–O</xref>).</p></tp:treatment-sec><tp:treatment-sec sec-type="Biological notes" id="SECID0ES3CM"><title>Biological notes.</title><p>The habitats of this species are rocky stream banks in subtropical evergreen forests (Fig. <xref ref-type="fig" rid="F20">20L</xref>).</p></tp:treatment-sec><tp:treatment-sec sec-type="Distribution" id="SECID0E33CM"><title>Distribution.</title><p>Japan (Honshu). Recorded only from Iriomote Island in the Ryukyu Archipelago (Fig. <xref ref-type="fig" rid="F21">21</xref>).</p><fig id="F21" position="float" orientation="portrait"><object-id xmlns:xlink="http://www.w3.org/1999/xlink" content-type="doi" xlink:type="simple">10.3897/zookeys.1133.94530.figure21</object-id><object-id xmlns:xlink="http://www.w3.org/1999/xlink" content-type="arpha" xlink:type="simple">DA4CD761-030F-56D4-8AC5-9863F5A6405D</object-id><label>Figure 21.</label><caption><p> Locality records of three <italic><tp:taxon-name><tp:taxon-name-part taxon-name-part-type="genus" reg="Phytoliriomyza">Phytoliriomyza</tp:taxon-name-part></tp:taxon-name></italic> species associated with <italic><tp:taxon-name><tp:taxon-name-part taxon-name-part-type="genus" reg="Asterella">Asterella</tp:taxon-name-part></tp:taxon-name></italic>and<italic><tp:taxon-name><tp:taxon-name-part taxon-name-part-type="genus" reg="Reboulia">Reboulia</tp:taxon-name-part></tp:taxon-name></italic> spp.: <italic><tp:taxon-name><tp:taxon-name-part taxon-name-part-type="genus" reg="Phytoliriomyza">P.</tp:taxon-name-part><tp:taxon-name-part taxon-name-part-type="species" reg="iriomotensis">iriomotensis</tp:taxon-name-part></tp:taxon-name></italic>and<italic><tp:taxon-name><tp:taxon-name-part taxon-name-part-type="genus" reg="Phytoliriomyza">P.</tp:taxon-name-part><tp:taxon-name-part taxon-name-part-type="species" reg="cometiformis">cometiformis</tp:taxon-name-part></tp:taxon-name></italic>.</p></caption><graphic xmlns:xlink="http://www.w3.org/1999/xlink" xlink:href="zookeys-1133-001_article-94530__-g021.jpg" position="float" orientation="portrait" xlink:type="simple" id="oo_775394.jpg"><uri content-type="original_file" xlink:type="simple">https://binary.pensoft.net/fig/775394</uri></graphic></fig></tp:treatment-sec><tp:treatment-sec sec-type="Remarks" id="SECID0EB6CM"><title>Remarks.</title><p> This species resembles <italic><tp:taxon-name><tp:taxon-name-part taxon-name-part-type="genus" reg="Phytoliriomyza">P.</tp:taxon-name-part><tp:taxon-name-part taxon-name-part-type="species" reg="ugetsu">ugetsu</tp:taxon-name-part></tp:taxon-name></italic>,<italic><tp:taxon-name><tp:taxon-name-part taxon-name-part-type="genus" reg="Phytoliriomyza">P.</tp:taxon-name-part><tp:taxon-name-part taxon-name-part-type="species" reg="ricciae">ricciae</tp:taxon-name-part></tp:taxon-name></italic> and <italic><tp:taxon-name><tp:taxon-name-part taxon-name-part-type="genus" reg="Phytoliriomyza">P.</tp:taxon-name-part><tp:taxon-name-part taxon-name-part-type="species" reg="phaeocerotis">phaeocerotis</tp:taxon-name-part></tp:taxon-name></italic> in having a wholly dark scutum and yellow maxillary palpus; it is distinguished from <italic><tp:taxon-name><tp:taxon-name-part taxon-name-part-type="genus" reg="Phytoliriomyza">P.</tp:taxon-name-part><tp:taxon-name-part taxon-name-part-type="species" reg="ugetsu">ugetsu</tp:taxon-name-part></tp:taxon-name></italic> by its small size (wing length 1.4 –1.7 mm in <italic><tp:taxon-name><tp:taxon-name-part taxon-name-part-type="genus" reg="Phytoliriomyza">P.</tp:taxon-name-part><tp:taxon-name-part taxon-name-part-type="species" reg="iriomotensis">iriomotensis</tp:taxon-name-part></tp:taxon-name></italic>; 2.1–2.7 mm in <italic><tp:taxon-name><tp:taxon-name-part taxon-name-part-type="genus" reg="Phytoliriomyza">P.</tp:taxon-name-part><tp:taxon-name-part taxon-name-part-type="species" reg="ugetsu">ugetsu</tp:taxon-name-part></tp:taxon-name></italic> in wing length), and from <italic><tp:taxon-name><tp:taxon-name-part taxon-name-part-type="genus" reg="Phytoliriomyza">P.</tp:taxon-name-part><tp:taxon-name-part taxon-name-part-type="species" reg="ricciae">ricciae</tp:taxon-name-part></tp:taxon-name></italic> and <italic><tp:taxon-name><tp:taxon-name-part taxon-name-part-type="genus" reg="Phytoliriomyza">P.</tp:taxon-name-part><tp:taxon-name-part taxon-name-part-type="species" reg="phaeocerotis">phaeocerotis</tp:taxon-name-part></tp:taxon-name></italic> by the dark brown legs (legs pale brown in the latter two species).
                    </p><p>In Japan, six <italic><tp:taxon-name><tp:taxon-name-part taxon-name-part-type="genus" reg="Asterella">Asterella</tp:taxon-name-part></tp:taxon-name></italic> species are distributed in limited areas in central Honshu and Okinawa and Yaeyama Islands, and almost all of them are endangered (<xref ref-type="bibr" rid="B23">Ministry of the Environment Japan 2015</xref>). It is remarkable that such rare liverwort species are associated with specific agromyzid species.
                    </p><sec sec-type="Species associated with Reboulia" id="SECID0ENCDM"><title>Species associated with <italic><tp:taxon-name><tp:taxon-name-part taxon-name-part-type="genus" reg="Reboulia">Reboulia</tp:taxon-name-part></tp:taxon-name></italic></title></sec></tp:treatment-sec><ref-list><ref id="B23"><mixed-citation xmlns:xlink="http://www.w3.org/1999/xlink" xlink:type="simple">Ministry of the Environment Japan (<year>2015</year>)  Red list of bryophytes. Ministry of the Environment, Japan, Tokyo, 1–4. <ext-link xlink:type="simple" ext-link-type="uri" xlink:href="https://www.env.go.jp/press/files/jp/28076.pdf">https://www.env.go.jp/press/files/jp/28076.pdf</ext-link></mixed-citation></ref></ref-list></tp:taxon-treatment>
