# Supplementary material for: ﻿Diversity underfoot of agromyzids (Agromyzidae, Diptera) mining thalli of liverworts and hornworts
Source: Zookeys. 2022 Nov 30;1133:1–164. doi: 10.3897/zookeys.1133.94530 (PMC9836506; doi:10.3897/zookeys.1133.94530)
Supplement: XML Treatment for Phytoliriomyza cometiformis [file zookeys.1133.94530-treatment13.xml]

<!DOCTYPE tp:taxon-treatment
  PUBLIC "-//TaxonX//DTD Taxonomic Treatment Publishing DTD v0 20100105//EN" "tax-treatment-NSO.dtd">
<tp:taxon-treatment xmlns:tp="http://www.plazi.org/taxpub"><tp:treatment-meta><kwd-group><label>Taxon classification</label><kwd>
              <named-content content-type="kingdom">Animalia</named-content>
            </kwd><kwd>
              <named-content content-type="order">Diptera</named-content>
            </kwd><kwd>
              <named-content content-type="family">Agromyzidae</named-content>
            </kwd></kwd-group><mixed-citation publication-type="journal"><person-group><name><surname>Kato</surname><given-names>Makoto</given-names></name><name><surname>Yamamori</surname><given-names>Luna</given-names></name><name><surname>Imada</surname><given-names>Yume</given-names></name></person-group><article-title>﻿Diversity underfoot of agromyzids (<tp:taxon-name><tp:taxon-name-part taxon-name-part-type="family">Agromyzidae</tp:taxon-name-part></tp:taxon-name>, <tp:taxon-name><tp:taxon-name-part taxon-name-part-type="order">Diptera</tp:taxon-name-part></tp:taxon-name>) mining thalli of liverworts and hornworts</article-title><source>Zookeys</source><day>30</day><month>11</month><year>2022</year><volume>1133</volume><fpage>1</fpage><lpage>164</lpage><pub-id pub-id-type="doi">10.3897/zookeys.1133.94530</pub-id></mixed-citation></tp:treatment-meta><tp:nomenclature><label>﻿12.﻿</label><tp:taxon-name>
            <object-id xmlns:xlink="http://www.w3.org/1999/xlink" content-type="arpha" xlink:type="simple">22B3ABC7-3391-5CC7-A306-2A1197061F58</object-id>
            <tp:taxon-name-part taxon-name-part-type="genus" reg="Phytoliriomyza">Phytoliriomyza</tp:taxon-name-part>
            <tp:taxon-name-part taxon-name-part-type="species" reg="cometiformis">cometiformis</tp:taxon-name-part>
            <object-id xmlns:xlink="http://www.w3.org/1999/xlink" content-type="zoobank" xlink:type="simple">https://zoobank.org/3599CBDF-77C3-4B23-B42B-18F6FD336819</object-id>
          </tp:taxon-name><tp:taxon-authority>Kato</tp:taxon-authority><tp:taxon-status xmlns:xlink="http://www.w3.org/1999/xlink" xlink:type="simple">sp. nov.</tp:taxon-status><xref ref-type="fig" rid="F22">Figs 22</xref><xref ref-type="fig" rid="F23">, 23</xref></tp:nomenclature><tp:treatment-sec sec-type="Material examined" id="SECID0EAEDM"><title>Material examined.</title><p><bold><italic>Holotype</italic></bold><bold>:</bold> Japan: 1♂ (MK-AG-789), Ashizuri-misaki, Tosashimizu, Kochi Pref. (<named-content xmlns:xlink="http://www.w3.org/1999/xlink" content-type="dwc:verbatimCoordinates" xlink:type="simple"><named-content content-type="geo-json" specific-use="{&#34;type&#34;:&#34;Point&#34;,&#34;coordinates&#34;:[132.997100,32.729800]}" id="NCID0ENEDM" xlink:type="simple">32.7298°N, 132.9971°E</named-content></named-content>, 75 m asl), 26-II-2011 (as larva), emerged on 1-IV-2011 NSMT-I-Dip 31954. <bold><italic>Paratypes</italic></bold><bold>:</bold> Japan: 1♂1♀ (MK-AG-a427, a428), same data as holotype, emerged on 30-III-2011, NSMT-I-Dip 31955, 31955; 1♀ (MK-AG-a461), Hachijo Is., Tokyo ﻿Pref., 24-IV-2001 (as larva), emerged on 3-V-2001, NSMT-I-Dip 31957; 1♂ (MK-AG-411), Sagiura, Taisha, Izumo, Shimane Pref., 31-III-2015 (as larva), emerged on 30-IV-2015, NSMT-I-Dip 31958.
                    </p></tp:treatment-sec><tp:treatment-sec sec-type="Other material" id="SECID0EWEDM"><title>Other material.</title><p>Japan: 6♂7♀, Izu-oshima Is. Tokyo Pref., 22-III-2009 (as larva), emerged on 15–20-IV-2009; 2♀, Yugashima, Izu, Shizuoka Pref., 7-III-2012 (as larva), emerged on 12–14-IV-2012; 4♂8♀, Sinjo, Mihama, Mikata, Fukui Pref., 11-III-2012 (as larva), emerged on 18–23-IV-2012; 3♂2♀, Shimaji-gawa, Ujitachi, Ise, Mie Pref., 3-IV-2010 (as larva), emerged on 22-IV–2-V-2010; 2♂1♀, Urashima-jinja, Honjo-hama, Ine, Kyoto Pref., 31-VII-2011 (as larva), emerged on 22-III-2011; 2♂5♀, Ukawa, Tango, Kyotango, Kyoto Pref., 5-III-2021 (as larva), emerged on 2–8-IV-2021; 1♀, Sannoko, Kawakami, Higashi-yoshino, Nara Pref., 26-II-2016 (as larva), emerged on 11-IV-2016; 1♀, Tazukawa-keikoku, Katsuura, Tokushima Pref., 11-X-2016 (as larva), emerged on 19-IV-2011.</p></tp:treatment-sec><tp:treatment-sec sec-type="Diagnosis" id="SECID0E2EDM"><title>Diagnosis.</title><p> A large yellow species (wing length 2.0–2.2 mm) having a pruinose dark gray scutum with an oval yellow pattern extending from the mid-posterior margin to the scutellum, a black 1<sup>st</sup> flagellomere, yellow maxillary palpus, yellow halteres, and yellow legs. Male epandrium inner-laterally with a hand-like comb comprising
                    </p><p>Four or five basally fused, long, tubercle-like setae. Larva mines the thallus of <italic><tp:taxon-name><tp:taxon-name-part taxon-name-part-type="genus" reg="Reboulia">Reboulia</tp:taxon-name-part><tp:taxon-name-part taxon-name-part-type="species" reg="hemisphaerica">hemisphaerica</tp:taxon-name-part><tp:taxon-name-part taxon-name-part-type="subspecies" reg="orientalis">orientalis</tp:taxon-name-part></tp:taxon-name></italic>.
                    </p></tp:treatment-sec><tp:treatment-sec sec-type="Description" id="SECID0EUFDM"><title>Description.</title><p><bold>Adult male</bold> (Fig. <xref ref-type="fig" rid="F22">22A–D</xref>).
                    </p><p><bold><italic>Head</italic></bold><bold>:</bold> Head entirely yellow, with ocellar tubercle brown, and back of head dark brown (Fig. <xref ref-type="fig" rid="F22">22C</xref>). Antenna porrect; first flagellomere black, pedicel yellow and scape light yellow. Arista subbasal, brown, pubescent. Face, gena, parafacial and postgena yellow. Proboscis normal, yellow; palpus yellow, cylindrical (Fig. <xref ref-type="fig" rid="F22">22C</xref>). <bold><italic>Chaetotaxy</italic></bold><bold>:</bold> Front orbitals three pairs; one <abbrev xmlns:xlink="http://www.w3.org/1999/xlink" xlink:title="inferior orbital setae" id="ABBRID0EVGDM" xlink:type="simple">ori</abbrev> directed inward; two <abbrev xmlns:xlink="http://www.w3.org/1999/xlink" xlink:title="superior orbital setae" id="ABBRID0EZGDM" xlink:type="simple">ors</abbrev> directed upward (Fig. <xref ref-type="fig" rid="F22">22B</xref>). Orbital setulae minute and erect, in a single row.
                    </p><fig id="F22" position="float" orientation="portrait"><object-id xmlns:xlink="http://www.w3.org/1999/xlink" content-type="doi" xlink:type="simple">10.3897/zookeys.1133.94530.figure22</object-id><object-id xmlns:xlink="http://www.w3.org/1999/xlink" content-type="arpha" xlink:type="simple">C199C4DE-60AB-5BCF-B7CA-5F1441ADFF64</object-id><label>Figure 22.</label><caption><p><italic><tp:taxon-name><tp:taxon-name-part taxon-name-part-type="genus" reg="Phytoliriomyza">Phytoliriomyza</tp:taxon-name-part><tp:taxon-name-part taxon-name-part-type="species" reg="cometiformis">cometiformis</tp:taxon-name-part></tp:taxon-name></italic>sp. nov. <bold>A–D </bold>holotype male <bold>A</bold> habitus <bold>B</bold> lateral <bold>C</bold> frontal <bold>D</bold> dorsal<bold> E</bold> paratype female, dorsal (MK-AG-a428) <bold>F–J</bold> male genitalia (<bold>F–H</bold> at type locality <bold>I, J</bold> at Sagiura) <bold>F </bold>whole genitalia, ventral <bold>G</bold> phallic complex, lateral <bold>H, J</bold> epandrium, ventral <bold>I</bold> ejaculatory apodeme, lateral.</p></caption><graphic xmlns:xlink="http://www.w3.org/1999/xlink" xlink:href="zookeys-1133-001_article-94530__-g022.jpg" position="float" orientation="portrait" xlink:type="simple" id="oo_775395.jpg"><uri content-type="original_file" xlink:type="simple">https://binary.pensoft.net/fig/775395</uri></graphic></fig><p><bold><italic>Thorax</italic></bold><bold>:</bold> Thorax subshiny. Scutum yellow with a black medial stripe on anterior 2/3, one pair of black suborbicular presutural patches confluent with the medial stripe, and a pair of wide black bands on anterior 7/8, which is confluent with the presutural patches. Scutellum yellow with lateral margins brown (Fig. <xref ref-type="fig" rid="F22">22D</xref>). Subscutellum yellow. Mediotergite brown, anatergite yellow, katatergite brown (Fig. <xref ref-type="fig" rid="F22">22B</xref>). Pleuron largely yellow; propleuron with small brown patch on anterior-dorsal corner; anepisternum with a small spot on dorsal corner and a large brown patch near ventral margin; anepimeron with a narrow brown patch on anterior corner; katepisternum and meron with brown patches on venter (Fig. <xref ref-type="fig" rid="F22">22B</xref>). Haltere yellow. Calypter margin and hairs gray. Leg segments yellow; tibia and tarsus darker. <bold><italic>Chaetotaxy</italic></bold><bold>:</bold> Scutum with 1+3 dorsocentrals, shortened anteriorly (Fig. <xref ref-type="fig" rid="F22">22D</xref>). Acrostichal setulae eight or nine pairs in two rows. <bold><italic>Wing</italic></bold><bold>:</bold> Wing length 2.0–2.2&amp;nbsp;mm, costa reaching M<sub>1</sub> (Fig. <xref ref-type="fig" rid="F22">22A</xref>). Length of ultimate section of vein M<sub>4</sub> divided by penultimate section 1.8–1.9.
                    </p><p><bold><italic>Abdomen</italic></bold><bold>:</bold> Abdomen dorsally subshiny yellow (Fig. <xref ref-type="fig" rid="F22">22A</xref>). <bold><italic>Genitalia</italic></bold><bold>:</bold> (Fig. <xref ref-type="fig" rid="F22">22F–J</xref>) Epandrium dark brown, rounded apically; inner-lateral margin with a row of 5–7 short tubercle-like setae; inner-anterior surface with a comb comprising three or four fused long tubercle-like setae; inner-lateral surface with an enlarged protrusion bearing a strong tubercle-like seta (Fig. <xref ref-type="fig" rid="F22">22H, J</xref>). Surstylus rounded and bilobed; anterior lobe sparsely setose apically; posterior lobe with one stout tubercle-like seta and a long normal seta. Cercus narrow, setose. Subepandrial sclerite with a pair of plate-like arms, each with a dorsal lobe bearing a seta (Fig. <xref ref-type="fig" rid="F22">22H</xref>). Hypandrium slightly sclerotized along outer margin. Postgonite bare and goose barnacle-shaped (Fig. <xref ref-type="fig" rid="F22">22G</xref>). Phallophorus with deep incision below, articulated with phallapodeme, fused to epiphallus (Fig. <xref ref-type="fig" rid="F22">22F, G</xref>). Basiphallus with long narrow right sclerites and a short basal sclerite. Hypophallus broad and membranous; lateral margins lightly sclerotized, medially with a pair of fused narrow sclerites (Fig. <xref ref-type="fig" rid="F22">22G</xref>). Mesophallus dark, cylindrical, widest basally, as long as distiphallus (Fig. <xref ref-type="fig" rid="F22">22G</xref>). Distiphallus comprising one pair of stout tubules; basal 1/3 composed of ventral dark subtriangular sclerite and weaker medial region; distal 2/3 cylindrical, dorsally and laterally pigmented, with truncated, unpigmented apex (Fig. <xref ref-type="fig" rid="F22">22G</xref>). Ejaculatory apodeme pale brown, fan-shaped with long stalk; sclerite of sperm pump with lateral extension; sperm pump clear (Fig. <xref ref-type="fig" rid="F22">22I</xref>).
                    </p><p><bold>Female</bold> (Fig. <xref ref-type="fig" rid="F22">22E</xref>). Similar to male, but larger. Wing length 2.3 mm. <bold><italic>Postabdomen</italic></bold><bold>:</bold> (Fig. <xref ref-type="fig" rid="F23">23A, B</xref>) Oviscape dark brown, setigerous (Fig. <xref ref-type="fig" rid="F23">23A</xref>). Tergite 10 trifurcate, laterally uniting narrow pleural sclerites (Fig. <xref ref-type="fig" rid="F23">23B</xref>). Each cercus with two stout, apical, trichoid sensilla, 1/3 length of cercus (Fig. <xref ref-type="fig" rid="F23">23B</xref>). Spermathecae semi-orbicular, with truncate proximal ends (Fig. <xref ref-type="fig" rid="F23">23A</xref>).
                    </p><fig id="F23" position="float" orientation="portrait"><object-id xmlns:xlink="http://www.w3.org/1999/xlink" content-type="doi" xlink:type="simple">10.3897/zookeys.1133.94530.figure23</object-id><object-id xmlns:xlink="http://www.w3.org/1999/xlink" content-type="arpha" xlink:type="simple">834CC35A-1E8C-5EA0-867E-0726A7C9A319</object-id><label>Figure 23.</label><caption><p> Female morphology and larval ecology of <italic><tp:taxon-name><tp:taxon-name-part taxon-name-part-type="genus" reg="Phytoliriomyza">Phytoliriomyza</tp:taxon-name-part><tp:taxon-name-part taxon-name-part-type="species" reg="cometiformis">cometiformis</tp:taxon-name-part></tp:taxon-name></italic>sp. nov. <bold>A, B </bold>female postabdomen <bold>A</bold> oviscape and spermatheca <bold>B</bold> tergite 10 <bold>C</bold> habitat at type locality <bold>D–G</bold> mined thalli of <italic><tp:taxon-name><tp:taxon-name-part taxon-name-part-type="genus" reg="Reboulia">Reboulia</tp:taxon-name-part><tp:taxon-name-part taxon-name-part-type="species" reg="hemisphaerica">hemisphaerica</tp:taxon-name-part><tp:taxon-name-part taxon-name-part-type="subspecies" reg="orientalis">orientalis</tp:taxon-name-part></tp:taxon-name></italic> (<bold>D</bold> at type locality <bold>E</bold> at Ukawa <bold>F, G</bold> at Sagiura). An arrow in <bold>F</bold> indicates an internal puparium.</p></caption><graphic xmlns:xlink="http://www.w3.org/1999/xlink" xlink:href="zookeys-1133-001_article-94530__-g023.jpg" position="float" orientation="portrait" xlink:type="simple" id="oo_775396.jpg"><uri content-type="original_file" xlink:type="simple">https://binary.pensoft.net/fig/775396</uri></graphic></fig></tp:treatment-sec><tp:treatment-sec sec-type="Etymology" id="SECID0EMODM"><title>Etymology.</title><p> The specific name (<italic>cometiformis</italic> = comet-shaped) refers to the oblong trail-leaving yellow pattern against the black background on the scutum, which resembles a comet.
                    </p></tp:treatment-sec><tp:treatment-sec sec-type="Japanese name" id="SECID0EUODM"><title>Japanese name.</title><p>Suisei-jingasagoke-hamoguribae.</p></tp:treatment-sec><tp:treatment-sec sec-type="Host plant" id="SECID0EZODM"><title>Host plant.</title><p><italic><tp:taxon-name><tp:taxon-name-part taxon-name-part-type="genus" reg="Reboulia">Reboulia</tp:taxon-name-part><tp:taxon-name-part taxon-name-part-type="species" reg="hemisphaerica">hemisphaerica</tp:taxon-name-part><tp:taxon-name-part taxon-name-part-type="subspecies" reg="orientalis">orientalis</tp:taxon-name-part></tp:taxon-name></italic> (<tp:taxon-name><tp:taxon-name-part taxon-name-part-type="family">Aytoniaceae</tp:taxon-name-part></tp:taxon-name>).
                    </p></tp:treatment-sec><tp:treatment-sec sec-type="Mine" id="SECID0ETPDM"><title>Mine.</title><p>Larvae construct linear-blotch mines in the thallus, and pupate in the mines (Fig. <xref ref-type="fig" rid="F23">23D–G</xref>).</p></tp:treatment-sec><tp:treatment-sec sec-type="Biological notes" id="SECID0E4PDM"><title>Biological notes.</title><p>The habitats of this species are rocky cliffs in warm temperate evergreen forests (Fig. <xref ref-type="fig" rid="F23">23C</xref>). Our rearing records suggest that this species is univoltine, and that adults emerge from overwintered pupae in spring.</p></tp:treatment-sec><tp:treatment-sec sec-type="Distribution" id="SECID0EHQDM"><title>Distribution.</title><p>Japan (Honshu, Shikoku).</p></tp:treatment-sec><tp:treatment-sec sec-type="Remarks" id="SECID0EMQDM"><title>Remarks.</title><p> This species resembles <italic><tp:taxon-name><tp:taxon-name-part taxon-name-part-type="genus" reg="Phytoliriomyza">P.</tp:taxon-name-part><tp:taxon-name-part taxon-name-part-type="species" reg="igniculus">igniculus</tp:taxon-name-part></tp:taxon-name></italic> and <italic><tp:taxon-name><tp:taxon-name-part taxon-name-part-type="genus" reg="Phytoliriomyza">P.</tp:taxon-name-part><tp:taxon-name-part taxon-name-part-type="species" reg="luna">luna</tp:taxon-name-part></tp:taxon-name></italic> in having a pair of black lateral band on scutum and wholly yellow scutellum; it is distinguished from them by the number of tubercle-like setae in a comb of male epandrium (3–4 in <italic><tp:taxon-name><tp:taxon-name-part taxon-name-part-type="genus" reg="Phytoliriomyza">P.</tp:taxon-name-part><tp:taxon-name-part taxon-name-part-type="species" reg="cometiformis">cometiformis</tp:taxon-name-part></tp:taxon-name></italic>; 5–6 in <italic><tp:taxon-name><tp:taxon-name-part taxon-name-part-type="genus" reg="Phytoliriomyza">P.</tp:taxon-name-part><tp:taxon-name-part taxon-name-part-type="species" reg="igniculus">igniculus</tp:taxon-name-part></tp:taxon-name></italic>; 7–8 in <italic><tp:taxon-name><tp:taxon-name-part taxon-name-part-type="genus" reg="Phytoliriomyza">P.</tp:taxon-name-part><tp:taxon-name-part taxon-name-part-type="species" reg="luna">luna</tp:taxon-name-part></tp:taxon-name></italic>). The morphology of male epandrium of this species closely resembles that of “<italic><tp:taxon-name><tp:taxon-name-part taxon-name-part-type="genus" reg="Phytoliriomyza">P.</tp:taxon-name-part><tp:taxon-name-part taxon-name-part-type="species" reg="dorsata">dorsata</tp:taxon-name-part></tp:taxon-name></italic>” in <xref ref-type="bibr" rid="B28">Papp and Černý (2017</xref>: fig. 101E), suggesting that this species is distributed also in Europe.
                    </p></tp:treatment-sec><ref-list><ref id="B28"><mixed-citation xmlns:xlink="http://www.w3.org/1999/xlink" xlink:type="simple"><person-group><name name-style="western"><surname>Papp</surname><given-names>L</given-names></name><name name-style="western"><surname>Černý</surname><given-names>M</given-names></name></person-group> (<year>2017</year>) <source><tp:taxon-name><tp:taxon-name-part taxon-name-part-type="family">Agromyzidae</tp:taxon-name-part></tp:taxon-name> (<tp:taxon-name><tp:taxon-name-part taxon-name-part-type="order">Diptera</tp:taxon-name-part></tp:taxon-name>) of Hungary (Vol. 3). <tp:taxon-name><tp:taxon-name-part taxon-name-part-type="subfamily">Phytomyzinae</tp:taxon-name-part></tp:taxon-name> II.</source><publisher-name>Pars Ltd.</publisher-name>, <publisher-loc>Hungary. Nagykovácsi</publisher-loc>, <size units="page">427 pp</size>. <ext-link xlink:type="simple" ext-link-type="doi" xlink:href="10.18655/Agromyzidae.Vol.3">https://doi.org/10.18655/Agromyzidae.Vol.3</ext-link></mixed-citation></ref></ref-list></tp:taxon-treatment>
