# Supplementary material for: ﻿Diversity underfoot of agromyzids (Agromyzidae, Diptera) mining thalli of liverworts and hornworts
Source: Zookeys. 2022 Nov 30;1133:1–164. doi: 10.3897/zookeys.1133.94530 (PMC9836506; doi:10.3897/zookeys.1133.94530)
Supplement: XML Treatment for Phytoliriomyza argentifasciata [file zookeys.1133.94530-treatment14.xml]

<!DOCTYPE tp:taxon-treatment
  PUBLIC "-//TaxonX//DTD Taxonomic Treatment Publishing DTD v0 20100105//EN" "tax-treatment-NSO.dtd">
<tp:taxon-treatment xmlns:tp="http://www.plazi.org/taxpub"><tp:treatment-meta><kwd-group><label>Taxon classification</label><kwd>
              <named-content content-type="kingdom">Animalia</named-content>
            </kwd><kwd>
              <named-content content-type="order">Diptera</named-content>
            </kwd><kwd>
              <named-content content-type="family">Agromyzidae</named-content>
            </kwd></kwd-group><mixed-citation publication-type="journal"><person-group><name><surname>Kato</surname><given-names>Makoto</given-names></name><name><surname>Yamamori</surname><given-names>Luna</given-names></name><name><surname>Imada</surname><given-names>Yume</given-names></name></person-group><article-title>﻿Diversity underfoot of agromyzids (<tp:taxon-name><tp:taxon-name-part taxon-name-part-type="family">Agromyzidae</tp:taxon-name-part></tp:taxon-name>, <tp:taxon-name><tp:taxon-name-part taxon-name-part-type="order">Diptera</tp:taxon-name-part></tp:taxon-name>) mining thalli of liverworts and hornworts</article-title><source>Zookeys</source><day>30</day><month>11</month><year>2022</year><volume>1133</volume><fpage>1</fpage><lpage>164</lpage><pub-id pub-id-type="doi">10.3897/zookeys.1133.94530</pub-id></mixed-citation></tp:treatment-meta><tp:nomenclature><label>﻿13.﻿</label><tp:taxon-name>
            <object-id xmlns:xlink="http://www.w3.org/1999/xlink" content-type="arpha" xlink:type="simple">D5DF54F5-8F4C-5FE9-8616-EA534725D28D</object-id>
            <tp:taxon-name-part taxon-name-part-type="genus" reg="Phytoliriomyza">Phytoliriomyza</tp:taxon-name-part>
            <tp:taxon-name-part taxon-name-part-type="species" reg="argentifasciata">argentifasciata</tp:taxon-name-part>
            <object-id xmlns:xlink="http://www.w3.org/1999/xlink" content-type="zoobank" xlink:type="simple">https://zoobank.org/2C7BEF3A-1E11-471A-9002-8DF42A7F0D91</object-id>
          </tp:taxon-name><tp:taxon-authority>Kato</tp:taxon-authority><tp:taxon-status xmlns:xlink="http://www.w3.org/1999/xlink" xlink:type="simple">sp. nov.</tp:taxon-status><xref ref-type="fig" rid="F24">Figs 24</xref><xref ref-type="fig" rid="F25">, 25</xref></tp:nomenclature><tp:treatment-sec sec-type="Material examined" id="SECID0E6TDM"><title>Material examined.</title><p><bold><italic>Holotype</italic></bold><bold>:</bold> Japan: 1♂ (MK-AG-a347), Ukawa, Tango, Kyotango, Kyoto Pref. (<named-content xmlns:xlink="http://www.w3.org/1999/xlink" content-type="dwc:verbatimCoordinates" xlink:type="simple"><named-content content-type="geo-json" specific-use="{&#34;type&#34;:&#34;Point&#34;,&#34;coordinates&#34;:[135.162300,35.710200]}" id="NCID0EMUDM" xlink:type="simple">35.7102°N, 135.1623°E</named-content></named-content>, 100 m asl), 5-III-2021 (as larva), emerged on 9-IV-2021 NSMT-I-Dip 31959. <bold><italic>Paratypes</italic></bold><bold>:</bold> Japan: 1♀ (MK-AG-a462), same data as holotype, NSMT-I-Dip 31960; 2♀ (MK-AG-436, 441), Kibune, Sakyo-ku, Kyoto Pref., 24-VI-2011 (as larva), emerged on 12-VII-2011, NSMT-I-Dip 31961, 31961; 1♂ (MK-AG-478), Ryutosen, Higashi-sonogi, Nagasaki Pref., 30-IV-2017 (as larva), emerged on 31-V-2017, NSMT-I-Dip 31963; 1♀ (MK-AG-473), Kibune, Sakyo-ku, Kyoto Pref., 20-VI-2016 (as larva), emerged on 5-VII-2016, NSMT-I-Dip 31964; 1♂1♀ (MK-AG-456, 452), Han-yama, Yaku Is., Kumage, Kagoshima Pref., 29-III-2017 (as larva), emerged on 19-IV-2017, NSMT-I-Dip 31965, 31966; 1♀ (MK-AG-a204), Tachijami, Kume Is. Okinawa Pref., 20-III-2020 (as larva), emerged on 2-V-2020, NSMT-I-Dip 31967.
                    </p></tp:treatment-sec><tp:treatment-sec sec-type="Other material" id="SECID0EVUDM"><title>Other material.</title><p>Japan: 5♂3♀, Takasuka, Joso, Ibaragi Pref., 2-XI-2021 (as larva), emerged on 11–15-XII-2021; 1♀, Kuchisakamoto, Aoi-ku, Shizuoka Pref., 20-IX-1998 (as larva), emerged on 18–23-IX-1998; 1♀, Mt. Gozaisho, Komono, Mie Pref., 1-V-2001 (as larva), emerged on 25-V-2001; 3♂6♀, Ukawa, Tango, Kyotango, Kyoto Pref., 5-III-2021 (as larva), emerged on 2–8-IV-2021; 16♂10♀, Kibune, Sakyo-ku, Kyoto Pref., 24-VI-2011 (as larva), emerged on 12-VII-2011; 16♂25♀, Wadagawa-kyo, Kumanogawa, Shingu, Wakayama Pref., 7-VI-2021 (as larva), emerged on 17-VII–8-VIII-2021; 1♂1♀, Kibune, Sakyo-ku, Kyoto Pref., 23-IV-2021 (as larva), emerged on 2–6-V-2021; 6♂8♀, Ryugakyo, Yamashiro, Miyoshi, Tokushima Pref., 1-II-2014 (as larva), emerged on 24-IV–3-V-2014; 1♂1♀, Tazukawa-keikoku, Katsuura, Tokushima Pref., 30-III-2021 (as larva), emerged on 26–29-IV-2021; 3♂4♀, Sui, Anan, Tokushima Pref., 30-III-2021 (as larva), emerged on 14–17-IV-2021; 1♂2♀, Kurase-keikoku, Tanbara, Saijo, Ehime Pref., 2-II-2014 (as larva), emerged on 20–26-IV-2014; 1♀, Yasui-keikoku, Niyodogawa, Agawa, Kochi Pref., 27-II-2011 (as larva), emerged on 17-IV-2011; 1♂, Kinsakubaru, Amami, Kagoshima Pref., 4-VII-1999 (as larva), emerged on 25-VII-1999; 5♂11♀, Tachijami, Kume Is. Okinawa Pref., 20-III-2020 (as larva), emerged on 15-IV–8-V-2020.</p></tp:treatment-sec><tp:treatment-sec sec-type="Diagnosis" id="SECID0E1UDM"><title>Diagnosis.</title><p> A medium-sized species (wing length 1.5–1.9 mm) having subshiny yellow scutum with a medial and two pairs of lateral dark stripes; inner stripes with silvery reflection. Adults with yellow 1<sup>st</sup> flagellomere, yellow maxillary palpus, yellow halteres, and yellow legs. Male epandrium inner-laterally with a hand-like comb comprising four or five basally fused, long, tubercle-like setae. Larva mines the thallus of <italic><tp:taxon-name><tp:taxon-name-part taxon-name-part-type="genus" reg="Reboulia">Reboulia</tp:taxon-name-part><tp:taxon-name-part taxon-name-part-type="species" reg="hemisphaerica">hemisphaerica</tp:taxon-name-part><tp:taxon-name-part taxon-name-part-type="subspecies" reg="orientalis">orientalis</tp:taxon-name-part></tp:taxon-name></italic>.
                    </p></tp:treatment-sec><tp:treatment-sec sec-type="Description" id="SECID0ERVDM"><title>Description.</title><p><bold>Adult male</bold> (Fig. <xref ref-type="fig" rid="F24">24A–E</xref>).
                    </p><p><bold><italic>Head</italic></bold><bold>:</bold> Head entirely yellow, with ocellar tubercle brown, and back of head dark brown (Fig. <xref ref-type="fig" rid="F24">24C</xref>). Antenna porrect, yellow. Arista subbasal, brown, pubescent. Frons with brownish reflective pruinosity. Face, gena, parafacial, and postgena yellow. Proboscis normal, yellow; palpus yellow, cylindrical (Fig. <xref ref-type="fig" rid="F24">24C</xref>). <bold><italic>Chaetotaxy</italic></bold><bold>:</bold> Front orbitals three pairs; one <abbrev xmlns:xlink="http://www.w3.org/1999/xlink" xlink:title="inferior orbital setae" id="ABBRID0ESWDM" xlink:type="simple">ori</abbrev> directed inward; two <abbrev xmlns:xlink="http://www.w3.org/1999/xlink" xlink:title="superior orbital setae" id="ABBRID0EWWDM" xlink:type="simple">ors</abbrev> directed upward (Fig. <xref ref-type="fig" rid="F24">24B</xref>). Orbital setulae minute and erect, in a single row.
                    </p><fig id="F24" position="float" orientation="portrait"><object-id xmlns:xlink="http://www.w3.org/1999/xlink" content-type="doi" xlink:type="simple">10.3897/zookeys.1133.94530.figure24</object-id><object-id xmlns:xlink="http://www.w3.org/1999/xlink" content-type="arpha" xlink:type="simple">D4A0EDB1-AC7B-5185-AB86-8024455BA7A0</object-id><label>Figure 24.</label><caption><p><italic><tp:taxon-name><tp:taxon-name-part taxon-name-part-type="genus" reg="Phytoliriomyza">Phytoliriomyza</tp:taxon-name-part><tp:taxon-name-part taxon-name-part-type="species" reg="argentifasciata">argentifasciata</tp:taxon-name-part></tp:taxon-name></italic>sp. nov. <bold>A–E </bold>holotype male <bold>A</bold> habitus <bold>B</bold> lateral <bold>C</bold> frontal <bold>D</bold> dorsal <bold>E</bold> posterior<bold> F</bold> paratype female (MK-AG-436) <bold>G–J</bold> male genitalia (<bold>G–J</bold> at type locality <bold>K</bold> at Kume Is.) <bold>G</bold> whole genitalia, ventral <bold>H</bold> epandrium, ventral <bold>I</bold> ejaculatory apodeme, lateral, <bold>J</bold> phallic complex, ventral <bold>K</bold> phallic complex, lateral.</p></caption><graphic xmlns:xlink="http://www.w3.org/1999/xlink" xlink:href="zookeys-1133-001_article-94530__-g024.jpg" position="float" orientation="portrait" xlink:type="simple" id="oo_775397.jpg"><uri content-type="original_file" xlink:type="simple">https://binary.pensoft.net/fig/775397</uri></graphic></fig><p><bold><italic>Thorax</italic></bold><bold>:</bold> Thorax subshiny yellow; in some geographic populations, background color grayish yellow (Fig. <xref ref-type="fig" rid="F24">24D</xref>). Scutum with medial black stripe on anterior 2/3, one pair of gray suborbicular presutural spots confluent with the medial stripe, a pair of narrow black supra-alar stripes and a pair of wider gray intra-alar stripes, which adjoin the pair of lateral presutural gray suborbicular spots; the gray spots and stripes look silver in sunlight. Scutellum and subscutellum yellow (Fig. <xref ref-type="fig" rid="F24">24D</xref>). Mediotergite brown, anatergite yellow, katatergite brown (Fig. <xref ref-type="fig" rid="F24">24E</xref>). Pleuron largely yellow (the background color sometimes grayish in some localities); propleuron with small brown patch on mid-anterior corner; anepisternum with two small spots on anterior and posterior corners; anepimeron with a narrow brown patch on anterior corner; katepisternum and meron with brown patches on venter (Fig. <xref ref-type="fig" rid="F24">24B</xref>). Haltere yellow, while dorsal surface grayish yellow. Calypter margin and hairs gray. Leg segments yellow; tibia and tarsus darker (Fig. <xref ref-type="fig" rid="F24">24A</xref>). <bold><italic>Chaetotaxy</italic></bold><bold>:</bold> Scutum with 1+3 dorsocentrals, shortened anteriorly (Fig. <xref ref-type="fig" rid="F24">24D</xref>). Acrostichal setulae five pairs in two rows. <bold><italic>Wing</italic></bold>: Wing length 2.0–2.2 mm, costa reaching M<sub>1</sub> (Fig. <xref ref-type="fig" rid="F24">24A</xref>). Length of ultimate section of vein M<sub>4</sub> divided by penultimate section 1.8–1.9.
                    </p><p><bold><italic>Abdomen</italic></bold><bold>:</bold> Abdomen dorsally subshiny yellow (Fig. <xref ref-type="fig" rid="F24">24E</xref>). <bold><italic>Genitalia</italic></bold><bold>:</bold> (Fig. <xref ref-type="fig" rid="F24">24G–K</xref>) Epandrium dark brown, rounded apically; inner-posterior surface with a long apically bifid tubercle-like seta; inner-lateral margin with a long tubercle-like seta, the tip of which is flattened and fan-shaped; inner-anterior surface with a finger-like comb comprising five basally fused tubercle-like setae (Fig. <xref ref-type="fig" rid="F24">24H</xref>). Surstylus rounded, directed inwards, setose apically, with a single long, apically bifid, tubercle-like seta on posterior margin (Fig. <xref ref-type="fig" rid="F24">24H</xref>). Cercus narrow, setose. Subepandrial sclerite with a pair of flat, pale, ventral lobes, each bearing a seta basally (Fig. <xref ref-type="fig" rid="F24">24J</xref>). Hypandrium sclerotized along outer margin (Fig. <xref ref-type="fig" rid="F24">24G</xref>). Postgonite bare and goose barnacle-shaped (Fig. <xref ref-type="fig" rid="F24">24J</xref>). Phallophorus with deep incision below, articulated with phallapodeme, fused to epiphallus (Fig. <xref ref-type="fig" rid="F24">24K</xref>). Basiphallus with a basally bilobed sclerite; each lobe expanded laterally. Hypophallus broad and membranous with lightly sclerotized margins, medially with a pair of fused linear sclerites (Fig. <xref ref-type="fig" rid="F24">24K</xref>). Mesophallus dark, cylindrical, widest subbasally, 1.2 × longer than distiphallus. Distiphallus comprising one pair of stout tubules basally parallel to each other; basal half composed of lateral dark lanceolate sclerite and weaker medial region; distal half cylindrical, dorsally and laterally pigmented, with truncated, shortly flared unpigmented apex (Fig. <xref ref-type="fig" rid="F24">24K</xref>). Ejaculatory apodeme pale and fan-shaped with broad stalk; base wide to one side; sperm pump clear (Fig. <xref ref-type="fig" rid="F24">24I</xref>).
                    </p><p><bold>Female</bold> (Fig. <xref ref-type="fig" rid="F24">24F</xref>, <xref ref-type="fig" rid="F25">25C</xref>). Similar to male, but larger, frons wider. Wing length 2.3&amp;nbsp;mm. <bold><italic>Postabdomen</italic></bold><bold>:</bold> (Fig. <xref ref-type="fig" rid="F25">25A, B</xref>) Oviscape dark brown, setigerous (Fig. <xref ref-type="fig" rid="F25">25A</xref>). Tergite 10 trifurcate, laterally uniting narrow pleural sclerites (Fig. <xref ref-type="fig" rid="F25">25B</xref>). Each cercus with two stout, apical, trichoid sensilla, 1/3 length of cercus (Fig. <xref ref-type="fig" rid="F25">25B</xref>). Spermathecae semi-orbicular, with truncate proximal ends (Fig. <xref ref-type="fig" rid="F25">25A</xref>).
                    </p><fig id="F25" position="float" orientation="portrait"><object-id xmlns:xlink="http://www.w3.org/1999/xlink" content-type="doi" xlink:type="simple">10.3897/zookeys.1133.94530.figure25</object-id><object-id xmlns:xlink="http://www.w3.org/1999/xlink" content-type="arpha" xlink:type="simple">1B494D98-F9E9-5314-B15C-56AF70967582</object-id><label>Figure 25.</label><caption><p> Female morphology and larval ecology of <italic><tp:taxon-name><tp:taxon-name-part taxon-name-part-type="genus" reg="Phytoliriomyza">Phytoliriomyza</tp:taxon-name-part><tp:taxon-name-part taxon-name-part-type="species" reg="argentifasciata">argentifasciata</tp:taxon-name-part></tp:taxon-name></italic>sp. nov. <bold>A, B </bold>female postabdomen <bold>A</bold> oviscape and spermatheca <bold>B</bold> tergite 10 <bold>C</bold> live fly at Kibune <bold>D</bold> habitat at Mt Oe <bold>E, F</bold> mined thalli of <italic><tp:taxon-name><tp:taxon-name-part taxon-name-part-type="genus" reg="Reboulia">Reboulia</tp:taxon-name-part><tp:taxon-name-part taxon-name-part-type="species" reg="hemisphaerica">hemisphaerica</tp:taxon-name-part><tp:taxon-name-part taxon-name-part-type="subspecies" reg="orientalis">orientalis</tp:taxon-name-part></tp:taxon-name></italic>(<bold>E</bold> at Kibune <bold>I</bold> Kume Is.).</p></caption><graphic xmlns:xlink="http://www.w3.org/1999/xlink" xlink:href="zookeys-1133-001_article-94530__-g025.jpg" position="float" orientation="portrait" xlink:type="simple" id="oo_775398.jpg"><uri content-type="original_file" xlink:type="simple">https://binary.pensoft.net/fig/775398</uri></graphic></fig></tp:treatment-sec><tp:treatment-sec sec-type="Variation" id="SECID0E25DM"><title>Variation.</title><p>Background color of scutum and scutellum varies from yellow to grayish yellow, and the blackening is obvious in the Yaku Islands.</p></tp:treatment-sec><tp:treatment-sec sec-type="Etymology" id="SECID0EA6DM"><title>Etymology.</title><p> The specific name (<italic>argentus</italic> = silver, <italic>fascia</italic> = stripe) refers to silver stripes on the scutum, which are obvious in sunlight.
                    </p></tp:treatment-sec><tp:treatment-sec sec-type="Japanese name" id="SECID0EK6DM"><title>Japanese name.</title><p>Ginsuji-jingasagoke-hamoguribae.</p></tp:treatment-sec><tp:treatment-sec sec-type="Host plant" id="SECID0EP6DM"><title>Host plant.</title><p><italic><tp:taxon-name><tp:taxon-name-part taxon-name-part-type="genus" reg="Reboulia">Reboulia</tp:taxon-name-part><tp:taxon-name-part taxon-name-part-type="species" reg="hemisphaerica">hemisphaerica</tp:taxon-name-part><tp:taxon-name-part taxon-name-part-type="subspecies" reg="orientalis">orientalis</tp:taxon-name-part></tp:taxon-name></italic> (<tp:taxon-name><tp:taxon-name-part taxon-name-part-type="family">Aytoniaceae</tp:taxon-name-part></tp:taxon-name>).
                    </p></tp:treatment-sec><tp:treatment-sec sec-type="Mine" id="SECID0EJAEM"><title>Mine.</title><p>Larvae construct digitate mines in the thallus, and pupate in the mine (Fig. <xref ref-type="fig" rid="F25">25E–I</xref>).</p></tp:treatment-sec><tp:treatment-sec sec-type="Biological notes" id="SECID0ETAEM"><title>Biological notes.</title><p>The habitats of this species are rocky cliffs in warm temperate evergreen forests (Fig. <xref ref-type="fig" rid="F25">25D</xref>), and on the ground or on stone walls of temples, shrines and farms in rural ecosystems. Our rearing records suggest that this species is bivoltine, with adults emerging in spring and summer.</p></tp:treatment-sec><tp:treatment-sec sec-type="Distribution" id="SECID0E4AEM"><title>Distribution.</title><p>Japan: Honshu, Shikoku, Yaku Island, Amami-Oshima Island, Kume Island (Fig. <xref ref-type="fig" rid="F26">26</xref>)</p><fig id="F26" position="float" orientation="portrait"><object-id xmlns:xlink="http://www.w3.org/1999/xlink" content-type="doi" xlink:type="simple">10.3897/zookeys.1133.94530.figure26</object-id><object-id xmlns:xlink="http://www.w3.org/1999/xlink" content-type="arpha" xlink:type="simple">D406E687-A54E-59EE-A2EB-2F2327684E14</object-id><label>Figure 26.</label><caption><p> Locality records of three <italic><tp:taxon-name><tp:taxon-name-part taxon-name-part-type="genus" reg="Phytoliriomyza">Phytoliriomyza</tp:taxon-name-part></tp:taxon-name></italic> species associated with <italic><tp:taxon-name><tp:taxon-name-part taxon-name-part-type="genus" reg="Reboulia">Reboulia</tp:taxon-name-part></tp:taxon-name></italic> spp.: <italic><tp:taxon-name><tp:taxon-name-part taxon-name-part-type="genus" reg="Phytoliriomyza">P.</tp:taxon-name-part><tp:taxon-name-part taxon-name-part-type="species" reg="argentifasciata">argentifasciata</tp:taxon-name-part></tp:taxon-name></italic> and <italic><tp:taxon-name><tp:taxon-name-part taxon-name-part-type="genus" reg="Phytoliriomyza">P.</tp:taxon-name-part><tp:taxon-name-part taxon-name-part-type="species" reg="longifurcae">longifurcae</tp:taxon-name-part></tp:taxon-name></italic>.</p></caption><graphic xmlns:xlink="http://www.w3.org/1999/xlink" xlink:href="zookeys-1133-001_article-94530__-g026.jpg" position="float" orientation="portrait" xlink:type="simple" id="oo_775399.jpg"><uri content-type="original_file" xlink:type="simple">https://binary.pensoft.net/fig/775399</uri></graphic></fig></tp:treatment-sec><tp:treatment-sec sec-type="Remarks" id="SECID0EYCEM"><title>Remarks.</title><p> This species resembles <italic><tp:taxon-name><tp:taxon-name-part taxon-name-part-type="genus" reg="Phytoliriomyza">P.</tp:taxon-name-part><tp:taxon-name-part taxon-name-part-type="species" reg="dorsata">dorsata</tp:taxon-name-part></tp:taxon-name></italic>,<italic><tp:taxon-name><tp:taxon-name-part taxon-name-part-type="genus" reg="Phytoliriomyza">P.</tp:taxon-name-part><tp:taxon-name-part taxon-name-part-type="species" reg="calcicola">calcicola</tp:taxon-name-part></tp:taxon-name></italic>, <italic><tp:taxon-name><tp:taxon-name-part taxon-name-part-type="genus" reg="Phytoliriomyza">P.</tp:taxon-name-part><tp:taxon-name-part taxon-name-part-type="species" reg="longifurcae">longifurcae</tp:taxon-name-part></tp:taxon-name></italic>,<italic><tp:taxon-name><tp:taxon-name-part taxon-name-part-type="genus" reg="Phytoliriomyza">P.</tp:taxon-name-part><tp:taxon-name-part taxon-name-part-type="species" reg="nigroflava">nigroflava</tp:taxon-name-part></tp:taxon-name></italic>, and <italic><tp:taxon-name><tp:taxon-name-part taxon-name-part-type="genus" reg="Phytoliriomyza">P.</tp:taxon-name-part><tp:taxon-name-part taxon-name-part-type="species" reg="brunofasciata">brunofasciata</tp:taxon-name-part></tp:taxon-name></italic> in having two pair of dark lateral bands on the scutum; it is distinguished from them by the silverly reflecting inner stripes (inner stripes black or gray in the other species), and by the extended, distorted tubercle-like seta on the subdistal margin of the male epandrium.
                    </p></tp:treatment-sec></tp:taxon-treatment>
