# Supplementary material for: ﻿Diversity underfoot of agromyzids (Agromyzidae, Diptera) mining thalli of liverworts and hornworts
Source: Zookeys. 2022 Nov 30;1133:1–164. doi: 10.3897/zookeys.1133.94530 (PMC9836506; doi:10.3897/zookeys.1133.94530)
Supplement: XML Treatment for Phytoliriomyza longifurcae [file zookeys.1133.94530-treatment15.xml]

<!DOCTYPE tp:taxon-treatment
  PUBLIC "-//TaxonX//DTD Taxonomic Treatment Publishing DTD v0 20100105//EN" "tax-treatment-NSO.dtd">
<tp:taxon-treatment xmlns:tp="http://www.plazi.org/taxpub"><tp:treatment-meta><kwd-group><label>Taxon classification</label><kwd>
              <named-content content-type="kingdom">Animalia</named-content>
            </kwd><kwd>
              <named-content content-type="order">Diptera</named-content>
            </kwd><kwd>
              <named-content content-type="family">Agromyzidae</named-content>
            </kwd></kwd-group><mixed-citation publication-type="journal"><person-group><name><surname>Kato</surname><given-names>Makoto</given-names></name><name><surname>Yamamori</surname><given-names>Luna</given-names></name><name><surname>Imada</surname><given-names>Yume</given-names></name></person-group><article-title>﻿Diversity underfoot of agromyzids (<tp:taxon-name><tp:taxon-name-part taxon-name-part-type="family">Agromyzidae</tp:taxon-name-part></tp:taxon-name>, <tp:taxon-name><tp:taxon-name-part taxon-name-part-type="order">Diptera</tp:taxon-name-part></tp:taxon-name>) mining thalli of liverworts and hornworts</article-title><source>Zookeys</source><day>30</day><month>11</month><year>2022</year><volume>1133</volume><fpage>1</fpage><lpage>164</lpage><pub-id pub-id-type="doi">10.3897/zookeys.1133.94530</pub-id></mixed-citation></tp:treatment-meta><tp:nomenclature><label>﻿14.﻿</label><tp:taxon-name>
            <object-id xmlns:xlink="http://www.w3.org/1999/xlink" content-type="arpha" xlink:type="simple">37EBF15E-01AC-5AB8-A65F-13945BB01B43</object-id>
            <tp:taxon-name-part taxon-name-part-type="genus" reg="Phytoliriomyza">Phytoliriomyza</tp:taxon-name-part>
            <tp:taxon-name-part taxon-name-part-type="species" reg="longifurcae">longifurcae</tp:taxon-name-part>
            <object-id xmlns:xlink="http://www.w3.org/1999/xlink" content-type="zoobank" xlink:type="simple">https://zoobank.org/14E86C9E-CAD6-494B-8E6A-21801A53D403</object-id>
          </tp:taxon-name><tp:taxon-authority>Kato</tp:taxon-authority><tp:taxon-status xmlns:xlink="http://www.w3.org/1999/xlink" xlink:type="simple">sp. nov.</tp:taxon-status><xref ref-type="fig" rid="F27">Figs 27</xref><xref ref-type="fig" rid="F28">, 28</xref></tp:nomenclature><tp:treatment-sec sec-type="Material examined" id="SECID0E5FEM"><title>Material examined.</title><p><bold><italic>Holotype</italic></bold><bold>:</bold> Japan: 1♂ (MK-AG-a500), Sui, Anan, Tokushima Pref. (<named-content xmlns:xlink="http://www.w3.org/1999/xlink" content-type="dwc:verbatimCoordinates" xlink:type="simple"><named-content content-type="geo-json" specific-use="{&#34;type&#34;:&#34;Point&#34;,&#34;coordinates&#34;:[134.539100,33.904400]}" id="NCID0ELGEM" xlink:type="simple">33.9044°N, 134.5391°E</named-content></named-content>, 40 m asl), 30-III-2021 (as larva), emerged on 14-V-2021, NSMT-I-Dip 31968. <bold><italic>Paratypes</italic></bold><bold>:</bold> Japan: 3♀ (MK-AG-a497–499), same data as holotype, emerged on 14–17-V-2021, NSMT-I-Dip 31969–31971.
                    </p></tp:treatment-sec><tp:treatment-sec sec-type="Other material" id="SECID0EUGEM"><title>Other material.</title><p>Japan: 4♂3♀, Kamihirayama, Tatsuyama, Tenryu, Hamamatsu, Shizuoka Pref., 7-XI-2010 (as larva), emerged on 18–28-IV-2011; 1♂1♀, Chiromo, Toyotama, Tsushima, Nagasaki Pref., 28-XI-2011 (as larva), emerged on 1-V-2011; 2♀, Kibune, Sakyo-ku, Kyoto Pref., 20-VI-2016 (as larva), emerged on 14-VII-2021.</p></tp:treatment-sec><tp:treatment-sec sec-type="Diagnosis" id="SECID0EZGEM"><title>Diagnosis.</title><p> A medium-sized species (wing length 1.5–1.6 mm) having a subshiny yellow scutum with a medial and two pairs of lateral black stripes, yellow 1<sup>st</sup> flagellomere, yellow maxillary palpus, yellow halteres, and yellow legs. Male epandrium inner-basally with a comb comprising six fused long tubercle-like setae, and inner-subdistally with an extremely elongated arm, which apically bears two dark, diverging, ventrally curved, tubercle-like setae. Larva mines the thallus of <italic><tp:taxon-name><tp:taxon-name-part taxon-name-part-type="genus" reg="Reboulia">Reboulia</tp:taxon-name-part><tp:taxon-name-part taxon-name-part-type="species" reg="hemisphaerica">hemisphaerica</tp:taxon-name-part><tp:taxon-name-part taxon-name-part-type="subspecies" reg="orientalis">orientalis</tp:taxon-name-part></tp:taxon-name></italic>.
                    </p></tp:treatment-sec><tp:treatment-sec sec-type="Description" id="SECID0EQHEM"><title>Description.</title><p><bold>Adult male</bold> (Fig. <xref ref-type="fig" rid="F27">27A–E</xref>).
                    </p><p><bold><italic>Head</italic></bold><bold>:</bold> Head entirely yellow, with ocellar tubercle brown, and back of head dark brown (Fig. <xref ref-type="fig" rid="F27">27C</xref>). Antenna porrect, yellow. Arista subbasal, brown, pubescent. Frons with brownish reflective pruinosity. Face, gena, parafacial and postgena yellow. Proboscis normal, yellow; palpus yellow, cylindrical (Fig. <xref ref-type="fig" rid="F27">27C</xref>). <bold><italic>Chaetotaxy</italic></bold><bold>:</bold> Front orbitals three pairs; one <abbrev xmlns:xlink="http://www.w3.org/1999/xlink" xlink:title="inferior orbital setae" id="ABBRID0ERIEM" xlink:type="simple">ori</abbrev> directed inward; two <abbrev xmlns:xlink="http://www.w3.org/1999/xlink" xlink:title="superior orbital setae" id="ABBRID0EVIEM" xlink:type="simple">ors</abbrev> directed upward (Fig. <xref ref-type="fig" rid="F27">27B</xref>). Orbital setulae minute and erect, in a single row.
                    </p><fig id="F27" position="float" orientation="portrait"><object-id xmlns:xlink="http://www.w3.org/1999/xlink" content-type="doi" xlink:type="simple">10.3897/zookeys.1133.94530.figure27</object-id><object-id xmlns:xlink="http://www.w3.org/1999/xlink" content-type="arpha" xlink:type="simple">F0317DF1-E8D2-5F4F-9C74-F31262E423CC</object-id><label>Figure 27.</label><caption><p><italic><tp:taxon-name><tp:taxon-name-part taxon-name-part-type="genus" reg="Phytoliriomyza">Phytoliriomyza</tp:taxon-name-part><tp:taxon-name-part taxon-name-part-type="species" reg="longifurcae">longifurcae</tp:taxon-name-part></tp:taxon-name></italic>sp. nov. <bold>A–E </bold>holotype male <bold>A</bold> habitus <bold>B</bold> lateral <bold>C</bold> frontal <bold>D</bold> dorsal <bold>E</bold> posterior<bold> F, G</bold> paratype female (MK-AG-a497) <bold>F</bold> dorsal <bold>G</bold> lateral <bold>H–L</bold> male genitalia <bold>H</bold> epandrium, ventral <bold>I</bold> whole genitalia, ventral <bold>J, K</bold> phallic complex, ventral and lateral <bold>L</bold> ejaculatory apodeme, lateral.</p></caption><graphic xmlns:xlink="http://www.w3.org/1999/xlink" xlink:href="zookeys-1133-001_article-94530__-g027.jpg" position="float" orientation="portrait" xlink:type="simple" id="oo_775400.jpg"><uri content-type="original_file" xlink:type="simple">https://binary.pensoft.net/fig/775400</uri></graphic></fig><p><bold><italic>Thorax</italic></bold><bold>:</bold> Thorax subshiny yellow. Scutum with medial black stripe on anterior 2/3, one pair of black suborbicular presutural spots confluent with the medial stripe, a pair of narrow black supra-alar stripes and a pair of wider black intra-alar stripes, which adjoin the pair of lateral presutural black suborbicular spots (Fig. <xref ref-type="fig" rid="F27">27D</xref>). Mediotergite brown, anatergite yellow, katatergite brown (Fig. <xref ref-type="fig" rid="F27">27E</xref>). Pleuron largely yellow (the background color sometimes grayish in some localities); propleuron with small brown patch on mid-anterior corner; anepisternum with two small spots on anterior and posterior corners; anepimeron with a narrow brown patch on anterior corner; katepisternum and meron with brown patches on venter (Fig. <xref ref-type="fig" rid="F27">27B</xref>). Haltere yellow, while dorsal surface grayish yellow. Calypter margin and hairs gray. Leg segments yellow; tibia and tarsus darker. <bold><italic>Chaetotaxy</italic></bold><bold>:</bold> Scutum with 1+3 dorsocentrals, shortened anteriorly (Fig. <xref ref-type="fig" rid="F27">27D</xref>). Acrostichal setulae five pairs in two irregular rows. <bold><italic>Wing</italic></bold><bold>:</bold> Wing length 1.5 mm, costa reaching M<sub>1</sub> (Fig. <xref ref-type="fig" rid="F27">27A</xref>). Length of ultimate section of vein M<sub>4</sub> divided by penultimate section 1.6.
                    </p><p><bold><italic>Abdomen</italic></bold><bold>:</bold> Abdomen dorsally subshiny yellow (Fig. <xref ref-type="fig" rid="F27">27E</xref>). <bold><italic>Genitalia</italic></bold><bold>:</bold> (Fig. <xref ref-type="fig" rid="F27">27H–L</xref>) Epandrium dark brown, rounded apically; inner-lateral margin with a row of four short tubercle-like setae; inner-subdistal margin with an extremely elongated arm, bearing two, dark, ventrally curved, tubercle-like setae borne at wide angle (90–120°); inner-basal surface with a comb comprising 4–6 fused tubercle-like setae (Fig. <xref ref-type="fig" rid="F27">27K</xref>). Surstylus lobate, directed inwards, setose apically, with one short tubercle-like seta subapically (Fig. <xref ref-type="fig" rid="F27">27K</xref>). Cercus narrow, setose. Subepandrial sclerite with a pair of flat, pale, ventral lobes, each of which bearing a long seta subapically (Fig. <xref ref-type="fig" rid="F27">27K</xref>). Hypandrium thin, slightly sclerotized along outer margin (Fig. <xref ref-type="fig" rid="F27">27H</xref>). Postgonite bare, goose barnacle-shaped, cleft apically; upper lobe pointed apically (Fig. <xref ref-type="fig" rid="F27">27K</xref>). Phallophorus with deep incision below (Fig. <xref ref-type="fig" rid="F27">27I</xref>), articulated with phallapodeme, fused to epiphallus (Fig. <xref ref-type="fig" rid="F27">27J</xref>). Basiphallus dorsally sclerotized with basal expanded lobes (Fig. <xref ref-type="fig" rid="F27">27I, J</xref>). Hypophallus broad, lightly sclerotized, lateral lobes expanded anteriorly like wings, clear tubule emerging from median part (Fig. <xref ref-type="fig" rid="F27">27I</xref>). Mesophallus dark, cylindrical, constricted subapically. Paraphalli membranous, rounded and expanded ventrally, bilaterally asymmetrical; right one larger than left one (Fig. <xref ref-type="fig" rid="F27">27I</xref>). Distiphallus comprising one pair of stout tubules basally parallel to each other; basal half composed of lateral dark lanceolate sclerite and weaker medial region; distal half cylindrical, dorsally and laterally pigmented, with truncated, flared clear apex (Fig. <xref ref-type="fig" rid="F27">27J</xref>). Ejaculatory apodeme pale and fan-shaped with broad stalk; base wide to one side; sperm pump clear (Fig. <xref ref-type="fig" rid="F27">27L</xref>).
                    </p><p><bold>Female</bold> (Fig. <xref ref-type="fig" rid="F27">27F, G</xref>). Similar to male, but larger, frons wider. Wing length 1.6&amp;nbsp;mm. <bold><italic>Postabdomen</italic></bold><bold>:</bold> (Fig. <xref ref-type="fig" rid="F28">28A, B</xref>) Oviscape dark brown, setigerous (Fig. <xref ref-type="fig" rid="F28">28A</xref>). Tergite 10 trifurcate, laterally uniting narrow pleural sclerites (Fig. <xref ref-type="fig" rid="F28">28B</xref>). Each cercus with two stout, apical, trichoid sensilla, ¾ length of cercus (Fig. <xref ref-type="fig" rid="F28">28B</xref>). Spermathecae semi-orbicular, with truncate proximal ends (Fig. <xref ref-type="fig" rid="F28">28A</xref>).
                    </p><fig id="F28" position="float" orientation="portrait"><object-id xmlns:xlink="http://www.w3.org/1999/xlink" content-type="doi" xlink:type="simple">10.3897/zookeys.1133.94530.figure28</object-id><object-id xmlns:xlink="http://www.w3.org/1999/xlink" content-type="arpha" xlink:type="simple">8623FE56-1F09-5C15-9F2C-405951B24708</object-id><label>Figure 28.</label><caption><p> Female morphology and larval/adult ecology of <italic><tp:taxon-name><tp:taxon-name-part taxon-name-part-type="genus" reg="Phytoliriomyza">Phytoliriomyza</tp:taxon-name-part><tp:taxon-name-part taxon-name-part-type="species" reg="longifurcae">longifurcae</tp:taxon-name-part></tp:taxon-name></italic>sp. nov. <bold>A, B </bold>female postabdomen <bold>A</bold> oviscape and spermatheca <bold>B</bold> tergite 10 <bold>C</bold> live fly <bold>D</bold> habitat at Sui <bold>E</bold> mined thalli of <italic><tp:taxon-name><tp:taxon-name-part taxon-name-part-type="genus" reg="Reboulia">Reboulia</tp:taxon-name-part><tp:taxon-name-part taxon-name-part-type="species" reg="hemisphaerica">hemisphaerica</tp:taxon-name-part><tp:taxon-name-part taxon-name-part-type="subspecies" reg="orientalis">orientalis</tp:taxon-name-part></tp:taxon-name></italic>.</p></caption><graphic xmlns:xlink="http://www.w3.org/1999/xlink" xlink:href="zookeys-1133-001_article-94530__-g028.jpg" position="float" orientation="portrait" xlink:type="simple" id="oo_775401.jpg"><uri content-type="original_file" xlink:type="simple">https://binary.pensoft.net/fig/775401</uri></graphic></fig></tp:treatment-sec><tp:treatment-sec sec-type="Etymology" id="SECID0EUQEM"><title>Etymology.</title><p> The specific name (<italic>longus</italic> = long, <italic>furca</italic> = fork) refers to extremely elongated, apically biforked tubercle-like seta on the male epandrium.
                    </p></tp:treatment-sec><tp:treatment-sec sec-type="Japanese name" id="SECID0E5QEM"><title>Japanese name.</title><p>Sasumata-jingasagoke-hamoguribae.</p></tp:treatment-sec><tp:treatment-sec sec-type="Host plant" id="SECID0EDREM"><title>Host plant.</title><p><italic><tp:taxon-name><tp:taxon-name-part taxon-name-part-type="genus" reg="Reboulia">Reboulia</tp:taxon-name-part><tp:taxon-name-part taxon-name-part-type="species" reg="hemisphaerica">hemisphaerica</tp:taxon-name-part><tp:taxon-name-part taxon-name-part-type="subspecies" reg="orientalis">orientalis</tp:taxon-name-part></tp:taxon-name></italic> (<tp:taxon-name><tp:taxon-name-part taxon-name-part-type="family">Aytoniaceae</tp:taxon-name-part></tp:taxon-name>).
                    </p></tp:treatment-sec><tp:treatment-sec sec-type="Mine" id="SECID0E4REM"><title>Mine.</title><p>Larvae construct linear-blotch mines in the thallus, and pupate in the mines (Fig. <xref ref-type="fig" rid="F28">28E, F</xref>).</p></tp:treatment-sec><tp:treatment-sec sec-type="Biological notes" id="SECID0EHSEM"><title>Biological notes.</title><p>The habitats of this species are rocky cliffs in warm temperate evergreen forests (Fig. <xref ref-type="fig" rid="F28">28D</xref>). This species is rarer than <italic><tp:taxon-name><tp:taxon-name-part taxon-name-part-type="genus" reg="Phytoliriomyza">P.</tp:taxon-name-part><tp:taxon-name-part taxon-name-part-type="species" reg="argentifasciata">argentifasciata</tp:taxon-name-part></tp:taxon-name></italic>, and sympatric with the latter in some localities. Our rearing records suggest that adults emerge from overwintered pupae in spring.
                    </p></tp:treatment-sec><tp:treatment-sec sec-type="Distribution" id="SECID0E3SEM"><title>Distribution.</title><p>Japan: Honshu, Shikoku (Fig. <xref ref-type="fig" rid="F26">26</xref>).</p></tp:treatment-sec><tp:treatment-sec sec-type="Remarks" id="SECID0EGTEM"><title>Remarks.</title><p> This species resembles <italic><tp:taxon-name><tp:taxon-name-part taxon-name-part-type="genus" reg="Phytoliriomyza">P.</tp:taxon-name-part><tp:taxon-name-part taxon-name-part-type="species" reg="argentifasciata">argentifasciata</tp:taxon-name-part></tp:taxon-name></italic> and <italic><tp:taxon-name><tp:taxon-name-part taxon-name-part-type="genus" reg="Phytoliriomyza">P.</tp:taxon-name-part><tp:taxon-name-part taxon-name-part-type="species" reg="nigroflava">nigroflava</tp:taxon-name-part></tp:taxon-name></italic> in having two pair of dark lateral bands on the scutum, and a yellow 1<sup>st</sup> flagellomere and yellow haltere; it is distinguished from <italic><tp:taxon-name><tp:taxon-name-part taxon-name-part-type="genus" reg="Phytoliriomyza">P.</tp:taxon-name-part><tp:taxon-name-part taxon-name-part-type="species" reg="argentifasciata">argentifasciata</tp:taxon-name-part></tp:taxon-name></italic> by the black lateral stripes (inner bands reflecting silverly in sunlight in <italic><tp:taxon-name><tp:taxon-name-part taxon-name-part-type="genus" reg="Phytoliriomyza">P.</tp:taxon-name-part><tp:taxon-name-part taxon-name-part-type="species" reg="argentifasciata">argentifasciata</tp:taxon-name-part></tp:taxon-name></italic>), from <italic><tp:taxon-name><tp:taxon-name-part taxon-name-part-type="genus" reg="Phytoliriomyza">P.</tp:taxon-name-part><tp:taxon-name-part taxon-name-part-type="species" reg="nigroflava">nigroflava</tp:taxon-name-part></tp:taxon-name></italic> by the absence of an extremely extended, forked tubercle-like seta on the subdistal margin of the male epandrium.
                    </p></tp:treatment-sec><tp:treatment-sec><!--Section generated to contain objects referenced in tp:taxon-treatment.--><fig id="F26" position="float" orientation="portrait"><object-id xmlns:xlink="http://www.w3.org/1999/xlink" content-type="doi" xlink:type="simple">10.3897/zookeys.1133.94530.figure26</object-id><object-id xmlns:xlink="http://www.w3.org/1999/xlink" content-type="arpha" xlink:type="simple">D406E687-A54E-59EE-A2EB-2F2327684E14</object-id><label>Figure 26.</label><caption><p> Locality records of three <italic><tp:taxon-name><tp:taxon-name-part taxon-name-part-type="genus" reg="Phytoliriomyza">Phytoliriomyza</tp:taxon-name-part></tp:taxon-name></italic> species associated with <italic><tp:taxon-name><tp:taxon-name-part taxon-name-part-type="genus" reg="Reboulia">Reboulia</tp:taxon-name-part></tp:taxon-name></italic> spp.: <italic><tp:taxon-name><tp:taxon-name-part taxon-name-part-type="genus" reg="Phytoliriomyza">P.</tp:taxon-name-part><tp:taxon-name-part taxon-name-part-type="species" reg="argentifasciata">argentifasciata</tp:taxon-name-part></tp:taxon-name></italic> and <italic><tp:taxon-name><tp:taxon-name-part taxon-name-part-type="genus" reg="Phytoliriomyza">P.</tp:taxon-name-part><tp:taxon-name-part taxon-name-part-type="species" reg="longifurcae">longifurcae</tp:taxon-name-part></tp:taxon-name></italic>.</p></caption><graphic xmlns:xlink="http://www.w3.org/1999/xlink" xlink:href="zookeys-1133-001_article-94530__-g026.jpg" position="float" orientation="portrait" xlink:type="simple" id="oo_775399.jpg"><uri content-type="original_file" xlink:type="simple">https://binary.pensoft.net/fig/775399</uri></graphic></fig></tp:treatment-sec></tp:taxon-treatment>
