# Supplementary material for: ﻿Diversity underfoot of agromyzids (Agromyzidae, Diptera) mining thalli of liverworts and hornworts
Source: Zookeys. 2022 Nov 30;1133:1–164. doi: 10.3897/zookeys.1133.94530 (PMC9836506; doi:10.3897/zookeys.1133.94530)
Supplement: XML Treatment for Phytoliriomyza falcata [file zookeys.1133.94530-treatment16.xml]

<!DOCTYPE tp:taxon-treatment
  PUBLIC "-//TaxonX//DTD Taxonomic Treatment Publishing DTD v0 20100105//EN" "tax-treatment-NSO.dtd">
<tp:taxon-treatment xmlns:tp="http://www.plazi.org/taxpub"><tp:treatment-meta><kwd-group><label>Taxon classification</label><kwd>
              <named-content content-type="kingdom">Animalia</named-content>
            </kwd><kwd>
              <named-content content-type="order">Diptera</named-content>
            </kwd><kwd>
              <named-content content-type="family">Agromyzidae</named-content>
            </kwd></kwd-group><mixed-citation publication-type="journal"><person-group><name><surname>Kato</surname><given-names>Makoto</given-names></name><name><surname>Yamamori</surname><given-names>Luna</given-names></name><name><surname>Imada</surname><given-names>Yume</given-names></name></person-group><article-title>﻿Diversity underfoot of agromyzids (<tp:taxon-name><tp:taxon-name-part taxon-name-part-type="family">Agromyzidae</tp:taxon-name-part></tp:taxon-name>, <tp:taxon-name><tp:taxon-name-part taxon-name-part-type="order">Diptera</tp:taxon-name-part></tp:taxon-name>) mining thalli of liverworts and hornworts</article-title><source>Zookeys</source><day>30</day><month>11</month><year>2022</year><volume>1133</volume><fpage>1</fpage><lpage>164</lpage><pub-id pub-id-type="doi">10.3897/zookeys.1133.94530</pub-id></mixed-citation></tp:treatment-meta><tp:nomenclature><label>﻿15.﻿</label><tp:taxon-name>
            <object-id xmlns:xlink="http://www.w3.org/1999/xlink" content-type="arpha" xlink:type="simple">D32F57BD-A41F-5A6D-9691-5338F8693DCC</object-id>
            <tp:taxon-name-part taxon-name-part-type="genus" reg="Phytoliriomyza">Phytoliriomyza</tp:taxon-name-part>
            <tp:taxon-name-part taxon-name-part-type="species" reg="falcata">falcata</tp:taxon-name-part>
            <object-id xmlns:xlink="http://www.w3.org/1999/xlink" content-type="zoobank" xlink:type="simple">https://zoobank.org/C62852AE-213D-4143-AB0A-E8472CFFD2AC</object-id>
          </tp:taxon-name><tp:taxon-authority>Kato</tp:taxon-authority><tp:taxon-status xmlns:xlink="http://www.w3.org/1999/xlink" xlink:type="simple">sp. nov.</tp:taxon-status><xref ref-type="fig" rid="F29">Figs 29</xref><xref ref-type="fig" rid="F30">, 30</xref></tp:nomenclature><tp:treatment-sec sec-type="Material examined" id="SECID0EMWEM"><title>Material examined.</title><p><bold><italic>Holotype</italic></bold><bold>:</bold> Japan: 1♂ (MK-AG-a19), Kanna-gawa, Nakatsugawa, Chichibu, Saitama Pref. (<named-content xmlns:xlink="http://www.w3.org/1999/xlink" content-type="dwc:verbatimCoordinates" xlink:type="simple"><named-content content-type="geo-json" specific-use="{&#34;type&#34;:&#34;Point&#34;,&#34;coordinates&#34;:[138.810800,36.004400]}" id="NCID0EZWEM" xlink:type="simple">36.0044°N,138.8108°E</named-content></named-content>, 760 m asl), 14-XI-2010 (as larva), emerged on 23-IV-2011, NSMT-I-Dip 31972. <bold><italic>Paratypes</italic></bold><bold>:</bold> Japan: 1♂2♀ (MK-AG-423, 807, a18), same data as holotype, emerged on 28–23-IV-2011, NSMT-I-Dip 31973–31975; 1♀ (MK-AG-a376), Ukawa, Tango, Kyotango, Kyoto Pref., 5-III-2021 (as larva), emerged on 12-IV-2021, NSMT-I-Dip 31976; 1♂ (MK-AG-a287), Seya-gawa, Miyazu, Kyoto Pref., 18-IV-2013 (as larva), emerged on 25-IV-2013, NSMT-I-Dip 31977; 1♂ (MK-AG-803), Ryugakyo, Yamashiro, Miyoshi, Tokushima Pref., 1-II-2014 (as larva), emerged on 25-IV-2014, NSMT-I-Dip 31978; 1♀ (MK-AG-444), Yasui-keikoku, Niyodogawa, Agawa, Kochi Pref., 27-II-2011 (as larva), emerged on 28-IV-2011, NSMT-I-Dip 31979; 1♀ (MK-AG-795), Chiromo, Toyotama, Tsushima, Nagasaki Pref., 11-XI-2011 (as larva), emerged on 28-IV-2012, NSMT-I-Dip 31980.
                    </p></tp:treatment-sec><tp:treatment-sec sec-type="Other material" id="SECID0ECXEM"><title>Other material.</title><p>Japan: 17♂22♀, Kanna-gawa, Nakatsugawa, Chichibu, Saitama Pref., 14-XI-2010 (as larva), emerged on 14-IV-2011; 6♂11♀, Oochi-gawa, Chichibu, Saitama Pref., 13-III-2017 (as larva), emerged on 25–28-IV-2011; 1♂2♀, Ukawa, Tango, Kyotango, Kyoto Pref., 5-III-2021 (as larva), emerged on 9–17-IV-2021; 1♀, Doro-kyo, Totsugawa-mura, Nara Pref., 29-III-2019 (as larva), emerged on 3-IV-2019; 1♂4♀, Tazukawa-keikoku, Katsuura, Tokushima Pref., 30-III-2021 (as larva), emerged on 23–30-IV-2021; 2♂1♀, Kurase-keikoku, Tanbara, Saijo, Ehime Pref., 2-II-2014 (as larva), emerged on 20–26-IV-2014.</p></tp:treatment-sec><tp:treatment-sec sec-type="Diagnosis" id="SECID0EHXEM"><title>Diagnosis.</title><p> A medium-sized yellow species (wing length 1.6–2.0 mm) having subshiny brown scutum with an oval yellow pattern extending from the mid-posterior margin to the scutellum, a yellow 1<sup>st</sup> flagellomere, yellow maxillary palpus, yellow halteres, and yellow legs. Male epandrium inner-laterally with a long hypertrophied arm which apically bears a dark, long, apically flattened, obliquely truncated tubercle-like seta. Larva mines the thallus of <italic><tp:taxon-name><tp:taxon-name-part taxon-name-part-type="genus" reg="Reboulia">Reboulia</tp:taxon-name-part><tp:taxon-name-part taxon-name-part-type="species" reg="hemisphaerica">hemisphaerica</tp:taxon-name-part><tp:taxon-name-part taxon-name-part-type="subspecies" reg="orientalis">orientalis</tp:taxon-name-part></tp:taxon-name></italic>.
                    </p></tp:treatment-sec><tp:treatment-sec sec-type="Description" id="SECID0E5XEM"><title>Description.</title><p><bold>Adult male</bold> (Fig. <xref ref-type="fig" rid="F29">29A–E</xref>).
                    </p><p><bold><italic>Head</italic></bold><bold>:</bold> Head entirely yellow, with ocellar tubercle brown, and back of head dark brown (Fig. <xref ref-type="fig" rid="F29">29C</xref>). Antenna porrect, first flagellomere black, pedicel yellow and scape light yellow. Arista subbasal, brown, pubescent. Frons with brownish pruinosity. Face, gena, parafacial and postgena yellow. Proboscis normal, yellow; palpus yellow, cylindrical (Fig. <xref ref-type="fig" rid="F29">29C</xref>). <bold><italic>Chaetotaxy</italic></bold><bold>:</bold> Front orbitals three pairs; one <abbrev xmlns:xlink="http://www.w3.org/1999/xlink" xlink:title="inferior orbital setae" id="ABBRID0E6YEM" xlink:type="simple">ori</abbrev> directed inward; two <abbrev xmlns:xlink="http://www.w3.org/1999/xlink" xlink:title="superior orbital setae" id="ABBRID0EDZEM" xlink:type="simple">ors</abbrev> directed upward (Fig. <xref ref-type="fig" rid="F29">29B</xref>). Orbital setulae minute and erect, in a single row.
                    </p><fig id="F29" position="float" orientation="portrait"><object-id xmlns:xlink="http://www.w3.org/1999/xlink" content-type="doi" xlink:type="simple">10.3897/zookeys.1133.94530.figure29</object-id><object-id xmlns:xlink="http://www.w3.org/1999/xlink" content-type="arpha" xlink:type="simple">D82A5021-A3D7-5333-B42F-E2E68A5FBF28</object-id><label>Figure 29.</label><caption><p><italic><tp:taxon-name><tp:taxon-name-part taxon-name-part-type="genus" reg="Phytoliriomyza">Phytoliriomyza</tp:taxon-name-part><tp:taxon-name-part taxon-name-part-type="species" reg="falcata">falcata</tp:taxon-name-part></tp:taxon-name></italic>sp. nov. <bold>A–E </bold>holotype male <bold>A</bold> habitus <bold>B</bold> lateral <bold>C</bold> frontal <bold>D</bold> dorsal <bold>E</bold> posterior <bold>F</bold> paratype female (MK-AG-a18) dorsal <bold>G–L</bold> male genitalia (<bold>G–K</bold>, at type locality <bold>L</bold> at Tatsuyama) <bold>G</bold> whole genitalia, ventral <bold>H</bold> phallic complex, ventral <bold>I, J, L</bold> epandrium (<bold>I</bold> anterior <bold>J</bold> anterior-ventral <bold>L</bold> ventral) <bold>K</bold> ejaculatory apodeme, lateral.</p></caption><graphic xmlns:xlink="http://www.w3.org/1999/xlink" xlink:href="zookeys-1133-001_article-94530__-g029.jpg" position="float" orientation="portrait" xlink:type="simple" id="oo_775402.jpg"><uri content-type="original_file" xlink:type="simple">https://binary.pensoft.net/fig/775402</uri></graphic></fig><p><bold><italic>Thorax</italic></bold><bold>:</bold> Thorax subshiny, with a brown medial stripe on anterior 2/3, and a pair of adjacent wide brown bands on anterior 7/8 (Fig. <xref ref-type="fig" rid="F29">29D</xref>). Scutellum and subscutellum yellow. Mediotergite brown, anatergite and katatergite yellow. Pleuron largely yellow; propleuron with small brown patch on mid-anterior corner; anepisternum with two small spots on anterior and posterior corners; anepimeron with an oblique narrow brown patch on anterior corner; katepisternum and meron with brown patches on venter (Fig. <xref ref-type="fig" rid="F29">29B</xref>). Haltere yellow. Calypter margin and hairs gray. Leg segments yellow; tibia and tarsus darker (Fig. <xref ref-type="fig" rid="F29">29B</xref>). <bold><italic>Chaetotaxy</italic></bold><bold>:</bold> Scutum with 1+3 dorsocentrals, shortened anteriorly (Fig. <xref ref-type="fig" rid="F29">29D</xref>). Acrostichal setulae 6–8 pairs in two rows. <bold><italic>Wing</italic></bold>: Wing length 1.6–1.9 mm, costa reaching M<sub>1</sub> (Fig. <xref ref-type="fig" rid="F29">29A</xref>). Length of ultimate section of vein M<sub>4</sub> divided by penultimate section 1.5–1.8.
                    </p><p><bold><italic>Abdomen</italic></bold><bold>:</bold> Abdomen dorsally subshiny yellow (Fig. <xref ref-type="fig" rid="F29">29E</xref>). <bold><italic>Genitalia</italic></bold><bold>:</bold> (Fig. <xref ref-type="fig" rid="F29">29G–L</xref>) Epandrium dark brown, rounded apically; inner-anterior margin with two short tubercle-like setae; inner-lateral surface with a basally enlarged, extremely extended, ventrally curved arm, bearing an apically flattened, obliquely truncated, tubercle-like seta borne (Fig. <xref ref-type="fig" rid="F29">29I, J, L</xref>). Surstylus long, narrow, setose apically. Cercus narrow, setose. Subepandrial sclerite consisting of a pair of dorsal and ventral arms; ventral arm narrow, extended, plate-like, with hooked apex and a long basal seta; dorsal arm also plate-like but shorter, with a seta basally (Fig. <xref ref-type="fig" rid="F29">29I</xref>). Hypandrium thin, slightly sclerotized along outer margin (Fig. <xref ref-type="fig" rid="F29">29G</xref>). Postgonite bare and goose barnacle-shaped, with sideward pointed apex (Fig. <xref ref-type="fig" rid="F29">29H</xref>). Phallophorus with deep incision below, articulated with phallapodeme, fused to epiphallus (Fig. <xref ref-type="fig" rid="F29">29H</xref>). Basiphallus with a pair of expanded lightly sclerotized lateral plates. Hypophallus broad, membranous, and bilaterally asymmetrical; right margin sclerotized; medially with a pair of dark fused sclerites (Fig. <xref ref-type="fig" rid="F29">29H</xref>). Paraphalli lobate, lightly sclerotized; diverging and angled anteroventrally (Fig. <xref ref-type="fig" rid="F29">29H</xref>). Mesophallus dark, cylindrical, widest subbasally, as long as distiphallus (Fig. <xref ref-type="fig" rid="F29">29H</xref>). Distiphallus comprising one pair of stout tubules; basal half composed of lateral dark slender sclerite and weaker medial region; covered by membrane bearing four pairs of minute arrowhead-like lateral sclerites; distal half cylindrical, dorsally and laterally pigmented, with truncated, shortly flared apex (Fig. <xref ref-type="fig" rid="F29">29H</xref>). Ejaculatory apodeme pale and fan-shaped with broad stalk; base wide to one side; sperm pump clear (Fig. <xref ref-type="fig" rid="F29">29K</xref>).
                    </p><p><bold>Female</bold> (Fig. <xref ref-type="fig" rid="F29">29F</xref>). Similar to male, but larger, the lateral bands on scutum more grayish and more pruinose. Wing length 1.8–2.0 mm. <bold><italic>Postabdomen</italic></bold><bold>:</bold> (Fig. <xref ref-type="fig" rid="F30">30A, B</xref>) Oviscape dark brown, setigerous (Fig. <xref ref-type="fig" rid="F29">29A</xref>). Tergite 10 trifurcate, laterally uniting narrow pleural sclerites (Fig. <xref ref-type="fig" rid="F29">29B</xref>). Each cercus with two stout, apical, trichoid sensilla, ½ length of cercus (Fig. <xref ref-type="fig" rid="F29">29B</xref>). Spermathecae semi-orbicular, with truncate proximal ends (Fig. <xref ref-type="fig" rid="F29">29A</xref>).
                    </p><fig id="F30" position="float" orientation="portrait"><object-id xmlns:xlink="http://www.w3.org/1999/xlink" content-type="doi" xlink:type="simple">10.3897/zookeys.1133.94530.figure30</object-id><object-id xmlns:xlink="http://www.w3.org/1999/xlink" content-type="arpha" xlink:type="simple">B6123D07-2971-5E28-BE9D-60418B5EFD8F</object-id><label>Figure 30.</label><caption><p> Female morphology and larval ecology of <italic><tp:taxon-name><tp:taxon-name-part taxon-name-part-type="genus" reg="Phytoliriomyza">Phytoliriomyza</tp:taxon-name-part><tp:taxon-name-part taxon-name-part-type="species" reg="falcata">falcata</tp:taxon-name-part></tp:taxon-name></italic>sp. nov. <bold>A, B </bold>female postabdomen <bold>A</bold> oviscape and spermatheca <bold>B</bold> tergite 10 <bold>C</bold> puparium <bold>D–F</bold> mined thalli of <italic><tp:taxon-name><tp:taxon-name-part taxon-name-part-type="genus" reg="Reboulia">Reboulia</tp:taxon-name-part><tp:taxon-name-part taxon-name-part-type="species" reg="hemisphaerica">hemisphaerica</tp:taxon-name-part><tp:taxon-name-part taxon-name-part-type="subspecies" reg="orientalis">orientalis</tp:taxon-name-part></tp:taxon-name></italic>(<bold>D, E</bold> at type locality <bold>F </bold>Yasui-keikoku), arrows indicating puparia.</p></caption><graphic xmlns:xlink="http://www.w3.org/1999/xlink" xlink:href="zookeys-1133-001_article-94530__-g030.jpg" position="float" orientation="portrait" xlink:type="simple" id="oo_775403.jpg"><uri content-type="original_file" xlink:type="simple">https://binary.pensoft.net/fig/775403</uri></graphic></fig><p><bold>Immatures.</bold> (Fig. <xref ref-type="fig" rid="F30">30D–F</xref>) Puparium internal, slender, and pale brown, with anterior spiracles just protruded from epidermis of mined thallus.
                    </p></tp:treatment-sec><tp:treatment-sec sec-type="Etymology" id="SECID0EKBFM"><title>Etymology.</title><p> The specific name (<italic>falcata</italic> = sickle-shaped) refers to the sickle-shaped tubercle-like seta on the male epandrium.
                    </p></tp:treatment-sec><tp:treatment-sec sec-type="Japanese name" id="SECID0ESBFM"><title>Japanese name.</title><p>Naginata-jingasagoke-hamoguribae.</p></tp:treatment-sec><tp:treatment-sec sec-type="Host plant" id="SECID0EXBFM"><title>Host plant.</title><p><italic><tp:taxon-name><tp:taxon-name-part taxon-name-part-type="genus" reg="Reboulia">Reboulia</tp:taxon-name-part><tp:taxon-name-part taxon-name-part-type="species" reg="hemisphaerica">hemisphaerica</tp:taxon-name-part><tp:taxon-name-part taxon-name-part-type="subspecies" reg="orientalis">orientalis</tp:taxon-name-part></tp:taxon-name></italic> (<tp:taxon-name><tp:taxon-name-part taxon-name-part-type="family">Aytoniaceae</tp:taxon-name-part></tp:taxon-name>).
                    </p></tp:treatment-sec><tp:treatment-sec sec-type="Mine" id="SECID0ERCFM"><title>Mine.</title><p>Larvae construct linear-blotch mines in the thallus, and pupate in the mines (Fig. <xref ref-type="fig" rid="F30">30E–I</xref>).</p></tp:treatment-sec><tp:treatment-sec sec-type="Biological notes" id="SECID0E2CFM"><title>Biological notes.</title><p> The habitats of this species are rocky cliffs in warm temperate evergreen forests. This species is sympatric with <italic><tp:taxon-name><tp:taxon-name-part taxon-name-part-type="genus" reg="Phytoliriomyza">P.</tp:taxon-name-part><tp:taxon-name-part taxon-name-part-type="species" reg="argentifasciata">argentifasciata</tp:taxon-name-part></tp:taxon-name></italic> in some localities. Our rearing records suggest that it is bivoltine, and that adults emerge from overwintered pupae in spring.
                    </p></tp:treatment-sec><tp:treatment-sec sec-type="Distribution" id="SECID0EMDFM"><title>Distribution.</title><p>Japan: Honshu, Shikoku, Tsushima Island (Fig. <xref ref-type="fig" rid="F31">31</xref>).</p><fig id="F31" position="float" orientation="portrait"><object-id xmlns:xlink="http://www.w3.org/1999/xlink" content-type="doi" xlink:type="simple">10.3897/zookeys.1133.94530.figure31</object-id><object-id xmlns:xlink="http://www.w3.org/1999/xlink" content-type="arpha" xlink:type="simple">2BFBC9EC-E15F-51A6-BD68-01A00F686BE4</object-id><label>Figure 31.</label><caption><p> Locality records of three <italic><tp:taxon-name><tp:taxon-name-part taxon-name-part-type="genus" reg="Phytoliriomyza">Phytoliriomyza</tp:taxon-name-part></tp:taxon-name></italic> species associated with <italic><tp:taxon-name><tp:taxon-name-part taxon-name-part-type="genus" reg="Reboulia">Reboulia</tp:taxon-name-part></tp:taxon-name></italic> and <italic><tp:taxon-name><tp:taxon-name-part taxon-name-part-type="genus" reg="Wiesnerella">Wiesnerella</tp:taxon-name-part></tp:taxon-name></italic> spp.: <italic><tp:taxon-name><tp:taxon-name-part taxon-name-part-type="genus" reg="Phytoliriomyza">P.</tp:taxon-name-part><tp:taxon-name-part taxon-name-part-type="species" reg="falcata">falcata</tp:taxon-name-part></tp:taxon-name></italic>,  <italic><tp:taxon-name><tp:taxon-name-part taxon-name-part-type="genus" reg="Phytoliriomyza">P.</tp:taxon-name-part><tp:taxon-name-part taxon-name-part-type="species" reg="aratriformis">aratriformis</tp:taxon-name-part></tp:taxon-name></italic>,  <italic><tp:taxon-name><tp:taxon-name-part taxon-name-part-type="genus" reg="Phytoliriomyza">P.</tp:taxon-name-part><tp:taxon-name-part taxon-name-part-type="species" reg="rebouliae">rebouliae</tp:taxon-name-part></tp:taxon-name></italic> and <italic><tp:taxon-name><tp:taxon-name-part taxon-name-part-type="genus" reg="Phytoliriomyza">P.</tp:taxon-name-part><tp:taxon-name-part taxon-name-part-type="species" reg="wiesnerellae">wiesnerellae</tp:taxon-name-part></tp:taxon-name></italic>.</p></caption><graphic xmlns:xlink="http://www.w3.org/1999/xlink" xlink:href="zookeys-1133-001_article-94530__-g031.jpg" position="float" orientation="portrait" xlink:type="simple" id="oo_775404.jpg"><uri content-type="original_file" xlink:type="simple">https://binary.pensoft.net/fig/775404</uri></graphic></fig></tp:treatment-sec><tp:treatment-sec sec-type="Remarks" id="SECID0EEGFM"><title>Remarks.</title><p> This species resembles <italic><tp:taxon-name><tp:taxon-name-part taxon-name-part-type="genus" reg="Phytoliriomyza">P.</tp:taxon-name-part><tp:taxon-name-part taxon-name-part-type="species" reg="arcus">arcus</tp:taxon-name-part></tp:taxon-name></italic>,<italic><tp:taxon-name><tp:taxon-name-part taxon-name-part-type="genus" reg="Phytoliriomyza">P.</tp:taxon-name-part><tp:taxon-name-part taxon-name-part-type="species" reg="plagiochasmatos">plagiochasmatos</tp:taxon-name-part></tp:taxon-name></italic> and <italic><tp:taxon-name><tp:taxon-name-part taxon-name-part-type="genus" reg="Phytoliriomyza">P.</tp:taxon-name-part><tp:taxon-name-part taxon-name-part-type="species" reg="aratriformis">aratriformis</tp:taxon-name-part></tp:taxon-name></italic> in having a pair of brown lateral bands and pale yellow mark on the scutum; it is distinguished from them by the absence of an extremely extended, forked tubercle-like seta on the subdistal margin of the male epandrium. This species is sympatric with <italic><tp:taxon-name><tp:taxon-name-part taxon-name-part-type="genus" reg="Phytoliriomyza">P.</tp:taxon-name-part><tp:taxon-name-part taxon-name-part-type="species" reg="aratriformis">aratriformis</tp:taxon-name-part></tp:taxon-name></italic> on <italic><tp:taxon-name><tp:taxon-name-part taxon-name-part-type="genus" reg="Reboulia">Reboulia</tp:taxon-name-part></tp:taxon-name></italic>, and can be distinguished from the latter by the yellow mark on the scutum; the mark is large and well defined by lateral stripes in <italic><tp:taxon-name><tp:taxon-name-part taxon-name-part-type="genus" reg="Phytoliriomyza">P.</tp:taxon-name-part><tp:taxon-name-part taxon-name-part-type="species" reg="falcata">falcata</tp:taxon-name-part></tp:taxon-name></italic> but small and obscure in <italic><tp:taxon-name><tp:taxon-name-part taxon-name-part-type="genus" reg="Phytoliriomyza">P.</tp:taxon-name-part><tp:taxon-name-part taxon-name-part-type="species" reg="aratriformis">aratriformis</tp:taxon-name-part></tp:taxon-name></italic>.
                    </p></tp:treatment-sec></tp:taxon-treatment>
