# Supplementary material for: ﻿Diversity underfoot of agromyzids (Agromyzidae, Diptera) mining thalli of liverworts and hornworts
Source: Zookeys. 2022 Nov 30;1133:1–164. doi: 10.3897/zookeys.1133.94530 (PMC9836506; doi:10.3897/zookeys.1133.94530)
Supplement: XML Treatment for Phytoliriomyza aratriformis [file zookeys.1133.94530-treatment17.xml]

<!DOCTYPE tp:taxon-treatment
  PUBLIC "-//TaxonX//DTD Taxonomic Treatment Publishing DTD v0 20100105//EN" "tax-treatment-NSO.dtd">
<tp:taxon-treatment xmlns:tp="http://www.plazi.org/taxpub"><tp:treatment-meta><kwd-group><label>Taxon classification</label><kwd>
              <named-content content-type="kingdom">Animalia</named-content>
            </kwd><kwd>
              <named-content content-type="order">Diptera</named-content>
            </kwd><kwd>
              <named-content content-type="family">Agromyzidae</named-content>
            </kwd></kwd-group><mixed-citation publication-type="journal"><person-group><name><surname>Kato</surname><given-names>Makoto</given-names></name><name><surname>Yamamori</surname><given-names>Luna</given-names></name><name><surname>Imada</surname><given-names>Yume</given-names></name></person-group><article-title>﻿Diversity underfoot of agromyzids (<tp:taxon-name><tp:taxon-name-part taxon-name-part-type="family">Agromyzidae</tp:taxon-name-part></tp:taxon-name>, <tp:taxon-name><tp:taxon-name-part taxon-name-part-type="order">Diptera</tp:taxon-name-part></tp:taxon-name>) mining thalli of liverworts and hornworts</article-title><source>Zookeys</source><day>30</day><month>11</month><year>2022</year><volume>1133</volume><fpage>1</fpage><lpage>164</lpage><pub-id pub-id-type="doi">10.3897/zookeys.1133.94530</pub-id></mixed-citation></tp:treatment-meta><tp:nomenclature><label>﻿16.﻿</label><tp:taxon-name>
            <object-id xmlns:xlink="http://www.w3.org/1999/xlink" content-type="arpha" xlink:type="simple">2D18C313-2414-512B-A143-FA846ACA70A6</object-id>
            <tp:taxon-name-part taxon-name-part-type="genus" reg="Phytoliriomyza">Phytoliriomyza</tp:taxon-name-part>
            <tp:taxon-name-part taxon-name-part-type="species" reg="aratriformis">aratriformis</tp:taxon-name-part>
            <object-id xmlns:xlink="http://www.w3.org/1999/xlink" content-type="zoobank" xlink:type="simple">https://zoobank.org/1693ABD7-C052-499D-93FA-301179B2D102</object-id>
          </tp:taxon-name><tp:taxon-authority>Kato</tp:taxon-authority><tp:taxon-status xmlns:xlink="http://www.w3.org/1999/xlink" xlink:type="simple">sp. nov.</tp:taxon-status><xref ref-type="fig" rid="F32">Fig. 32</xref></tp:nomenclature><tp:treatment-sec sec-type="Material examined" id="SECID0EXJFM"><title>Material examined.</title><p><bold><italic>Holotype</italic></bold><bold>:</bold> Japan: 1♂ (MK-AG-a311), Tazukawa-keikoku, Katsuura, Tokushima Pref. (<named-content xmlns:xlink="http://www.w3.org/1999/xlink" content-type="dwc:verbatimCoordinates" xlink:type="simple"><named-content content-type="geo-json" specific-use="{&#34;type&#34;:&#34;Point&#34;,&#34;coordinates&#34;:[134.460800,33.895200]}" id="NCID0EEKFM" xlink:type="simple">33.8952°N, 134.4608°E</named-content></named-content>, 270 m asl), 30-III-2021 (as larva), emerged on 23-IV-2021, NSMT-I-Dip 31981. <bold><italic>Paratypes</italic></bold><bold>:</bold> Japan: 1♂ (MK-AG-a463), type locality, 11-X-2016 (as larva), emerged on ?-IV-2017, NSMT-I-Dip 31982; 1♀ (MK-AG-427), Nakatsugawa-keikoku, Chichibu, Kyoto Pref., 14-XI-2010 (as larva), emerged on 4-V-2011, NSMT-I-Dip 31983; 1♀ (MK-AG-a17), Kanna-gawa, Nakatsugawa, Chichibu, Saitama Pref., 14-XI-2010 (as larva), emerged on 14-IV-2021, NSMT-I-Dip 31984; 1♂ (MK-AG-a346), Naiku, Oe, Fukuchiyama, Kyoto Pref., 19-V-2010 (as larva), emerged on 20-VI-2021, NSMT-I-Dip 31985.
                    </p></tp:treatment-sec><tp:treatment-sec sec-type="Other material" id="SECID0ENKFM"><title>Other material.</title><p>Japan: 1♂, Ryugakyo, Yamashiro, Miyoshi, Tokushima Pref., 21-IV-2014 (as larva), emerged on 2-V-2014.</p></tp:treatment-sec><tp:treatment-sec sec-type="Diagnosis" id="SECID0ESKFM"><title>Diagnosis.</title><p> A medium-sized yellow species (wing length 1.9–2.3 mm) having a subshiny brown scutum with an obscure oval yellow pattern extending from the mid-posterior margin to the scutellum, a yellow 1<sup>st</sup> flagellomere, yellow maxillary palpus, yellow halteres, and yellow legs. Male epandrium inner-laterally with a long hypertrophied, ventrally curved arm that apically bears a dark, apically bifid tubercle-like seta. Larva mines the thallus of <italic><tp:taxon-name><tp:taxon-name-part taxon-name-part-type="genus" reg="Reboulia">Reboulia</tp:taxon-name-part><tp:taxon-name-part taxon-name-part-type="species" reg="hemisphaerica">hemisphaerica</tp:taxon-name-part><tp:taxon-name-part taxon-name-part-type="subspecies" reg="orientalis">orientalis</tp:taxon-name-part></tp:taxon-name></italic>.
                    </p></tp:treatment-sec><tp:treatment-sec sec-type="Description" id="SECID0EJLFM"><title>Description.</title><p><bold>Adult male</bold> (Fig. <xref ref-type="fig" rid="F32">32A–D</xref>).
                    </p><p><bold><italic>Head</italic></bold><bold>:</bold> Head light yellow, with ocellar tubercle dark brown, frons yellowish brown, back of head dark brown excluding margins (Fig. <xref ref-type="fig" rid="F32">32C</xref>). Antenna porrect, first flagellomere black, pedicel and scape brown (Fig. <xref ref-type="fig" rid="F32">32B</xref>). Arista subbasal, black, pubescent. Clypeus, face, gena, parafacial and postgena yellow. Proboscis normal, yellow; palpus brown, cylindrical (Fig. <xref ref-type="fig" rid="F32">32C</xref>). <bold><italic>Chaetotaxy</italic></bold><bold>:</bold> Front orbitals three pairs; one <abbrev xmlns:xlink="http://www.w3.org/1999/xlink" xlink:title="inferior orbital setae" id="ABBRID0EOMFM" xlink:type="simple">ori</abbrev> directed inward; two <abbrev xmlns:xlink="http://www.w3.org/1999/xlink" xlink:title="superior orbital setae" id="ABBRID0ESMFM" xlink:type="simple">ors</abbrev> directed upward (Fig. <xref ref-type="fig" rid="F32">32B</xref>). Orbital setulae minute and erect, in a single row.
                    </p><fig id="F32" position="float" orientation="portrait"><object-id xmlns:xlink="http://www.w3.org/1999/xlink" content-type="doi" xlink:type="simple">10.3897/zookeys.1133.94530.figure32</object-id><object-id xmlns:xlink="http://www.w3.org/1999/xlink" content-type="arpha" xlink:type="simple">648B4341-B2BE-578B-8BBA-65B0F6A1F052</object-id><label>Figure 32.</label><caption><p><italic><tp:taxon-name><tp:taxon-name-part taxon-name-part-type="genus" reg="Phytoliriomyza">Phytoliriomyza</tp:taxon-name-part><tp:taxon-name-part taxon-name-part-type="species" reg="aratriformis">aratriformis</tp:taxon-name-part></tp:taxon-name></italic>sp. nov. <bold>A–D </bold>holotype male <bold>A</bold> habitus <bold>B</bold> lateral <bold>C</bold> frontal <bold>D</bold> dorsal <bold>E</bold> paratype female (MK-AG-a346) <bold>F–I</bold> male genitalia (<bold>K–H</bold> type locality <bold>I, J</bold> Okuchihibu) <bold>F, I</bold> phallic complex, ventral (distiphallus lost) <bold>G</bold> phallic complex, lateral <bold>H</bold> epandrium, ventral <bold>J</bold> postgonite <bold>K, L</bold> female postabdomen <bold>K</bold> oviscape and spermatheca (one spermatheca split into two) <bold>L</bold> tergite 10<bold> M </bold>live female <bold>N</bold> habitat at Nakatsugawa<bold> O</bold> mined thallus of <italic><tp:taxon-name><tp:taxon-name-part taxon-name-part-type="genus" reg="Reboulia">Reboulia</tp:taxon-name-part><tp:taxon-name-part taxon-name-part-type="species" reg="hemisphaerica">hemisphaerica</tp:taxon-name-part><tp:taxon-name-part taxon-name-part-type="subspecies" reg="orientalis">orientalis</tp:taxon-name-part></tp:taxon-name></italic> at Nakatsugawa.</p></caption><graphic xmlns:xlink="http://www.w3.org/1999/xlink" xlink:href="zookeys-1133-001_article-94530__-g032.jpg" position="float" orientation="portrait" xlink:type="simple" id="oo_775405.jpg"><uri content-type="original_file" xlink:type="simple">https://binary.pensoft.net/fig/775405</uri></graphic></fig><p><bold><italic>Thorax</italic></bold><bold>:</bold> Thorax pruinose. Scutum pruinose gray, with a small yellow patch along midposterior margin (Fig. <xref ref-type="fig" rid="F32">32D</xref>). Scutellum light yellow with lateral corner brown, subscutellum light yellow. Mediotergite and anatergite brown, katatergite light yellow. Pleuron yellow with brownish patches on venter of propleuron, anepisternum, katepisternum, anepimeron, and meron (Fig. <xref ref-type="fig" rid="F32">32B</xref>). Haltere yellow but light yellow basally. Calypter margin and hairs gray. Leg segments brownish, basal half of femur paler (Fig. <xref ref-type="fig" rid="F32">32A</xref>). <bold><italic>Chaetotaxy</italic></bold><bold>:</bold> Scutum with 1+3 dorsocentrals, shortened anteriorly (Fig. <xref ref-type="fig" rid="F32">32D</xref>). Acrostichal setulae seven or eight pairs in two rows. <bold><italic>Wing</italic></bold>: Wing length 2.2 mm, costa reaching M<sub>1</sub> (Fig. <xref ref-type="fig" rid="F32">32A</xref>). Length of ultimate section of vein M<sub>4</sub> divided by penultimate section 1.3.
                    </p><p><bold><italic>Abdomen</italic></bold><bold>:</bold> Abdomen dorsally subshiny brown; epandrium dark brown (Fig. <xref ref-type="fig" rid="F32">32A</xref>). <bold><italic>Genitalia</italic></bold><bold>:</bold> (Fig. <xref ref-type="fig" rid="F32">32K–O</xref>) Epandrium rounded apically; inner-anterior margin with two short tubercle-like setae; inner-lateral surface with a basally enlarged, extremely extended/thickened, ventrally curved arm, bearing a dark bifid tubercle-like seta borne (Fig. <xref ref-type="fig" rid="F32">32H</xref>). Surstylus narrow, extended, curved inwards, setose apically (Fig. <xref ref-type="fig" rid="F32">32H</xref>). Cercus narrow, setose. Subepandrial sclerite consisting of one pair of flat plate-like, basally fused, dorsal sclerites, and one pair of pale plate-like, separated, ventral lobes (Fig. <xref ref-type="fig" rid="F32">32H</xref>). Hypandrium slightly sclerotized along outer margin (Fig. <xref ref-type="fig" rid="F32">32F</xref>). Postgonite bare, goose barnacle-shaped, and cleft apically; dorsal lobe pointed apically (Fig. <xref ref-type="fig" rid="F32">32J</xref>). Phallophorus with deep incision below, articulated with phallapodeme, fused to epiphallus (Fig. <xref ref-type="fig" rid="F32">32H</xref>). Basiphallus with a pair of broad lateral lobes (Fig. <xref ref-type="fig" rid="F32">32F</xref>). Hypophallus broad, membranous, and bilaterally asymmetrical; right lateral margin well sclerotized, left lateral margin basally sclerotized; medially with a pair of fused linear sclerites (Fig. <xref ref-type="fig" rid="F32">32F, I</xref>). Paraphallus 4-winged, with posterior margin lightly sclerotized; paraphalli diverging, angled anteroventrally, jointed basally (Fig. <xref ref-type="fig" rid="F32">32H, I</xref>). Mesophallus dark, cylindrical, widest subbasally, as long as distiphallus (Fig. <xref ref-type="fig" rid="F32">32H</xref>). Distiphallus comprising one pair of stout tubules; basal half with pigmented and weaker medial regions; distal half cylindrical, dorsally pigmented, widening toward truncated shortly flared unpigmented apex (Fig. <xref ref-type="fig" rid="F32">32I</xref>).
                    </p><p><bold>Female</bold> (Fig. <xref ref-type="fig" rid="F32">32E, M</xref>). Similar to male, but slightly larger, and dorsal abdomen paler (Fig. <xref ref-type="fig" rid="F32">32E</xref>). Wing length 2.3 mm. <bold><italic>Postabdomen</italic></bold><bold>:</bold> (Fig. <xref ref-type="fig" rid="F32">32K, L</xref>) Oviscape dark brown, setigerous (Fig. <xref ref-type="fig" rid="F32">32K</xref>). Tergite 10 trifurcate, laterally uniting narrow pleural sclerites (Fig. <xref ref-type="fig" rid="F32">32L</xref>). Each cercus with two stout, apical, trichoid sensilla, 1/3 length of cercus (Fig. <xref ref-type="fig" rid="F32">32L</xref>). Spermathecae orbicular (Fig. <xref ref-type="fig" rid="F32">32K</xref>).
                    </p></tp:treatment-sec><tp:treatment-sec sec-type="Etymology" id="SECID0EVTFM"><title>Etymology.</title><p> The specific name (<italic>aratriformis</italic> = plow-shaped) refers to the plow-shaped tubercle-like seta on the male epandrium.
                    </p></tp:treatment-sec><tp:treatment-sec sec-type="Japanese name" id="SECID0E4TFM"><title>Japanese name.</title><p>Karasuki-jingasagoke-hamoguribae.</p></tp:treatment-sec><tp:treatment-sec sec-type="Host plant" id="SECID0ECUFM"><title>Host plant.</title><p><italic><tp:taxon-name><tp:taxon-name-part taxon-name-part-type="genus" reg="Reboulia">Reboulia</tp:taxon-name-part><tp:taxon-name-part taxon-name-part-type="species" reg="hemisphaerica">hemisphaerica</tp:taxon-name-part><tp:taxon-name-part taxon-name-part-type="subspecies" reg="orientalis">orientalis</tp:taxon-name-part></tp:taxon-name></italic> (<tp:taxon-name><tp:taxon-name-part taxon-name-part-type="family">Aytoniaceae</tp:taxon-name-part></tp:taxon-name>).
                    </p></tp:treatment-sec><tp:treatment-sec sec-type="Mine" id="SECID0E3UFM"><title>Mine.</title><p>Larva constructs linear mine in the thallus, and pupate in the mine (Fig. <xref ref-type="fig" rid="F32">32O</xref>).</p></tp:treatment-sec><tp:treatment-sec sec-type="Biological notes" id="SECID0EGVFM"><title>Biological notes.</title><p> The habitats of this species are rocky cliffs in warm temperate evergreen forests (Fig. <xref ref-type="fig" rid="F32">32N</xref>). This species is rare, sympatric with <italic><tp:taxon-name><tp:taxon-name-part taxon-name-part-type="genus" reg="Phytoliriomyza">P.</tp:taxon-name-part><tp:taxon-name-part taxon-name-part-type="species" reg="argentifasciata">argentifasciata</tp:taxon-name-part></tp:taxon-name></italic> and <italic><tp:taxon-name><tp:taxon-name-part taxon-name-part-type="genus" reg="Phytoliriomyza">P.</tp:taxon-name-part><tp:taxon-name-part taxon-name-part-type="species" reg="falcata">falcata</tp:taxon-name-part></tp:taxon-name></italic> in some localities. Our rearing records suggest that it is univoltine, and that adults emerge from overwintered pupae in spring.
                    </p></tp:treatment-sec><tp:treatment-sec sec-type="Distribution" id="SECID0EGWFM"><title>Distribution.</title><p>Japan: Honshu, Shikoku, Tsushima Island (Fig. <xref ref-type="fig" rid="F31">31</xref>).</p></tp:treatment-sec><tp:treatment-sec sec-type="Remarks" id="SECID0EQWFM"><title>Remarks.</title><p> This species resembles <italic><tp:taxon-name><tp:taxon-name-part taxon-name-part-type="genus" reg="Phytoliriomyza">P.</tp:taxon-name-part><tp:taxon-name-part taxon-name-part-type="species" reg="arcus">arcus</tp:taxon-name-part></tp:taxon-name></italic>,<italic><tp:taxon-name><tp:taxon-name-part taxon-name-part-type="genus" reg="Phytoliriomyza">P.</tp:taxon-name-part><tp:taxon-name-part taxon-name-part-type="species" reg="plagiochasmatos">plagiochasmatos</tp:taxon-name-part></tp:taxon-name></italic> and <italic><tp:taxon-name><tp:taxon-name-part taxon-name-part-type="genus" reg="Phytoliriomyza">P.</tp:taxon-name-part><tp:taxon-name-part taxon-name-part-type="species" reg="falcata">falcata</tp:taxon-name-part></tp:taxon-name></italic> in having a pair of brown lateral bands and a pale yellow mark on the scutum, but is distinguished from all of these species by the small, ill-defined yellow mark on the scutum (the mark larger and well-defined in the other species), and by the presence of a stout, curved, plow-shaped tubercle-like seta on the subdistal margin of the male epandrium.
                    </p></tp:treatment-sec><tp:treatment-sec><!--Section generated to contain objects referenced in tp:taxon-treatment.--><fig id="F31" position="float" orientation="portrait"><object-id xmlns:xlink="http://www.w3.org/1999/xlink" content-type="doi" xlink:type="simple">10.3897/zookeys.1133.94530.figure31</object-id><object-id xmlns:xlink="http://www.w3.org/1999/xlink" content-type="arpha" xlink:type="simple">2BFBC9EC-E15F-51A6-BD68-01A00F686BE4</object-id><label>Figure 31.</label><caption><p> Locality records of three <italic><tp:taxon-name><tp:taxon-name-part taxon-name-part-type="genus" reg="Phytoliriomyza">Phytoliriomyza</tp:taxon-name-part></tp:taxon-name></italic> species associated with <italic><tp:taxon-name><tp:taxon-name-part taxon-name-part-type="genus" reg="Reboulia">Reboulia</tp:taxon-name-part></tp:taxon-name></italic> and <italic><tp:taxon-name><tp:taxon-name-part taxon-name-part-type="genus" reg="Wiesnerella">Wiesnerella</tp:taxon-name-part></tp:taxon-name></italic> spp.: <italic><tp:taxon-name><tp:taxon-name-part taxon-name-part-type="genus" reg="Phytoliriomyza">P.</tp:taxon-name-part><tp:taxon-name-part taxon-name-part-type="species" reg="falcata">falcata</tp:taxon-name-part></tp:taxon-name></italic>,  <italic><tp:taxon-name><tp:taxon-name-part taxon-name-part-type="genus" reg="Phytoliriomyza">P.</tp:taxon-name-part><tp:taxon-name-part taxon-name-part-type="species" reg="aratriformis">aratriformis</tp:taxon-name-part></tp:taxon-name></italic>,  <italic><tp:taxon-name><tp:taxon-name-part taxon-name-part-type="genus" reg="Phytoliriomyza">P.</tp:taxon-name-part><tp:taxon-name-part taxon-name-part-type="species" reg="rebouliae">rebouliae</tp:taxon-name-part></tp:taxon-name></italic> and <italic><tp:taxon-name><tp:taxon-name-part taxon-name-part-type="genus" reg="Phytoliriomyza">P.</tp:taxon-name-part><tp:taxon-name-part taxon-name-part-type="species" reg="wiesnerellae">wiesnerellae</tp:taxon-name-part></tp:taxon-name></italic>.</p></caption><graphic xmlns:xlink="http://www.w3.org/1999/xlink" xlink:href="zookeys-1133-001_article-94530__-g031.jpg" position="float" orientation="portrait" xlink:type="simple" id="oo_775404.jpg"><uri content-type="original_file" xlink:type="simple">https://binary.pensoft.net/fig/775404</uri></graphic></fig></tp:treatment-sec></tp:taxon-treatment>
