# Supplementary material for: ﻿Diversity underfoot of agromyzids (Agromyzidae, Diptera) mining thalli of liverworts and hornworts
Source: Zookeys. 2022 Nov 30;1133:1–164. doi: 10.3897/zookeys.1133.94530 (PMC9836506; doi:10.3897/zookeys.1133.94530)
Supplement: XML Treatment for Phytoliriomyza rebouliae [file zookeys.1133.94530-treatment18.xml]

<!DOCTYPE tp:taxon-treatment
  PUBLIC "-//TaxonX//DTD Taxonomic Treatment Publishing DTD v0 20100105//EN" "tax-treatment-NSO.dtd">
<tp:taxon-treatment xmlns:tp="http://www.plazi.org/taxpub"><tp:treatment-meta><kwd-group><label>Taxon classification</label><kwd>
              <named-content content-type="kingdom">Animalia</named-content>
            </kwd><kwd>
              <named-content content-type="order">Diptera</named-content>
            </kwd><kwd>
              <named-content content-type="family">Agromyzidae</named-content>
            </kwd></kwd-group><mixed-citation publication-type="journal"><person-group><name><surname>Kato</surname><given-names>Makoto</given-names></name><name><surname>Yamamori</surname><given-names>Luna</given-names></name><name><surname>Imada</surname><given-names>Yume</given-names></name></person-group><article-title>﻿Diversity underfoot of agromyzids (<tp:taxon-name><tp:taxon-name-part taxon-name-part-type="family">Agromyzidae</tp:taxon-name-part></tp:taxon-name>, <tp:taxon-name><tp:taxon-name-part taxon-name-part-type="order">Diptera</tp:taxon-name-part></tp:taxon-name>) mining thalli of liverworts and hornworts</article-title><source>Zookeys</source><day>30</day><month>11</month><year>2022</year><volume>1133</volume><fpage>1</fpage><lpage>164</lpage><pub-id pub-id-type="doi">10.3897/zookeys.1133.94530</pub-id></mixed-citation></tp:treatment-meta><tp:nomenclature><label>﻿17.﻿</label><tp:taxon-name>
            <object-id xmlns:xlink="http://www.w3.org/1999/xlink" content-type="arpha" xlink:type="simple">766D267E-5952-554F-97C3-B7CE1DFCF28C</object-id>
            <tp:taxon-name-part taxon-name-part-type="genus" reg="Phytoliriomyza">Phytoliriomyza</tp:taxon-name-part>
            <tp:taxon-name-part taxon-name-part-type="species" reg="rebouliae">rebouliae</tp:taxon-name-part>
            <object-id xmlns:xlink="http://www.w3.org/1999/xlink" content-type="zoobank" xlink:type="simple">https://zoobank.org/F4792E8-9C4F-4423-87D2-F6BD92E9DB52</object-id>
          </tp:taxon-name><tp:taxon-authority>Kato</tp:taxon-authority><tp:taxon-status xmlns:xlink="http://www.w3.org/1999/xlink" xlink:type="simple">sp. nov.</tp:taxon-status><xref ref-type="fig" rid="F33">Figs 33</xref><xref ref-type="fig" rid="F34">, 34</xref></tp:nomenclature><tp:treatment-sec sec-type="Material examined" id="SECID0E6YFM"><title>Material examined.</title><p><bold><italic>Holotype</italic></bold><bold>:</bold> Japan: 1♂ (MK-AG-a423), Wadagawa-kyo, Kumanogawa, Shingu, Wakayama Pref. (<named-content xmlns:xlink="http://www.w3.org/1999/xlink" content-type="dwc:verbatimCoordinates" xlink:type="simple"><named-content content-type="geo-json" specific-use="{&#34;type&#34;:&#34;Point&#34;,&#34;coordinates&#34;:[135.826000,33.760900]}" id="NCID0EMZFM" xlink:type="simple">33.7609°N, 135.8260°E</named-content></named-content>, 90 m asl), 7-VII-2021 (as larva), emerged on 2-VIII-2021, NSMT-I-Dip 31986. <bold><italic>Paratypes</italic></bold><bold>:</bold> Japan: 2♂1♀ (MK-AG-a424, a490, a491), same data as holotype, emerged on 24–30-VII-2021, NSMT-I-Dip 31987–31989; 1♂ (MK-AG-467), Uri-toge, Mikkabi, Hamamatsu, Shizuoka Pref., 7-III-2017 (as larva), emerged on 15-VI-2017, NSMT-I-Dip 31990; 1♂ (MK-AG-a422), Sannoko, Kawakami, Higashi-yoshino, Nara Pref., 26-II-2016 (as larva), emerged on 23-IV-2016, NSMT-I-Dip 31991.
                    </p></tp:treatment-sec><tp:treatment-sec sec-type="Other material" id="SECID0EVZFM"><title>Other material.</title><p>Japan: 1♀, Izu-oshima Is. Tokyo Pref., 22-III-2009 (as larva), emerged on 19-IV-2009; 2♀, Ashiu, Nantan, Kyoto Pref., 12-III-2018 (as larva), emerged on ?-IV-2018; 2♂6♀, Sannoko, Kawakami, Higashi-yoshino, Nara Pref., 26-II-2016 (as larva), emerged on 18–27-IV-2016; 19♂13♀, WD, 7-VII-2021 (as larva), emerged on 24-VII–6-VIII-2021; 2♂, Yajiemon-jinja, Sakurae, Gotsu, Shimane Pref., 24-VI-2012 (as larva), emerged on 19-VII–23-VIII-2012; 2♂2♀, Tazukawa-keikoku, Katsuura, Tokushima Pref., 11-X-2016 (as larva), emerged on 1-V-2016; 1♂3♀, Yasui-keikoku, Niyodogawa, Agawa, Kochi Pref., 27-II-2011 (as larva), emerged on 18-IV-2011; 1♂3♀, YSI, 27-II-2011 (as larva), emerged on 18-IV-2011; 1♀, Shiibaru, Izumi, Yatsushiro, Kumamoto Pref., 23-III-2015 (as larva), emerged on 28-IV-2015; 1♀, Okujisso, Isa, Kagoshima Pref., 17-XII-2012 (as larva), emerged on 12-IV-2013; 2♂1♀, Sumiyo, Amami, Kagoshima Pref., 17-II-1999 (as larva), emerged on 25–28-II-1999.</p></tp:treatment-sec><tp:treatment-sec sec-type="Diagnosis" id="SECID0E1ZFM"><title>Diagnosis.</title><p> A small dark species (wing length 1.3–1.7 mm) having pruinose dark gray scutum with a small oval yellow pattern extending from the mid-posterior margin to the scutellum, a black 1<sup>st</sup> flagellomere, dark maxillary palpus, gray halteres, and brown legs. Male epandrium inner-basally with a comb comprising seven long fused tubercle-like setae. Larva mines the thallus of <italic><tp:taxon-name><tp:taxon-name-part taxon-name-part-type="genus" reg="Reboulia">Reboulia</tp:taxon-name-part><tp:taxon-name-part taxon-name-part-type="species" reg="hemisphaerica">hemisphaerica</tp:taxon-name-part><tp:taxon-name-part taxon-name-part-type="subspecies" reg="orientalis">orientalis</tp:taxon-name-part></tp:taxon-name></italic>.
                    </p></tp:treatment-sec><tp:treatment-sec sec-type="Description" id="SECID0ER1FM"><title>Description.</title><p><bold>Adult male</bold> (Fig. <xref ref-type="fig" rid="F33">33A–E</xref>).
                    </p><p><bold><italic>Head</italic></bold><bold>:</bold> Head light yellow, with ocellar tubercle dark brown, frons yellowish brown with reflective pruinosity, back of head dark brown excluding margins (Fig. <xref ref-type="fig" rid="F33">33C</xref>). Antenna porrect, first flagellomere black, pedicel and scape brown (Fig. <xref ref-type="fig" rid="F33">33B</xref>). Arista subbasal, black, pubescent. Clypeus, face, gena, parafacial and postgena yellow. Proboscis normal, yellow; palpus brown, cylindrical (Fig. <xref ref-type="fig" rid="F33">33C</xref>). <bold><italic>Chaetotaxy</italic></bold><bold>:</bold> Front orbitals three pairs; one <abbrev xmlns:xlink="http://www.w3.org/1999/xlink" xlink:title="inferior orbital setae" id="ABBRID0EW2FM" xlink:type="simple">ori</abbrev> directed inward; two <abbrev xmlns:xlink="http://www.w3.org/1999/xlink" xlink:title="superior orbital setae" id="ABBRID0E12FM" xlink:type="simple">ors</abbrev> directed upward (Fig. <xref ref-type="fig" rid="F33">33B</xref>). Orbital setulae minute and erect, in a single row.
                    </p><fig id="F33" position="float" orientation="portrait"><object-id xmlns:xlink="http://www.w3.org/1999/xlink" content-type="doi" xlink:type="simple">10.3897/zookeys.1133.94530.figure33</object-id><object-id xmlns:xlink="http://www.w3.org/1999/xlink" content-type="arpha" xlink:type="simple">6E5EEB5D-8206-5334-858B-902FF167BAA5</object-id><label>Figure 33.</label><caption><p><italic><tp:taxon-name><tp:taxon-name-part taxon-name-part-type="genus" reg="Phytoliriomyza">Phytoliriomyza</tp:taxon-name-part><tp:taxon-name-part taxon-name-part-type="species" reg="rebouliae">rebouliae</tp:taxon-name-part></tp:taxon-name></italic>sp. nov. <bold>A–D </bold>holotype male <bold>A</bold> habitus <bold>B</bold> lateral <bold>C</bold> frontal <bold>D</bold> dorsal <bold>E, F</bold> paratype female (MK-AG-a424) <bold>E</bold> posterior <bold>F</bold> lateral <bold>G</bold> live female fly <bold>H–K</bold> male genitalia <bold>H</bold> whole genitalia, ventral <bold>I</bold> phallic complex, lateral <bold>J</bold> epandrium, ventral <bold>K</bold> ejaculatory apodeme, lateral.</p></caption><graphic xmlns:xlink="http://www.w3.org/1999/xlink" xlink:href="zookeys-1133-001_article-94530__-g033.jpg" position="float" orientation="portrait" xlink:type="simple" id="oo_775406.jpg"><uri content-type="original_file" xlink:type="simple">https://binary.pensoft.net/fig/775406</uri></graphic></fig><p><bold><italic>Thorax</italic></bold><bold>:</bold> Thorax pruinose. Scutum pruinose gray, with a small yellow patch along midposterior margin, with a medial dark gray band on anterior 2/3 and a pair of dark gray bands along lateral margins (Fig. <xref ref-type="fig" rid="F33">33D</xref>). Scutellum light yellow with lateral corner brown, subscutellum light yellow. Mediotergite, anatergite and katatergite dark brown (Fig. <xref ref-type="fig" rid="F33">33B</xref>). Pleuron largely light yellow, with brown spots on anterior postpronotal lobe, lower margin of notopleuron, lower half of anepisternum and anepimeron, and venters of katepisternum and meron (Fig. <xref ref-type="fig" rid="F33">33B</xref>). Haltere dark brown. Calypter margin and hairs gray. Leg segments brownish, basal half of femur paler. <bold><italic>Chaetotaxy</italic></bold><bold>:</bold> Scutum with 1+3 dorsocentrals, shortened anteriorly (Fig. <xref ref-type="fig" rid="F33">33D</xref>). Acrostichal setulae six or seven pairs largely in two rows. <bold><italic>Wing</italic></bold><bold>:</bold> Wing length 1.7 mm, costa reaching M<sub>1</sub> (Fig. <xref ref-type="fig" rid="F33">33A</xref>). Length of ultimate section of vein M<sub>4</sub> divided by penultimate section 1.3.
                    </p><p><bold><italic>Abdomen</italic></bold><bold>:</bold> Abdomen dorsally subshiny brown; epandrium dark brown (Fig. <xref ref-type="fig" rid="F33">33E</xref>). <bold><italic>Genitalia</italic></bold><bold>:</bold> (Fig. <xref ref-type="fig" rid="F33">33H–K</xref>) Epandrium rounded apically; inner-posterior margin with one tubercle-like seta; inner-anterior surface with a comb comprising seven fused long tubercle-like setae (Fig. <xref ref-type="fig" rid="F33">33J</xref>). Surstylus rounded, curved inwards, setose apically (Fig. <xref ref-type="fig" rid="F33">33J</xref>). Cercus narrow, setose. Subepandrial sclerite with a pair of plate-like arms, the dorsal lobes of which curve ventrally and basally with a spine directed ventrally (Fig. <xref ref-type="fig" rid="F33">33J</xref>). Hypandrium slightly sclerotized along outer margin (Fig. <xref ref-type="fig" rid="F33">33H</xref>). Postgonite bare, goose barnacle-shaped (Fig. <xref ref-type="fig" rid="F33">33H, I</xref>). Phallophorus sclerotized with deep incision below, articulated with phallapodeme, fused to epiphallus (Fig. <xref ref-type="fig" rid="F33">33I</xref>). Basiphallus with a dorsal sclerite, the anterior lobes of which extend laterally, supporting hypophallus (Fig. <xref ref-type="fig" rid="F33">33H, I</xref>). Hypophallus broad, membranous, covered with microtrichia dorsally and with distal margins serrated; basally with one pair of narrow sclerites, medially with one pair of fused linear sclerites (Fig. <xref ref-type="fig" rid="F33">33I</xref>). Paraphallus lobate, lightly sclerotized; paraphalli diverging, angled anteroventrally, jointed basally (Fig. <xref ref-type="fig" rid="F33">33H, I</xref>). Mesophallus dark, cylindrical, widest subbasally, slightly shorter than distiphallus (Fig. <xref ref-type="fig" rid="F33">33H</xref>). Distiphallus comprising one pair of stout tubules; basal half composed of ventral dark arrowhead-like sclerite and weaker medial region; distal half cylindrical, dorsally and laterally pigmented, with truncated unpigmented apex (Fig. <xref ref-type="fig" rid="F33">33I</xref>). Ejaculatory apodeme pale brown, fan-shaped with broad stalk; base wide to one side; sperm pump clear (Fig. <xref ref-type="fig" rid="F33">33K</xref>).
                    </p><p><bold>Female</bold> (Fig. <xref ref-type="fig" rid="F33">33E–G</xref>). Similar to male. Wing length 2.3 mm. <bold><italic>Postabdomen</italic></bold><bold>:</bold> (Fig. <xref ref-type="fig" rid="F34">34A, B</xref>) Oviscape dark brown, setigerous. Tergite 10 cruciform, laterally uniting narrow pleural sclerites. Each cercus with two stout, apical, trichoid sensilla, ½ length of cercus. Spermathecae semi-orbicular.
                    </p><fig id="F34" position="float" orientation="portrait"><object-id xmlns:xlink="http://www.w3.org/1999/xlink" content-type="doi" xlink:type="simple">10.3897/zookeys.1133.94530.figure34</object-id><object-id xmlns:xlink="http://www.w3.org/1999/xlink" content-type="arpha" xlink:type="simple">F2F5B9D8-C4AB-5286-9009-F4E9DC3649CC</object-id><label>Figure 34.</label><caption><p> Female morphology and larval ecology of <italic><tp:taxon-name><tp:taxon-name-part taxon-name-part-type="genus" reg="Phytoliriomyza">Phytoliriomyza</tp:taxon-name-part><tp:taxon-name-part taxon-name-part-type="species" reg="rebouliae">rebouliae</tp:taxon-name-part></tp:taxon-name></italic>sp. nov. <bold>A, B</bold> female postabdomen <bold>A</bold> oviscape and spermatheca <bold>B</bold> tergite 10 <bold>C</bold> habitat at type locality <bold>D, E</bold> mined thalli of <italic><tp:taxon-name><tp:taxon-name-part taxon-name-part-type="genus" reg="Reboulia">Reboulia</tp:taxon-name-part><tp:taxon-name-part taxon-name-part-type="species" reg="hemisphaerica">hemisphaerica</tp:taxon-name-part><tp:taxon-name-part taxon-name-part-type="subspecies" reg="orientalis">orientalis</tp:taxon-name-part></tp:taxon-name></italic> (<bold>E</bold> at type locality <bold>F</bold> at Okujisso).</p></caption><graphic xmlns:xlink="http://www.w3.org/1999/xlink" xlink:href="zookeys-1133-001_article-94530__-g034.jpg" position="float" orientation="portrait" xlink:type="simple" id="oo_775407.jpg"><uri content-type="original_file" xlink:type="simple">https://binary.pensoft.net/fig/775407</uri></graphic></fig></tp:treatment-sec><tp:treatment-sec sec-type="Etymology" id="SECID0ELDGM"><title>Etymology.</title><p>The specific name refers to the larval life within <italic><tp:taxon-name><tp:taxon-name-part taxon-name-part-type="genus" reg="Reboulia">Reboulia</tp:taxon-name-part></tp:taxon-name></italic> thalli.
                    </p></tp:treatment-sec><tp:treatment-sec sec-type="Japanese name" id="SECID0EYDGM"><title>Japanese name.</title><p>Kainohi-jingasagoke-hamoguribae.</p></tp:treatment-sec><tp:treatment-sec sec-type="Host plant" id="SECID0E4DGM"><title>Host plant.</title><p><italic><tp:taxon-name><tp:taxon-name-part taxon-name-part-type="genus" reg="Reboulia">Reboulia</tp:taxon-name-part><tp:taxon-name-part taxon-name-part-type="species" reg="hemisphaerica">hemisphaerica</tp:taxon-name-part><tp:taxon-name-part taxon-name-part-type="subspecies" reg="orientalis">orientalis</tp:taxon-name-part></tp:taxon-name></italic> (<tp:taxon-name><tp:taxon-name-part taxon-name-part-type="family">Aytoniaceae</tp:taxon-name-part></tp:taxon-name>).
                    </p></tp:treatment-sec><tp:treatment-sec sec-type="Mine" id="SECID0EXEGM"><title>Mine.</title><p>Larvae at first construct linear mines in the thallus at first, then enter the midrib, and pupate in the mine (Fig. <xref ref-type="fig" rid="F34">34D, E</xref>).</p></tp:treatment-sec><tp:treatment-sec sec-type="Biological notes" id="SECID0EBFGM"><title>Biological notes.</title><p> The habitats of this species are rocky cliffs in warm temperate evergreen forests (Fig. <xref ref-type="fig" rid="F34">34C</xref>). It is sympatric with <italic><tp:taxon-name><tp:taxon-name-part taxon-name-part-type="genus" reg="Phytoliriomyza">P.</tp:taxon-name-part><tp:taxon-name-part taxon-name-part-type="species" reg="argentifasciata">argentifasciata</tp:taxon-name-part></tp:taxon-name></italic> in some localities. Our rearing records suggest that this species is bivoltine, with adults emerging in spring and summer.
                    </p></tp:treatment-sec><tp:treatment-sec sec-type="Distribution" id="SECID0EWFGM"><title>Distribution.</title><p>Japan: Honshu, Shikoku, Tsushima Island (Fig. <xref ref-type="fig" rid="F31">31</xref>)</p></tp:treatment-sec><tp:treatment-sec sec-type="Remarks" id="SECID0EAGGM"><title>Remarks.</title><p> This species resembles <italic><tp:taxon-name><tp:taxon-name-part taxon-name-part-type="genus" reg="Phytoliriomyza">P.</tp:taxon-name-part><tp:taxon-name-part taxon-name-part-type="species" reg="marchantiae">marchantiae</tp:taxon-name-part></tp:taxon-name></italic>,<italic><tp:taxon-name><tp:taxon-name-part taxon-name-part-type="genus" reg="Phytoliriomyza">P.</tp:taxon-name-part><tp:taxon-name-part taxon-name-part-type="species" reg="lanternaria">lanternaria</tp:taxon-name-part></tp:taxon-name></italic>, and <italic><tp:taxon-name><tp:taxon-name-part taxon-name-part-type="genus" reg="Phytoliriomyza">P.</tp:taxon-name-part><tp:taxon-name-part taxon-name-part-type="species" reg="conocephali">conocephali</tp:taxon-name-part></tp:taxon-name></italic> in having a narrow yellow posterior margin of the scutum and a medial yellow stripe on the scutellum; it is distinguished from <italic><tp:taxon-name><tp:taxon-name-part taxon-name-part-type="genus" reg="Phytoliriomyza">P.</tp:taxon-name-part><tp:taxon-name-part taxon-name-part-type="species" reg="marchantiae">marchantiae</tp:taxon-name-part></tp:taxon-name></italic> by the number of tubercle-like setae in a comb of the male epandrium (7 in <italic><tp:taxon-name><tp:taxon-name-part taxon-name-part-type="genus" reg="Phytoliriomyza">P.</tp:taxon-name-part><tp:taxon-name-part taxon-name-part-type="species" reg="rebouliae">rebouliae</tp:taxon-name-part></tp:taxon-name></italic>; 8 in <italic><tp:taxon-name><tp:taxon-name-part taxon-name-part-type="genus" reg="Phytoliriomyza">P.</tp:taxon-name-part><tp:taxon-name-part taxon-name-part-type="species" reg="marchantiae">marchantiae</tp:taxon-name-part></tp:taxon-name></italic>) and by a tubercle-like seta at posterior end of inner margin (absent in <italic><tp:taxon-name><tp:taxon-name-part taxon-name-part-type="genus" reg="Phytoliriomyza">P.</tp:taxon-name-part><tp:taxon-name-part taxon-name-part-type="species" reg="marchantiae">marchantiae</tp:taxon-name-part></tp:taxon-name></italic>), and from <italic><tp:taxon-name><tp:taxon-name-part taxon-name-part-type="genus" reg="Phytoliriomyza">P.</tp:taxon-name-part><tp:taxon-name-part taxon-name-part-type="species" reg="lanternaria">lanternaria</tp:taxon-name-part></tp:taxon-name></italic> and <italic><tp:taxon-name><tp:taxon-name-part taxon-name-part-type="genus" reg="Phytoliriomyza">P.</tp:taxon-name-part><tp:taxon-name-part taxon-name-part-type="species" reg="conocephali">conocephali</tp:taxon-name-part></tp:taxon-name></italic> by the number of tubercle-like setae on the surstylus of the male epandrium (0 in <italic><tp:taxon-name><tp:taxon-name-part taxon-name-part-type="genus" reg="Phytoliriomyza">P.</tp:taxon-name-part><tp:taxon-name-part taxon-name-part-type="species" reg="rebouliae">rebouliae</tp:taxon-name-part></tp:taxon-name></italic>; 1 or 2 in <italic><tp:taxon-name><tp:taxon-name-part taxon-name-part-type="genus" reg="Phytoliriomyza">P.</tp:taxon-name-part><tp:taxon-name-part taxon-name-part-type="species" reg="lanternaria">lanternaria</tp:taxon-name-part></tp:taxon-name></italic> and <italic><tp:taxon-name><tp:taxon-name-part taxon-name-part-type="genus" reg="Phytoliriomyza">P.</tp:taxon-name-part><tp:taxon-name-part taxon-name-part-type="species" reg="conocephali">conocephali</tp:taxon-name-part></tp:taxon-name></italic>).
                    </p><sec sec-type="Species associated with Wiesnerella" id="SECID0ELKGM"><title>Species associated with <italic><tp:taxon-name><tp:taxon-name-part taxon-name-part-type="genus" reg="Wiesnerella">Wiesnerella</tp:taxon-name-part></tp:taxon-name></italic></title></sec></tp:treatment-sec><tp:treatment-sec><!--Section generated to contain objects referenced in tp:taxon-treatment.--><fig id="F31" position="float" orientation="portrait"><object-id xmlns:xlink="http://www.w3.org/1999/xlink" content-type="doi" xlink:type="simple">10.3897/zookeys.1133.94530.figure31</object-id><object-id xmlns:xlink="http://www.w3.org/1999/xlink" content-type="arpha" xlink:type="simple">2BFBC9EC-E15F-51A6-BD68-01A00F686BE4</object-id><label>Figure 31.</label><caption><p> Locality records of three <italic><tp:taxon-name><tp:taxon-name-part taxon-name-part-type="genus" reg="Phytoliriomyza">Phytoliriomyza</tp:taxon-name-part></tp:taxon-name></italic> species associated with <italic><tp:taxon-name><tp:taxon-name-part taxon-name-part-type="genus" reg="Reboulia">Reboulia</tp:taxon-name-part></tp:taxon-name></italic> and <italic><tp:taxon-name><tp:taxon-name-part taxon-name-part-type="genus" reg="Wiesnerella">Wiesnerella</tp:taxon-name-part></tp:taxon-name></italic> spp.: <italic><tp:taxon-name><tp:taxon-name-part taxon-name-part-type="genus" reg="Phytoliriomyza">P.</tp:taxon-name-part><tp:taxon-name-part taxon-name-part-type="species" reg="falcata">falcata</tp:taxon-name-part></tp:taxon-name></italic>,  <italic><tp:taxon-name><tp:taxon-name-part taxon-name-part-type="genus" reg="Phytoliriomyza">P.</tp:taxon-name-part><tp:taxon-name-part taxon-name-part-type="species" reg="aratriformis">aratriformis</tp:taxon-name-part></tp:taxon-name></italic>,  <italic><tp:taxon-name><tp:taxon-name-part taxon-name-part-type="genus" reg="Phytoliriomyza">P.</tp:taxon-name-part><tp:taxon-name-part taxon-name-part-type="species" reg="rebouliae">rebouliae</tp:taxon-name-part></tp:taxon-name></italic> and <italic><tp:taxon-name><tp:taxon-name-part taxon-name-part-type="genus" reg="Phytoliriomyza">P.</tp:taxon-name-part><tp:taxon-name-part taxon-name-part-type="species" reg="wiesnerellae">wiesnerellae</tp:taxon-name-part></tp:taxon-name></italic>.</p></caption><graphic xmlns:xlink="http://www.w3.org/1999/xlink" xlink:href="zookeys-1133-001_article-94530__-g031.jpg" position="float" orientation="portrait" xlink:type="simple" id="oo_775404.jpg"><uri content-type="original_file" xlink:type="simple">https://binary.pensoft.net/fig/775404</uri></graphic></fig></tp:treatment-sec></tp:taxon-treatment>
