# Supplementary material for: ﻿Diversity underfoot of agromyzids (Agromyzidae, Diptera) mining thalli of liverworts and hornworts
Source: Zookeys. 2022 Nov 30;1133:1–164. doi: 10.3897/zookeys.1133.94530 (PMC9836506; doi:10.3897/zookeys.1133.94530)
Supplement: XML Treatment for Phytoliriomyza wiesnerellae [file zookeys.1133.94530-treatment19.xml]

<!DOCTYPE tp:taxon-treatment
  PUBLIC "-//TaxonX//DTD Taxonomic Treatment Publishing DTD v0 20100105//EN" "tax-treatment-NSO.dtd">
<tp:taxon-treatment xmlns:tp="http://www.plazi.org/taxpub"><tp:treatment-meta><kwd-group><label>Taxon classification</label><kwd>
              <named-content content-type="kingdom">Animalia</named-content>
            </kwd><kwd>
              <named-content content-type="order">Diptera</named-content>
            </kwd><kwd>
              <named-content content-type="family">Agromyzidae</named-content>
            </kwd></kwd-group><mixed-citation publication-type="journal"><person-group><name><surname>Kato</surname><given-names>Makoto</given-names></name><name><surname>Yamamori</surname><given-names>Luna</given-names></name><name><surname>Imada</surname><given-names>Yume</given-names></name></person-group><article-title>﻿Diversity underfoot of agromyzids (<tp:taxon-name><tp:taxon-name-part taxon-name-part-type="family">Agromyzidae</tp:taxon-name-part></tp:taxon-name>, <tp:taxon-name><tp:taxon-name-part taxon-name-part-type="order">Diptera</tp:taxon-name-part></tp:taxon-name>) mining thalli of liverworts and hornworts</article-title><source>Zookeys</source><day>30</day><month>11</month><year>2022</year><volume>1133</volume><fpage>1</fpage><lpage>164</lpage><pub-id pub-id-type="doi">10.3897/zookeys.1133.94530</pub-id></mixed-citation></tp:treatment-meta><tp:nomenclature><label>﻿18.﻿</label><tp:taxon-name>
            <object-id xmlns:xlink="http://www.w3.org/1999/xlink" content-type="arpha" xlink:type="simple">91A3EB1C-0EEA-520A-BF24-2E5D235EE9E8</object-id>
            <tp:taxon-name-part taxon-name-part-type="genus" reg="Phytoliriomyza">Phytoliriomyza</tp:taxon-name-part>
            <tp:taxon-name-part taxon-name-part-type="species" reg="wiesnerellae">wiesnerellae</tp:taxon-name-part>
            <object-id xmlns:xlink="http://www.w3.org/1999/xlink" content-type="zoobank" xlink:type="simple">https://zoobank.org/0F0C5717-47CB-4BB4-8D7B-CB92FAA79F29</object-id>
          </tp:taxon-name><tp:taxon-authority>Kato</tp:taxon-authority><tp:taxon-status xmlns:xlink="http://www.w3.org/1999/xlink" xlink:type="simple">sp. nov.</tp:taxon-status><xref ref-type="fig" rid="F35">Fig. 35</xref><xref ref-type="fig" rid="F36">, 36</xref></tp:nomenclature><tp:treatment-sec sec-type="Material examined" id="SECID0E5LGM"><title>Material examined.</title><p><bold><italic>Holotype</italic></bold><bold>:</bold> Japan: 1♂ (MK-AG-a400), Sendan-todoro, Izumi, Yatsushiro, Kumamoto Pref., 10-IV-2021 (as larva on <italic><tp:taxon-name><tp:taxon-name-part taxon-name-part-type="genus" reg="Wiesnerella">Wiesnerella</tp:taxon-name-part><tp:taxon-name-part taxon-name-part-type="species" reg="denudata">denudata</tp:taxon-name-part></tp:taxon-name></italic>), emerged on 8-V-2021, NSMT-I-Dip 31992. <bold><italic>Paratypes</italic></bold><bold>:</bold> Japan: 1♀ (MK-AG-a342), same data as holotype, NSMT-I-Dip 31993; 2♂1♀ (MK-AG-a303, a489, a464), Mt. Osuzu, Tsuno, Miyazaki Pref., 10-IV-2021 (as larva), emerged on 2–13-V-2021, NSMT-I-Dip 31994–31996.
                    </p></tp:treatment-sec><tp:treatment-sec sec-type="Other material" id="SECID0E1MGM"><title>Other material.</title><p>Japan: 1♂1♀, Sendan-todoro, Izumi, Yatsushiro, Kumamoto Pref. (<named-content xmlns:xlink="http://www.w3.org/1999/xlink" content-type="dwc:verbatimCoordinates" xlink:type="simple"><named-content content-type="geo-json" specific-use="{&#34;type&#34;:&#34;Point&#34;,&#34;coordinates&#34;:[130.888517,32.521500]}" id="NCID0EDNGM" xlink:type="simple">32.5215°N, 130.888517°E</named-content></named-content>, 710 m asl), 10-IV-2021 (as larva), emerged on 8–10-V-2021; 1♂, Itsuki, Yatsushiro, Kumamoto Pref., 23-III-2015 (as larva), emerged on 3-V-2015; 2♂5♀, Mt. Osuzu, Tsuno, Miyazaki Pref., 10-IV-2021 (as larva), emerged on 2–14-V-2021.</p></tp:treatment-sec><tp:treatment-sec sec-type="Diagnosis" id="SECID0EINGM"><title>Diagnosis.</title><p> A large dark species (wing length 2.0–2.3 mm) having subshiny dark gray scutum, yellow scutellum, black 1<sup>st</sup> flagellomere, dark maxillary palpus, gray halteres, and dark brown legs. Male epandrium inner-basally with a protruding, plate-like arm bearing one strong, tubercle-like seta apically. Larva mines the thallus of <italic><tp:taxon-name><tp:taxon-name-part taxon-name-part-type="genus" reg="Wiesnerella">Wiesnerella</tp:taxon-name-part><tp:taxon-name-part taxon-name-part-type="species" reg="denudata">denudata</tp:taxon-name-part></tp:taxon-name></italic>.
                    </p></tp:treatment-sec><tp:treatment-sec sec-type="Description" id="SECID0E2NGM"><title>Description.</title><p><bold>Adult male</bold> (Fig. <xref ref-type="fig" rid="F35">35A–D</xref>).
                    </p><p><bold><italic>Head</italic></bold><bold>:</bold> Head yellow; ocellar tubercle dark brown; front-orbital plate brown; back of head dark brown above foramen (Fig. <xref ref-type="fig" rid="F35">35C</xref>). Antenna porrect, first flagellomere black, pedicel dark brown and scape brown (Fig. <xref ref-type="fig" rid="F35">35B</xref>). Arista subbasal, pubescent. Face, gena, parafacial and postgena yellow. Proboscis normal, yellow; palpus brown, clubbed (Fig. <xref ref-type="fig" rid="F35">35C</xref>). <bold><italic>Chaetotaxy</italic></bold><bold>:</bold> Front orbitals three pairs; one <abbrev xmlns:xlink="http://www.w3.org/1999/xlink" xlink:title="inferior orbital setae" id="ABBRID0EAPGM" xlink:type="simple">ori</abbrev> directed inward; two <abbrev xmlns:xlink="http://www.w3.org/1999/xlink" xlink:title="superior orbital setae" id="ABBRID0EEPGM" xlink:type="simple">ors</abbrev> directed upward (Fig. <xref ref-type="fig" rid="F35">35B</xref>). Orbital setulae minute and erect, in a single row.
                    </p><fig id="F35" position="float" orientation="portrait"><object-id xmlns:xlink="http://www.w3.org/1999/xlink" content-type="doi" xlink:type="simple">10.3897/zookeys.1133.94530.figure35</object-id><object-id xmlns:xlink="http://www.w3.org/1999/xlink" content-type="arpha" xlink:type="simple">303BEFBB-D2EC-5D07-B53C-DD3F3A273A8B</object-id><label>Figure 35.</label><caption><p><italic><tp:taxon-name><tp:taxon-name-part taxon-name-part-type="genus" reg="Phytoliriomyza">Phytoliriomyza</tp:taxon-name-part><tp:taxon-name-part taxon-name-part-type="species" reg="wiesnerellae">wiesnerellae</tp:taxon-name-part></tp:taxon-name></italic>sp. nov. <bold>A–D </bold>holotype male <bold>A</bold> habitus <bold>B</bold> lateral <bold>C</bold> frontal <bold>D</bold> dorsal <bold>E </bold>paratype female (MK-AG-a342), posterior <bold>F–J</bold> male genitalia <bold>F</bold> whole genitalia, ventral <bold>G</bold> epandrium, lateral <bold>H</bold> phallic complex, lateral <bold>I</bold> epandrium, ventral <bold>J</bold> ejaculatory apodeme, lateral.</p></caption><graphic xmlns:xlink="http://www.w3.org/1999/xlink" xlink:href="zookeys-1133-001_article-94530__-g035.jpg" position="float" orientation="portrait" xlink:type="simple" id="oo_775408.jpg"><uri content-type="original_file" xlink:type="simple">https://binary.pensoft.net/fig/775408</uri></graphic></fig><p><bold><italic>Thorax</italic></bold><bold>:</bold> Thorax subshiny. Scutum dark brown, with marginal inflated yellow band adjoining scutellum (Fig. <xref ref-type="fig" rid="F35">35D</xref>). Scutellum yellow with lateral corner brown. Subscutellum yellow with narrow brown area along posterior margin. Mediotergite brown, katatergite yellow and anatergite yellow with lower brown patch (Fig. <xref ref-type="fig" rid="F35">35B</xref>). Pleuron yellow with small pale brown patches on central propleuron and lower anepisternum, and with distinct brown patches on lower katepisternum and lower meron (Fig. <xref ref-type="fig" rid="F35">35C</xref>). Haltere brown with yellow stalk. Calypter margin and hairs gray. Leg segments entirely dark brown (Fig. <xref ref-type="fig" rid="F35">35A</xref>). <bold><italic>Chaetotaxy</italic></bold><bold>:</bold> Scutum with 1+3 dorsocentrals, shortened anteriorly (Fig. <xref ref-type="fig" rid="F35">35D</xref>). Acrostichal setulae seven pairs in two irregular rows. <bold><italic>Wing</italic></bold><bold>:</bold> Wing length 2.0 mm, costa reaching M<sub>1</sub> (Fig. <xref ref-type="fig" rid="F35">35A</xref>). Length of ultimate section of vein M<sub>4</sub> divided by penultimate section 0.83.
                    </p><p><bold><italic>Abdomen</italic></bold><bold>:</bold> Abdomen dorsally subshiny yellow; epandrium dark brown (Fig. <xref ref-type="fig" rid="F35">35B</xref>). <bold><italic>Genitalia</italic></bold><bold>:</bold> (Fig. <xref ref-type="fig" rid="F35">35F–J</xref>) Epandrium rounded apically, but angled dorso-posteriorly in a lateral view; inner-posterior margin with two tubercle-like setae on protruding arm; inner basal margin with a protruding, plate-like arm, which bears one strong tubercle-like seta apically (Fig. <xref ref-type="fig" rid="F35">35G, I</xref>). Surstylus rounded, directed inwards, setose on anterior margin; basally with two tubercle-like setae (Fig. <xref ref-type="fig" rid="F35">35I</xref>). Cercus narrow, setose. Subepandrial sclerite with one pair of plate-like arms (Fig. <xref ref-type="fig" rid="F35">35I</xref>). Hypandrium sclerotized (Fig. <xref ref-type="fig" rid="F35">35F</xref>). Postgonite bare and broadly rounded apically (Fig. <xref ref-type="fig" rid="F35">35H</xref>). Phallophorus with deep incision below (Fig. <xref ref-type="fig" rid="F35">35F</xref>), articulated with phallapodeme, fused to epiphallus (Fig. <xref ref-type="fig" rid="F35">35H</xref>). Basiphallus dorsolaterally sclerotized, with distal margin pigmented (Fig. <xref ref-type="fig" rid="F35">35H</xref>). Hypophallus broad and membranous; with one pair of pale narrow plate-like sclerites; medially with a pair of narrow, fused, ventrally incurved sclerites (Fig. <xref ref-type="fig" rid="F35">35H</xref>). Mesophallus dark, cylindrical, widest basally, ¾ length of distiphallus, tapering toward distiphallus (Fig. <xref ref-type="fig" rid="F35">35H</xref>). Distiphallus comprising one pair of stout tubules basally parallel to each other; basal 1/3 ventrally pigmented; medial 1/3 unpigmented; distal 1/3 pigmented with truncated, unpigmented apex (Fig. <xref ref-type="fig" rid="F35">35H</xref>). Ejaculatory apodeme dark, fan-shaped, with short broad stalk; base bulbous; sperm pump clear (Fig. <xref ref-type="fig" rid="F35">35J</xref>).
                    </p><p><bold>Female</bold> (Fig. <xref ref-type="fig" rid="F35">35F</xref>). Similar to male, but larger, frons narrower, yellowish brown, abdomen darker. Wing length 2.3 mm. <bold><italic>Postabdomen</italic></bold><bold>:</bold> (Fig. <xref ref-type="fig" rid="F36">36A, B</xref>) Oviscape dark brown, setigerous (Fig. <xref ref-type="fig" rid="F36">36A</xref>). Tergite 10 cruciform, laterally uniting narrow pleural sclerites (Fig. <xref ref-type="fig" rid="F36">36B</xref>). Each cercus with two stout, apical, trichoid sensilla, 1/3 length of cercus (Fig. <xref ref-type="fig" rid="F36">36B</xref>). Spermathecae subspheroidal, with truncate proximal ends (Fig. <xref ref-type="fig" rid="F36">36A</xref>).
                    </p><fig id="F36" position="float" orientation="portrait"><object-id xmlns:xlink="http://www.w3.org/1999/xlink" content-type="doi" xlink:type="simple">10.3897/zookeys.1133.94530.figure36</object-id><object-id xmlns:xlink="http://www.w3.org/1999/xlink" content-type="arpha" xlink:type="simple">85186DB7-B537-5509-B0C6-720DCA97E6EF</object-id><label>Figure 36.</label><caption><p> Female morphology and larval ecology of <italic><tp:taxon-name><tp:taxon-name-part taxon-name-part-type="genus" reg="Phytoliriomyza">Phytoliriomyza</tp:taxon-name-part><tp:taxon-name-part taxon-name-part-type="species" reg="wiesnerellae">wiesnerellae</tp:taxon-name-part></tp:taxon-name></italic>sp. nov. <bold>A, B </bold>female postabdomen <bold>A </bold>oviscape and spermatheca, <bold>B</bold> tergite 10 <bold>C, E, F</bold> mined thalli of <italic><tp:taxon-name><tp:taxon-name-part taxon-name-part-type="genus" reg="Wiesnerella">Wiesnerella</tp:taxon-name-part><tp:taxon-name-part taxon-name-part-type="species" reg="denudata">denudata</tp:taxon-name-part></tp:taxon-name></italic> (<bold>C</bold> at Mt. Nokeeboshi <bold>E, F</bold> at type locality) <bold>D</bold> habitat at Mt. Osuzu. An arrow in <bold>F</bold> indicates an internal puparium.</p></caption><graphic xmlns:xlink="http://www.w3.org/1999/xlink" xlink:href="zookeys-1133-001_article-94530__-g036.jpg" position="float" orientation="portrait" xlink:type="simple" id="oo_775409.jpg"><uri content-type="original_file" xlink:type="simple">https://binary.pensoft.net/fig/775409</uri></graphic></fig></tp:treatment-sec><tp:treatment-sec sec-type="Etymology" id="SECID0EDXGM"><title>Etymology.</title><p> The specific name refers to the host plant genus, <italic><tp:taxon-name><tp:taxon-name-part taxon-name-part-type="genus" reg="Wiesnerella">Wiesnerella</tp:taxon-name-part></tp:taxon-name></italic>.
                    </p></tp:treatment-sec><tp:treatment-sec sec-type="Japanese name" id="SECID0EQXGM"><title>Japanese name.</title><p>Azumazenigoke-hamoguribae.</p></tp:treatment-sec><tp:treatment-sec sec-type="Host plant" id="SECID0EVXGM"><title>Host plant.</title><p><italic><tp:taxon-name><tp:taxon-name-part taxon-name-part-type="genus" reg="Wiesnerella">Wiesnerella</tp:taxon-name-part><tp:taxon-name-part taxon-name-part-type="species" reg="denudata">denudata</tp:taxon-name-part></tp:taxon-name></italic> (<tp:taxon-name><tp:taxon-name-part taxon-name-part-type="family">Wiesnerellaceae</tp:taxon-name-part></tp:taxon-name>).
                    </p></tp:treatment-sec><tp:treatment-sec sec-type="Mine" id="SECID0ELYGM"><title>Mine.</title><p>Larvae construct linear mines in the thallus in early instars, later expanding their mines, and pupate in the mines (Fig. <xref ref-type="fig" rid="F36">36C, E, F</xref>). It is difficult to find the mines, because older larvae often mine in the lower layer of the thallus, so that the mines are often not externally visible.</p></tp:treatment-sec><tp:treatment-sec sec-type="Biological notes" id="SECID0EVYGM"><title>Biological notes.</title><p>The habitats of this species are mesic slopes in warm temperate evergreen forests. Our rearing records suggest that it is univoltine, with adults emerging from overwintered pupae in spring.</p></tp:treatment-sec><tp:treatment-sec sec-type="Distribution" id="SECID0E1YGM"><title>Distribution.</title><p>Japan: Kyushu (Fig. <xref ref-type="fig" rid="F31">31</xref>).</p></tp:treatment-sec><tp:treatment-sec sec-type="Remarks" id="SECID0EEZGM"><title>Remarks.</title><p>This species is superficially very similar to <italic><tp:taxon-name><tp:taxon-name-part taxon-name-part-type="genus" reg="Phytoliriomyza">P.</tp:taxon-name-part><tp:taxon-name-part taxon-name-part-type="species" reg="dumortierae">dumortierae</tp:taxon-name-part></tp:taxon-name></italic> in coloration of the head, thorax, abdomen, and legs, but is distinguished from the latter by the largely yellowish pleuron (pleuron yellow only in upper half in <italic><tp:taxon-name><tp:taxon-name-part taxon-name-part-type="genus" reg="Phytoliriomyza">P.</tp:taxon-name-part><tp:taxon-name-part taxon-name-part-type="species" reg="dumortierae">dumortierae</tp:taxon-name-part></tp:taxon-name></italic>). The anteroposteriorly flattened head and the absence of a comb of tubercle-like setae in the male epandrium of this species suggest that this is not closely related the other liverwort-associated species.
                    </p><sec sec-type="Species associated with Conocephalum" id="SECID0EA1GM"><title>Species associated with <italic><tp:taxon-name><tp:taxon-name-part taxon-name-part-type="genus" reg="Conocephalum">Conocephalum</tp:taxon-name-part></tp:taxon-name></italic></title></sec></tp:treatment-sec><tp:treatment-sec><!--Section generated to contain objects referenced in tp:taxon-treatment.--><fig id="F31" position="float" orientation="portrait"><object-id xmlns:xlink="http://www.w3.org/1999/xlink" content-type="doi" xlink:type="simple">10.3897/zookeys.1133.94530.figure31</object-id><object-id xmlns:xlink="http://www.w3.org/1999/xlink" content-type="arpha" xlink:type="simple">2BFBC9EC-E15F-51A6-BD68-01A00F686BE4</object-id><label>Figure 31.</label><caption><p> Locality records of three <italic><tp:taxon-name><tp:taxon-name-part taxon-name-part-type="genus" reg="Phytoliriomyza">Phytoliriomyza</tp:taxon-name-part></tp:taxon-name></italic> species associated with <italic><tp:taxon-name><tp:taxon-name-part taxon-name-part-type="genus" reg="Reboulia">Reboulia</tp:taxon-name-part></tp:taxon-name></italic> and <italic><tp:taxon-name><tp:taxon-name-part taxon-name-part-type="genus" reg="Wiesnerella">Wiesnerella</tp:taxon-name-part></tp:taxon-name></italic> spp.: <italic><tp:taxon-name><tp:taxon-name-part taxon-name-part-type="genus" reg="Phytoliriomyza">P.</tp:taxon-name-part><tp:taxon-name-part taxon-name-part-type="species" reg="falcata">falcata</tp:taxon-name-part></tp:taxon-name></italic>,  <italic><tp:taxon-name><tp:taxon-name-part taxon-name-part-type="genus" reg="Phytoliriomyza">P.</tp:taxon-name-part><tp:taxon-name-part taxon-name-part-type="species" reg="aratriformis">aratriformis</tp:taxon-name-part></tp:taxon-name></italic>,  <italic><tp:taxon-name><tp:taxon-name-part taxon-name-part-type="genus" reg="Phytoliriomyza">P.</tp:taxon-name-part><tp:taxon-name-part taxon-name-part-type="species" reg="rebouliae">rebouliae</tp:taxon-name-part></tp:taxon-name></italic> and <italic><tp:taxon-name><tp:taxon-name-part taxon-name-part-type="genus" reg="Phytoliriomyza">P.</tp:taxon-name-part><tp:taxon-name-part taxon-name-part-type="species" reg="wiesnerellae">wiesnerellae</tp:taxon-name-part></tp:taxon-name></italic>.</p></caption><graphic xmlns:xlink="http://www.w3.org/1999/xlink" xlink:href="zookeys-1133-001_article-94530__-g031.jpg" position="float" orientation="portrait" xlink:type="simple" id="oo_775404.jpg"><uri content-type="original_file" xlink:type="simple">https://binary.pensoft.net/fig/775404</uri></graphic></fig></tp:treatment-sec></tp:taxon-treatment>
