# Supplementary material for: ﻿Diversity underfoot of agromyzids (Agromyzidae, Diptera) mining thalli of liverworts and hornworts
Source: Zookeys. 2022 Nov 30;1133:1–164. doi: 10.3897/zookeys.1133.94530 (PMC9836506; doi:10.3897/zookeys.1133.94530)
Supplement: XML Treatment for Phytoliriomyza luna [file zookeys.1133.94530-treatment20.xml]

<!DOCTYPE tp:taxon-treatment
  PUBLIC "-//TaxonX//DTD Taxonomic Treatment Publishing DTD v0 20100105//EN" "tax-treatment-NSO.dtd">
<tp:taxon-treatment xmlns:tp="http://www.plazi.org/taxpub"><tp:treatment-meta><kwd-group><label>Taxon classification</label><kwd>
              <named-content content-type="kingdom">Animalia</named-content>
            </kwd><kwd>
              <named-content content-type="order">Diptera</named-content>
            </kwd><kwd>
              <named-content content-type="family">Agromyzidae</named-content>
            </kwd></kwd-group><mixed-citation publication-type="journal"><person-group><name><surname>Kato</surname><given-names>Makoto</given-names></name><name><surname>Yamamori</surname><given-names>Luna</given-names></name><name><surname>Imada</surname><given-names>Yume</given-names></name></person-group><article-title>﻿Diversity underfoot of agromyzids (<tp:taxon-name><tp:taxon-name-part taxon-name-part-type="family">Agromyzidae</tp:taxon-name-part></tp:taxon-name>, <tp:taxon-name><tp:taxon-name-part taxon-name-part-type="order">Diptera</tp:taxon-name-part></tp:taxon-name>) mining thalli of liverworts and hornworts</article-title><source>Zookeys</source><day>30</day><month>11</month><year>2022</year><volume>1133</volume><fpage>1</fpage><lpage>164</lpage><pub-id pub-id-type="doi">10.3897/zookeys.1133.94530</pub-id></mixed-citation></tp:treatment-meta><tp:nomenclature><label>﻿19.﻿</label><tp:taxon-name>
            <object-id xmlns:xlink="http://www.w3.org/1999/xlink" content-type="arpha" xlink:type="simple">5C4DC810-1BD8-50B2-ACDA-588EEB5E8911</object-id>
            <tp:taxon-name-part taxon-name-part-type="genus" reg="Phytoliriomyza">Phytoliriomyza</tp:taxon-name-part>
            <tp:taxon-name-part taxon-name-part-type="species" reg="luna">luna</tp:taxon-name-part>
            <object-id xmlns:xlink="http://www.w3.org/1999/xlink" content-type="zoobank" xlink:type="simple">https://zoobank.org/F82867E-1994-4F2E-B904-1A3F4852F4CF</object-id>
          </tp:taxon-name><tp:taxon-authority>Kato</tp:taxon-authority><tp:taxon-status xmlns:xlink="http://www.w3.org/1999/xlink" xlink:type="simple">sp. nov.</tp:taxon-status><xref ref-type="fig" rid="F37">Figs 37</xref><xref ref-type="fig" rid="F38">, 38</xref></tp:nomenclature><tp:treatment-sec sec-type="Material examined" id="SECID0ET2GM"><title>Material examined.</title><p><bold><italic>Holotype</italic></bold><bold>:</bold> Japan: 1♂ (MK-AG-a401), Yashajin-toge, Minami-arupusu, Yamanashi Pref. (<named-content xmlns:xlink="http://www.w3.org/1999/xlink" content-type="dwc:verbatimCoordinates" xlink:type="simple"><named-content content-type="geo-json" specific-use="{&#34;type&#34;:&#34;Point&#34;,&#34;coordinates&#34;:[138.351900,35.632700]}" id="NCID0EA3GM" xlink:type="simple">35.6327°N, 138.3519°E</named-content></named-content>, 1110 m asl), 10-XII-2016 (as larva on <italic><tp:taxon-name><tp:taxon-name-part taxon-name-part-type="genus" reg="Conocephalum">C.</tp:taxon-name-part><tp:taxon-name-part taxon-name-part-type="species" reg="salebrosum">salebrosum</tp:taxon-name-part></tp:taxon-name></italic>), emerged on 8-IV-2017, NSMT-I-Dip 31997. <bold><italic>Paratypes</italic></bold><bold>:</bold> Japan: 1 ♀ (MK-AG-512), same data as holotype; emerged on 8-IV-2017 NSMT-I-Dip 31998; 1♂ (MK-AG-a245), Horoka, Kamishihoro, Hokkaido, 7-VI-2010 (as larva on <italic><tp:taxon-name><tp:taxon-name-part taxon-name-part-type="genus" reg="Conocephalum">C.</tp:taxon-name-part><tp:taxon-name-part taxon-name-part-type="species" reg="purpureorubrum">purpureorubrum</tp:taxon-name-part></tp:taxon-name></italic>), emerged on 21-VI-2010, NSMT-I-Dip 31999; 1♂ (MK-AG-493), Aizankei, Kamikawa, Hokkaido, 4-X-2011 (as larva on <italic><tp:taxon-name><tp:taxon-name-part taxon-name-part-type="genus" reg="Conocephalum">C.</tp:taxon-name-part><tp:taxon-name-part taxon-name-part-type="species" reg="salebrosum">salebrosum</tp:taxon-name-part></tp:taxon-name></italic>), emerged on 11-V-2012, NSMT-I-Dip 32000; 1♀ (MK-AG-591), Yachi, Kawaba, Gunma Pref., 14-IV-2012 (as larva on <italic><tp:taxon-name><tp:taxon-name-part taxon-name-part-type="genus" reg="Conocephalum">C.</tp:taxon-name-part><tp:taxon-name-part taxon-name-part-type="species" reg="purpureorubrum">purpureorubrum</tp:taxon-name-part></tp:taxon-name></italic>), emerged on 4-V-2012, NSMT-I-Dip 32001; 1♀ (MK-AG-a362), Mt. Kiyosumi, Kamogawa, Chiba Pref.2, 31-III-2021 (as larva on <italic><tp:taxon-name><tp:taxon-name-part taxon-name-part-type="genus" reg="Conocephalum">C.</tp:taxon-name-part><tp:taxon-name-part taxon-name-part-type="species" reg="salebrosum">salebrosum</tp:taxon-name-part></tp:taxon-name></italic>), emerged on 23-IV-2021, NSMT-I-Dip 32002.
                    </p></tp:treatment-sec><tp:treatment-sec sec-type="Other material" id="SECID0EA5GM"><title>Other material.</title><p> Japan: On <italic><tp:taxon-name><tp:taxon-name-part taxon-name-part-type="genus" reg="Conocephalum">Conocephalum</tp:taxon-name-part><tp:taxon-name-part taxon-name-part-type="species" reg="salebrosum">salebrosum</tp:taxon-name-part></tp:taxon-name></italic>: 3♂3♀, Aizankei, Kamikawa, Hokkaido, 10-IV-2011 (as larva), emerged on 6–11-VI-2011; 2♀, Mt. Upepesanke, Shihoro, Kamishihoro, Hokkaido, 7-VI-2010 (as larva), emerged on 15–18-VI-2010; 1♂1♀, Horoka, Kamishihoro, Hokkaido, 7-VI-2010 (as larva), emerged on 21–26-VI-2010; ; 1♂, Tanneso, Rubeshibetsu, Hiroo, Hokkaido, 2-X-2011 (as larva), emerged on 3-V-2012; 4♂10♀, Yashajin-toge, Minami-arupusu, Yamanashi Pref., 10-XII-2016 (as larva), emerged on 26-III–11-IV-2016; 1♀, Nakabusa-onsen, Azumino, Nagano Pref., 9-VI-2013 (as larva), emerged on 29-IV-2013; 1♂2♀, Shirahone-onsen, Matsumoto, Nagano Pref., 15-X-2013 (as larva), emerged on 18–25-IV-2013.
                    </p><p>On <italic><tp:taxon-name><tp:taxon-name-part taxon-name-part-type="genus" reg="Conocephalum">Conocephalum</tp:taxon-name-part><tp:taxon-name-part taxon-name-part-type="species" reg="purpureorubrum">purpureorubrum</tp:taxon-name-part></tp:taxon-name></italic>: 1♂1♀, Yachi, Kawaba, Gunma Pref., 15-X-2013 (as larva), emerged on 4–10-IV-2014; 1♂2♀, Haccho-toge, Ogano, Chichibu, Saitama Pref., 14-XI-2010 (as larva), emerged on 27-III–16-IV-2010.
                    </p></tp:treatment-sec><tp:treatment-sec sec-type="Diagnosis" id="SECID0E55GM"><title>Diagnosis.</title><p> A large yellow species (wing length 2.7–2.9 mm) having pruinose yellow scutum with a medial and a pair of dark brown lateral stripes, entirely yellow scutellum, black 1<sup>st</sup> flagellomere, yellow maxillary palpus, yellow halteres, and yellow legs. Male epandrium inner-distally with a long tubercle-like seta, and inner-basally with a comb consisting of 7–9 long fused tubercle-like setae. Larva mines the thallus of <italic><tp:taxon-name><tp:taxon-name-part taxon-name-part-type="genus" reg="Conocephalum">Conocephalum</tp:taxon-name-part><tp:taxon-name-part taxon-name-part-type="species" reg="salebrosum">salebrosum</tp:taxon-name-part></tp:taxon-name></italic> and <italic><tp:taxon-name><tp:taxon-name-part taxon-name-part-type="genus" reg="Conocephalum">C.</tp:taxon-name-part><tp:taxon-name-part taxon-name-part-type="species" reg="purpureorubrum">purpureorubrum</tp:taxon-name-part></tp:taxon-name></italic>.
                    </p></tp:treatment-sec><tp:treatment-sec sec-type="Description" id="SECID0E36GM"><title>Description.</title><p><bold>Adult male</bold> (Fig. <xref ref-type="fig" rid="F37">37A–E</xref>).
                    </p><p><bold><italic>Head</italic></bold><bold>:</bold> Head entirely yellow including ocellar tubercle and back of head (Fig. <xref ref-type="fig" rid="F37">37C</xref>). Antenna porrect, first flagellomere black, pedicel and scape brown (Fig. <xref ref-type="fig" rid="F37">37B</xref>). Arista subbasal, pubescent. Face, gena, parafacial and postgena yellow. Proboscis normal, yellow; palpus yellow, cylindrical (Fig. <xref ref-type="fig" rid="F37">37C</xref>). <bold><italic>Chaetotaxy</italic></bold><bold>:</bold> Front orbitals three pairs; one <abbrev xmlns:xlink="http://www.w3.org/1999/xlink" xlink:title="inferior orbital setae" id="ABBRID0EBBHM" xlink:type="simple">ori</abbrev> directed inward; two <abbrev xmlns:xlink="http://www.w3.org/1999/xlink" xlink:title="superior orbital setae" id="ABBRID0EFBHM" xlink:type="simple">ors</abbrev> directed upward (Fig. <xref ref-type="fig" rid="F37">37B</xref>). Orbital setulae minute and erect, in a single row.
                    </p><fig id="F37" position="float" orientation="portrait"><object-id xmlns:xlink="http://www.w3.org/1999/xlink" content-type="doi" xlink:type="simple">10.3897/zookeys.1133.94530.figure37</object-id><object-id xmlns:xlink="http://www.w3.org/1999/xlink" content-type="arpha" xlink:type="simple">EC8B1AFA-0BFA-568D-BB99-91A0AFD4DB27</object-id><label>Figure 37.</label><caption><p><italic><tp:taxon-name><tp:taxon-name-part taxon-name-part-type="genus" reg="Phytoliriomyza">Phytoliriomyza</tp:taxon-name-part><tp:taxon-name-part taxon-name-part-type="species" reg="luna">luna</tp:taxon-name-part></tp:taxon-name></italic>sp. nov. <bold>A–E </bold>holotype male <bold>A</bold> habitus <bold>B</bold> lateral <bold>C</bold> frontal <bold>D</bold> dorsal <bold>E</bold> posterior<bold> F</bold> paratype female (MK-AG-512), dorsal <bold>G–K</bold> male genitalia <bold>G</bold> whole genitalia, ventral and lateral <bold>H</bold> phallic complex, lateral <bold>I</bold> epandrium, ventral <bold>J</bold> ejaculatory apodeme, lateral <bold>K</bold> postgonite <bold>L–N</bold> female postabdomen at Aizankei <bold>L</bold> oviscape and spermatheca <bold>M</bold> tergite 10 <bold>N</bold> spermatheca.</p></caption><graphic xmlns:xlink="http://www.w3.org/1999/xlink" xlink:href="zookeys-1133-001_article-94530__-g037.jpg" position="float" orientation="portrait" xlink:type="simple" id="oo_775410.jpg"><uri content-type="original_file" xlink:type="simple">https://binary.pensoft.net/fig/775410</uri></graphic></fig><p><bold><italic>Thorax</italic></bold><bold>:</bold> Thorax subshiny. Scutum yellow with a black medial stripe on anterior 2/3, one pair of black suborbicular presutural patches confluent with the medial stripe, and a pair of wide black bands (i.e., fused complex of intra-alar and supra-alar stripes) on anterior 7/8, which is confluent with the presutural patches (Fig. <xref ref-type="fig" rid="F37">37D</xref>). Scutellum and subscutellum entirely yellow (Fig. <xref ref-type="fig" rid="F37">37D</xref>). Mediotergite brown, but katatergite yellow, anatergite yellow with distal brown patch (Fig. <xref ref-type="fig" rid="F37">37E</xref>). Pleuron yellow with brown patches on propleuron centrally and on distal margins of anepisternum, katepisternum, and meron (Fig. <xref ref-type="fig" rid="F37">37B</xref>). Haltere yellow. Calypter margin and hairs gray. Leg segments yellow; tibia and tarsus darker (Fig. <xref ref-type="fig" rid="F37">37B</xref>). <bold><italic>Chaetotaxy</italic></bold><bold>:</bold> Scutum with 1+3 dorsocentrals, shortened anteriorly (Fig. <xref ref-type="fig" rid="F37">37D</xref>). Acrostichal setulae 8–10 pairs in two irregular rows. <bold><italic>Wing</italic></bold>: Wing length 2.7 mm, costa reaching M<sub>1</sub> (Fig. <xref ref-type="fig" rid="F37">37A</xref>). Length of ultimate section of vein M<sub>4</sub> divided by penultimate section 1.3.
                    </p><p><bold><italic>Abdomen</italic></bold><bold>:</bold> Abdomen dorsally subshiny yellow; epandrium dark brown (Fig. <xref ref-type="fig" rid="F37">37E</xref>). <bold><italic>Genitalia</italic></bold><bold>:</bold> (Fig. <xref ref-type="fig" rid="F37">37G–J</xref>) Epandrium rounded apically; posterior end of inner margin with one tubercle-like seta; inner-anterior surface with a comb comprising 7–9 fused long tubercle-like setae (rarely unfused in part) and an irregular row of several (4–7) small tubercle-like setae immediately outward from the comb (Fig. <xref ref-type="fig" rid="F37">37I</xref>). Surstylus rounded, directed inwards, setose apically, with one (rarely 2 or 3) tubercle-like seta ventrally (Fig. <xref ref-type="fig" rid="F37">37I</xref>). Cercus narrow, setose. Subepandrial sclerite V-shaped (Fig. <xref ref-type="fig" rid="F37">37I</xref>). Hypandrium slightly sclerotized along outer margin (Fig. <xref ref-type="fig" rid="F37">37H</xref>). Postgonite bare, rounded apically, cleft subapically (Fig. <xref ref-type="fig" rid="F37">37K</xref>). Phallophorus with deep incision below, articulated with phallapodeme, fused to epiphallus (Fig. <xref ref-type="fig" rid="F37">37H</xref>). Basiphallus dorsally sclerotized (Fig. <xref ref-type="fig" rid="F37">37H</xref>). Hypophallus broad, membranous, with one pair of dark narrow long sclerites along margins; medially with one pair of fused linear sclerites (Fig. <xref ref-type="fig" rid="F37">37G, H</xref>). Mesophallus dark, cylindrical, widest subbasally, 3/5 shorter than distiphallus, tapering distally (Fig. <xref ref-type="fig" rid="F37">37H</xref>). Distiphallus comprising one pair of stout tubules parallel to each other at base; basal half composed of ventral dark subrectangular sclerite and weaker medial region; distal half cylindrical, dorsally pigmented; apex truncated, shortly flared unpigmented (Fig. <xref ref-type="fig" rid="F37">37H</xref>). Ejaculatory apodeme pale brown, fan-shaped with short broad stalk, stout base, and clear sperm pump (Fig. <xref ref-type="fig" rid="F37">37J</xref>).
                    </p><p><bold>Female</bold> (Fig. <xref ref-type="fig" rid="F37">37F</xref>). Similar to male, but larger, frons wider, black lateral stripes of scutum wider and almost confluent with medial stripe. Wing length 2.3 mm. <bold><italic>Postabdomen</italic></bold><bold>:</bold> (Fig. <xref ref-type="fig" rid="F37">37L–N</xref>) Oviscape dark brown, setigerous (Fig. <xref ref-type="fig" rid="F37">37L</xref>). Tergite 10 cruciform, laterally uniting narrow pleural sclerites (Fig. <xref ref-type="fig" rid="F37">37M</xref>). Each cercus with two stout, apical, trichoid sensilla, ¼ length of cercus (Fig. <xref ref-type="fig" rid="F37">37M</xref>). Spermathecae semi-orbicular, with truncate proximal ends (Fig. <xref ref-type="fig" rid="F37">37N</xref>).
                    </p></tp:treatment-sec><tp:treatment-sec sec-type="Variation" id="SECID0EZHHM"><title>Variation.</title><p>The number of tubercle-like setae in a comb in the male genitalia varies from 7 to 9, but the variation did not involve in a geographical cline.</p></tp:treatment-sec><tp:treatment-sec sec-type="Etymology" id="SECID0E5HHM"><title>Etymology.</title><p>The specific name refers to the moon; a clear, rounded, yellow pattern on the scutum was likened to a full moon.</p></tp:treatment-sec><tp:treatment-sec sec-type="Japanese name" id="SECID0EDIHM"><title>Japanese name.</title><p>Meigetsu-jagoke-hamoguribae.</p></tp:treatment-sec><tp:treatment-sec sec-type="Host plants" id="SECID0EIIHM"><title>Host plants.</title><p><italic><tp:taxon-name><tp:taxon-name-part taxon-name-part-type="genus" reg="Conocephalum">Conocephalum</tp:taxon-name-part><tp:taxon-name-part taxon-name-part-type="species" reg="salebrosum">salebrosum</tp:taxon-name-part></tp:taxon-name></italic> and <italic><tp:taxon-name><tp:taxon-name-part taxon-name-part-type="genus" reg="Conocephalum">C.</tp:taxon-name-part><tp:taxon-name-part taxon-name-part-type="species" reg="purpureorubrum">purpureorubrum</tp:taxon-name-part></tp:taxon-name></italic> (<tp:taxon-name><tp:taxon-name-part taxon-name-part-type="family">Conocephalaceae</tp:taxon-name-part></tp:taxon-name>).
                    </p></tp:treatment-sec><tp:treatment-sec sec-type="Mine" id="SECID0EJJHM"><title>Mine.</title><p>(Fig. <xref ref-type="fig" rid="F38">38C, D</xref>) Larvae construct linear mines in the thallus in early instars, later entering the midrib, and pupate in the mines.</p><fig id="F38" position="float" orientation="portrait"><object-id xmlns:xlink="http://www.w3.org/1999/xlink" content-type="doi" xlink:type="simple">10.3897/zookeys.1133.94530.figure38</object-id><object-id xmlns:xlink="http://www.w3.org/1999/xlink" content-type="arpha" xlink:type="simple">DB6F6DCE-87A0-5EDA-8965-0DCA0C047641</object-id><label>Figure 38</label><caption><p>Larval ecology of <italic><tp:taxon-name><tp:taxon-name-part taxon-name-part-type="genus" reg="Phytoliriomyza">Phytoliriomyza</tp:taxon-name-part><tp:taxon-name-part taxon-name-part-type="species" reg="luna">luna</tp:taxon-name-part></tp:taxon-name></italic>sp. nov. <bold>A </bold>habitat at Mt. Shirouma <bold>B, C</bold> mined thalli of <italic><tp:taxon-name><tp:taxon-name-part taxon-name-part-type="genus" reg="Conocephalum">Conocephalum</tp:taxon-name-part><tp:taxon-name-part taxon-name-part-type="species" reg="salebrosum">salebrosum</tp:taxon-name-part></tp:taxon-name></italic> (<bold>B</bold> Jozankei <bold>C</bold> Yashajin-toge).</p></caption><graphic xmlns:xlink="http://www.w3.org/1999/xlink" xlink:href="zookeys-1133-001_article-94530__-g038.jpg" position="float" orientation="portrait" xlink:type="simple" id="oo_775411.jpg"><uri content-type="original_file" xlink:type="simple">https://binary.pensoft.net/fig/775411</uri></graphic></fig></tp:treatment-sec><tp:treatment-sec sec-type="Biological notes" id="SECID0E6KHM"><title>Biological notes.</title><p> The habitats of this species are stream banks and mesic slopes in subalpine coniferous forests dominated by <italic><tp:taxon-name><tp:taxon-name-part taxon-name-part-type="genus" reg="Abies">Abies</tp:taxon-name-part></tp:taxon-name></italic> spp., <italic><tp:taxon-name><tp:taxon-name-part taxon-name-part-type="genus" reg="Picea">Picea</tp:taxon-name-part></tp:taxon-name></italic> spp., and <italic><tp:taxon-name><tp:taxon-name-part taxon-name-part-type="genus" reg="Betula">Betula</tp:taxon-name-part></tp:taxon-name></italic> spp. (Fig. <xref ref-type="fig" rid="F38">38A–B</xref>). This species was sympatric with <italic><tp:taxon-name><tp:taxon-name-part taxon-name-part-type="genus" reg="Phytoliriomyza">P.</tp:taxon-name-part><tp:taxon-name-part taxon-name-part-type="species" reg="nigroflava">nigroflava</tp:taxon-name-part></tp:taxon-name></italic> in some localities. Our rearing records suggest that this species is univoltine, and that adults emerge from overwintered pupae in spring.
                    </p></tp:treatment-sec><tp:treatment-sec sec-type="Distribution" id="SECID0EJMHM"><title>Distribution.</title><p>Japan: Hokkaido, Honshu, Shikoku (Fig. <xref ref-type="fig" rid="F39">39</xref>).</p><fig id="F39" position="float" orientation="portrait"><object-id xmlns:xlink="http://www.w3.org/1999/xlink" content-type="doi" xlink:type="simple">10.3897/zookeys.1133.94530.figure39</object-id><object-id xmlns:xlink="http://www.w3.org/1999/xlink" content-type="arpha" xlink:type="simple">C6BED911-2553-52AF-B4B6-C35A326CC585</object-id><label>Figure 39.</label><caption><p>Locality records of three <italic><tp:taxon-name><tp:taxon-name-part taxon-name-part-type="genus" reg="Phytoliriomyza">Phytoliriomyza</tp:taxon-name-part></tp:taxon-name></italic> species associated with <italic><tp:taxon-name><tp:taxon-name-part taxon-name-part-type="genus" reg="Conocephalum">Conocephalum</tp:taxon-name-part></tp:taxon-name></italic> spp.: <italic><tp:taxon-name><tp:taxon-name-part taxon-name-part-type="genus" reg="Phytoliriomyza">P.</tp:taxon-name-part><tp:taxon-name-part taxon-name-part-type="species" reg="luna">luna</tp:taxon-name-part></tp:taxon-name></italic>,  <italic><tp:taxon-name><tp:taxon-name-part taxon-name-part-type="genus" reg="Phytoliriomyza">P.</tp:taxon-name-part><tp:taxon-name-part taxon-name-part-type="species" reg="izayoi">izayoi</tp:taxon-name-part></tp:taxon-name></italic>,  <italic><tp:taxon-name><tp:taxon-name-part taxon-name-part-type="genus" reg="Phytoliriomyza">P.</tp:taxon-name-part><tp:taxon-name-part taxon-name-part-type="species" reg="chichibuensis">chichibuensis</tp:taxon-name-part></tp:taxon-name></italic> and <italic><tp:taxon-name><tp:taxon-name-part taxon-name-part-type="genus" reg="Phytoliriomyza">P.</tp:taxon-name-part><tp:taxon-name-part taxon-name-part-type="species" reg="caliginosa">caliginosa</tp:taxon-name-part></tp:taxon-name></italic>.</p></caption><graphic xmlns:xlink="http://www.w3.org/1999/xlink" xlink:href="zookeys-1133-001_article-94530__-g039.jpg" position="float" orientation="portrait" xlink:type="simple" id="oo_775413.jpg"><uri content-type="original_file" xlink:type="simple">https://binary.pensoft.net/fig/775413</uri></graphic></fig></tp:treatment-sec><tp:treatment-sec sec-type="Remarks" id="SECID0E1OHM"><title>Remarks.</title><p> The characteristics of this species and the following three related species (<italic><tp:taxon-name><tp:taxon-name-part taxon-name-part-type="genus" reg="Phytoliriomyza">P.</tp:taxon-name-part><tp:taxon-name-part taxon-name-part-type="species" reg="izayoi">izayoi</tp:taxon-name-part></tp:taxon-name></italic>,<italic><tp:taxon-name><tp:taxon-name-part taxon-name-part-type="genus" reg="Phytoliriomyza">P.</tp:taxon-name-part><tp:taxon-name-part taxon-name-part-type="species" reg="chichibuensis">chichibuensis</tp:taxon-name-part></tp:taxon-name></italic>, and <italic><tp:taxon-name><tp:taxon-name-part taxon-name-part-type="genus" reg="Phytoliriomyza">P.</tp:taxon-name-part><tp:taxon-name-part taxon-name-part-type="species" reg="caliginosa">caliginosa</tp:taxon-name-part></tp:taxon-name></italic>) coincide with those of <italic><tp:taxon-name><tp:taxon-name-part taxon-name-part-type="genus" reg="Lemurimyza">Lemurimyza</tp:taxon-name-part></tp:taxon-name></italic> described by <xref ref-type="bibr" rid="B34">Spencer (1965)</xref>. These four new species can be distinguished from the four species previously placed in <italic><tp:taxon-name><tp:taxon-name-part taxon-name-part-type="genus" reg="Lemurimyza">Lemurimyza</tp:taxon-name-part></tp:taxon-name></italic> species (<italic><tp:taxon-name><tp:taxon-name-part taxon-name-part-type="genus" reg="Phytoliriomyza">P.</tp:taxon-name-part><tp:taxon-name-part taxon-name-part-type="species" reg="enormis">enormis</tp:taxon-name-part></tp:taxon-name></italic> (Spencer, 1963), <italic><tp:taxon-name><tp:taxon-name-part taxon-name-part-type="genus" reg="Phytoliriomyza">P.</tp:taxon-name-part><tp:taxon-name-part taxon-name-part-type="species" reg="admirabilis">admirabilis</tp:taxon-name-part></tp:taxon-name></italic> (Spencer, 1965), <italic><tp:taxon-name><tp:taxon-name-part taxon-name-part-type="genus" reg="Phytoliriomyza">P.</tp:taxon-name-part><tp:taxon-name-part taxon-name-part-type="species" reg="dorsata">dorsata</tp:taxon-name-part></tp:taxon-name></italic>, and <italic><tp:taxon-name><tp:taxon-name-part taxon-name-part-type="genus" reg="Phytoliriomyza">P.</tp:taxon-name-part><tp:taxon-name-part taxon-name-part-type="species" reg="pectoralis">pectoralis</tp:taxon-name-part></tp:taxon-name></italic> (Becker, 1908)) by the following characteristics: halteres yellow; maxillary palpus yellow; 1<sup>st</sup> flagellomere black; scutum with one pair of dark lateral bands.
                    </p><p>This species also resembles <italic><tp:taxon-name><tp:taxon-name-part taxon-name-part-type="genus" reg="Phytoliriomyza">P.</tp:taxon-name-part><tp:taxon-name-part taxon-name-part-type="species" reg="islandica">islandica</tp:taxon-name-part></tp:taxon-name></italic> and <italic><tp:taxon-name><tp:taxon-name-part taxon-name-part-type="genus" reg="Phytoliriomyza">P.</tp:taxon-name-part><tp:taxon-name-part taxon-name-part-type="species" reg="bornholmensis">bornholmensis</tp:taxon-name-part></tp:taxon-name></italic> recorded respectively from Iceland and Denmark; it is distinguished from them by the lateral black bands terminating before reaching the scutellum (lateral black bands confluent with scutellum in the other two species); scutellum entirely yellow (scutellum with dark bands on lateral margins in the other two); male epandrium with a comb of 7–9 tubercle-like setae (6 in <italic><tp:taxon-name><tp:taxon-name-part taxon-name-part-type="genus" reg="Phytoliriomyza">P.</tp:taxon-name-part><tp:taxon-name-part taxon-name-part-type="species" reg="islandica">islandica</tp:taxon-name-part></tp:taxon-name></italic>, 8 in <italic><tp:taxon-name><tp:taxon-name-part taxon-name-part-type="genus" reg="Phytoliriomyza">P.</tp:taxon-name-part><tp:taxon-name-part taxon-name-part-type="species" reg="bornholmensis">bornholmensis</tp:taxon-name-part></tp:taxon-name></italic>); male epandrium with one tubercle-like seta on middle inner surface (1 or 2 setae on middle inner margin in <italic><tp:taxon-name><tp:taxon-name-part taxon-name-part-type="genus" reg="Phytoliriomyza">P.</tp:taxon-name-part><tp:taxon-name-part taxon-name-part-type="species" reg="islandica">islandica</tp:taxon-name-part></tp:taxon-name></italic>; 3 setae along inner margin in <italic><tp:taxon-name><tp:taxon-name-part taxon-name-part-type="genus" reg="Phytoliriomyza">P.</tp:taxon-name-part><tp:taxon-name-part taxon-name-part-type="species" reg="bornholmensis">bornholmensis</tp:taxon-name-part></tp:taxon-name></italic>); basal half of distiphallus curved outward and with weaker medial region (basal half of distiphallus curved outward and without weaker medial region in <italic><tp:taxon-name><tp:taxon-name-part taxon-name-part-type="genus" reg="Phytoliriomyza">P.</tp:taxon-name-part><tp:taxon-name-part taxon-name-part-type="species" reg="islandica">islandica</tp:taxon-name-part></tp:taxon-name></italic>; angular and with weaker medial region in <italic><tp:taxon-name><tp:taxon-name-part taxon-name-part-type="genus" reg="Phytoliriomyza">P.</tp:taxon-name-part><tp:taxon-name-part taxon-name-part-type="species" reg="bornholmensis">bornholmensis</tp:taxon-name-part></tp:taxon-name></italic>).
                    </p><p>This species resembles <italic><tp:taxon-name><tp:taxon-name-part taxon-name-part-type="genus" reg="Phytoliriomyza">P.</tp:taxon-name-part><tp:taxon-name-part taxon-name-part-type="species" reg="pacifica">pacifica</tp:taxon-name-part></tp:taxon-name></italic> reported from North America but is distinguished by having a single pair of lateral bands on the scutum (two pairs of lateral stripes in <italic><tp:taxon-name><tp:taxon-name-part taxon-name-part-type="genus" reg="Phytoliriomyza">P.</tp:taxon-name-part><tp:taxon-name-part taxon-name-part-type="species" reg="pacifica">pacifica</tp:taxon-name-part></tp:taxon-name></italic>), the number of tubercle-like setae on the male epandrium (7–9 in <italic><tp:taxon-name><tp:taxon-name-part taxon-name-part-type="genus" reg="Phytoliriomyza">P.</tp:taxon-name-part><tp:taxon-name-part taxon-name-part-type="species" reg="luna">luna</tp:taxon-name-part></tp:taxon-name></italic>; 6 in <italic><tp:taxon-name><tp:taxon-name-part taxon-name-part-type="genus" reg="Phytoliriomyza">P.</tp:taxon-name-part><tp:taxon-name-part taxon-name-part-type="species" reg="pacifica">pacifica</tp:taxon-name-part></tp:taxon-name></italic>), and position of the isolated tubercle-like seta on the inner surface of the male epandrium (distal margin in <italic><tp:taxon-name><tp:taxon-name-part taxon-name-part-type="genus" reg="Phytoliriomyza">P.</tp:taxon-name-part><tp:taxon-name-part taxon-name-part-type="species" reg="luna">luna</tp:taxon-name-part></tp:taxon-name></italic>; basal inner surface in <italic><tp:taxon-name><tp:taxon-name-part taxon-name-part-type="genus" reg="Phytoliriomyza">P.</tp:taxon-name-part><tp:taxon-name-part taxon-name-part-type="species" reg="pacifica">pacifica</tp:taxon-name-part></tp:taxon-name></italic>).
                    </p><p>Among Japanese species, this species resembles <italic><tp:taxon-name><tp:taxon-name-part taxon-name-part-type="genus" reg="Phytoliriomyza">P.</tp:taxon-name-part><tp:taxon-name-part taxon-name-part-type="species" reg="izayoi">izayoi</tp:taxon-name-part></tp:taxon-name></italic>,<italic><tp:taxon-name><tp:taxon-name-part taxon-name-part-type="genus" reg="Phytoliriomyza">P.</tp:taxon-name-part><tp:taxon-name-part taxon-name-part-type="species" reg="chichibuensis">chichibuensis</tp:taxon-name-part></tp:taxon-name></italic>, and <italic><tp:taxon-name><tp:taxon-name-part taxon-name-part-type="genus" reg="Phytoliriomyza">P.</tp:taxon-name-part><tp:taxon-name-part taxon-name-part-type="species" reg="caliginosa">caliginosa</tp:taxon-name-part></tp:taxon-name></italic>, in size and in having a pair of dark broad lateral bands on scutum; it is distinguished from them by the wholly yellow scutellum (scutellum with dark bands on lateral margins in the other species).
                    </p></tp:treatment-sec><ref-list><ref id="B34"><mixed-citation xmlns:xlink="http://www.w3.org/1999/xlink" xlink:type="simple"><person-group><name name-style="western"><surname>Spencer</surname><given-names>KA</given-names></name></person-group> (<year>1965</year>) <article-title><tp:taxon-name><tp:taxon-name-part taxon-name-part-type="family">Agromyzidae</tp:taxon-name-part></tp:taxon-name>. <tp:taxon-name><tp:taxon-name-part taxon-name-part-type="order">Diptera</tp:taxon-name-part></tp:taxon-name> from Nepal.</article-title><source>Bulletin of the British Museum (Natural History), Entomology</source><volume>16</volume>: <fpage>25</fpage>–<lpage>31</lpage>. <ext-link xlink:type="simple" ext-link-type="doi" xlink:href="10.5962/bhl.part.21862">https://doi.org/10.5962/bhl.part.21862</ext-link></mixed-citation></ref></ref-list></tp:taxon-treatment>
