# Supplementary material for: ﻿Diversity underfoot of agromyzids (Agromyzidae, Diptera) mining thalli of liverworts and hornworts
Source: Zookeys. 2022 Nov 30;1133:1–164. doi: 10.3897/zookeys.1133.94530 (PMC9836506; doi:10.3897/zookeys.1133.94530)
Supplement: XML Treatment for Phytoliriomyza izayoi [file zookeys.1133.94530-treatment21.xml]

<!DOCTYPE tp:taxon-treatment
  PUBLIC "-//TaxonX//DTD Taxonomic Treatment Publishing DTD v0 20100105//EN" "tax-treatment-NSO.dtd">
<tp:taxon-treatment xmlns:tp="http://www.plazi.org/taxpub"><tp:treatment-meta><kwd-group><label>Taxon classification</label><kwd>
              <named-content content-type="kingdom">Animalia</named-content>
            </kwd><kwd>
              <named-content content-type="order">Diptera</named-content>
            </kwd><kwd>
              <named-content content-type="family">Agromyzidae</named-content>
            </kwd></kwd-group><mixed-citation publication-type="journal"><person-group><name><surname>Kato</surname><given-names>Makoto</given-names></name><name><surname>Yamamori</surname><given-names>Luna</given-names></name><name><surname>Imada</surname><given-names>Yume</given-names></name></person-group><article-title>﻿Diversity underfoot of agromyzids (<tp:taxon-name><tp:taxon-name-part taxon-name-part-type="family">Agromyzidae</tp:taxon-name-part></tp:taxon-name>, <tp:taxon-name><tp:taxon-name-part taxon-name-part-type="order">Diptera</tp:taxon-name-part></tp:taxon-name>) mining thalli of liverworts and hornworts</article-title><source>Zookeys</source><day>30</day><month>11</month><year>2022</year><volume>1133</volume><fpage>1</fpage><lpage>164</lpage><pub-id pub-id-type="doi">10.3897/zookeys.1133.94530</pub-id></mixed-citation></tp:treatment-meta><tp:nomenclature><label>﻿20.﻿</label><tp:taxon-name>
            <object-id xmlns:xlink="http://www.w3.org/1999/xlink" content-type="arpha" xlink:type="simple">4889FE47-0D59-5ABC-85AD-C98B34251F8D</object-id>
            <tp:taxon-name-part taxon-name-part-type="genus" reg="Phytoliriomyza">Phytoliriomyza</tp:taxon-name-part>
            <tp:taxon-name-part taxon-name-part-type="species" reg="izayoi">izayoi</tp:taxon-name-part>
            <object-id xmlns:xlink="http://www.w3.org/1999/xlink" content-type="zoobank" xlink:type="simple">https://zoobank.org/87323495-E2C3-44EF-A003-F6F9E4C24B6B</object-id>
          </tp:taxon-name><tp:taxon-authority>Kato</tp:taxon-authority><tp:taxon-status xmlns:xlink="http://www.w3.org/1999/xlink" xlink:type="simple">sp. nov.</tp:taxon-status><xref ref-type="fig" rid="F40">Figs 40</xref><xref ref-type="fig" rid="F41">, 41</xref></tp:nomenclature><tp:treatment-sec sec-type="Material examined" id="SECID0ELZHM"><title>Material examined.</title><p><bold><italic>Holotype</italic></bold><bold>:</bold> Japan: 1♂ (MK-AG-a402), Ashiu, Nantan, Kyoto Pref. (<named-content xmlns:xlink="http://www.w3.org/1999/xlink" content-type="dwc:verbatimCoordinates" xlink:type="simple"><named-content content-type="geo-json" specific-use="{&#34;type&#34;:&#34;Point&#34;,&#34;coordinates&#34;:[135.723900,35.326100]}" id="NCID0EYZHM" xlink:type="simple">35.3261°N, 135.7239°E</named-content></named-content>, 450 m asl), 8-V-2007 collected on thallus of <italic><tp:taxon-name><tp:taxon-name-part taxon-name-part-type="genus" reg="Conocephalum">Conocephalum</tp:taxon-name-part><tp:taxon-name-part taxon-name-part-type="species" reg="orientalis">orientalis</tp:taxon-name-part></tp:taxon-name></italic>, NSMT-I-Dip 32003. <bold><italic>Paratypes</italic></bold><bold>:</bold> Japan: 1♀ (MK-AG-a262), Ashiu, Nantan, Kyoto Pref., 28-XI-1999 (as larva on <italic><tp:taxon-name><tp:taxon-name-part taxon-name-part-type="genus" reg="Conocephalum">C.</tp:taxon-name-part><tp:taxon-name-part taxon-name-part-type="species" reg="orientalis">orientalis</tp:taxon-name-part></tp:taxon-name></italic>), emerged on 17-IV-2000, NSMT-I-Dip 32004; 1♀ (MK-AG-520), Renge-onsen, Itoigawa, Niigata Pref., 14-VII-2009 (as larva on <italic><tp:taxon-name><tp:taxon-name-part taxon-name-part-type="genus" reg="Conocephalum">C.</tp:taxon-name-part><tp:taxon-name-part taxon-name-part-type="species" reg="salebrosum">salebrosum</tp:taxon-name-part></tp:taxon-name></italic>), emerged on 5-V-2010, NSMT-I-Dip 32005; 1♂ (MK-AG-595), Mt. Hakusan, Hakusan, Ishikawa Pref., 3-V-2013 (as larva <italic><tp:taxon-name><tp:taxon-name-part taxon-name-part-type="genus" reg="Conocephalum">C.</tp:taxon-name-part><tp:taxon-name-part taxon-name-part-type="species" reg="orientalis">orientalis</tp:taxon-name-part></tp:taxon-name></italic>), emerged on 18-V-2013 NSMT-I-Dip 32006; 1♂1♀ (MK-AG-a249, 524), Nekata, Hamakita, Hamamatsu, Shizuoka Pref., 2-IV-2011 (as larva on <italic><tp:taxon-name><tp:taxon-name-part taxon-name-part-type="genus" reg="Conocephalum">C.</tp:taxon-name-part><tp:taxon-name-part taxon-name-part-type="species" reg="orientalis">orientalis</tp:taxon-name-part></tp:taxon-name></italic>), emerged on 18–20-IV-2011, NSMT-I-Dip 32007, 32007; 1♀ (MK-AG-574), Naiku, Oe, Fukuchiyama, Kyoto Pref., 17-III-2013 (as larva on <italic><tp:taxon-name><tp:taxon-name-part taxon-name-part-type="genus" reg="Conocephalum">C.</tp:taxon-name-part><tp:taxon-name-part taxon-name-part-type="species" reg="orientalis">orientalis</tp:taxon-name-part></tp:taxon-name></italic>), emerged on 5-IV-2013, NSMT-I-Dip 32009; 1♀ (MK-AG-624), Muramatsu, Iwakura, Sakyo-ku, Kyoto Pref., 5-IV-2019 (as larva on <italic><tp:taxon-name><tp:taxon-name-part taxon-name-part-type="genus" reg="Conocephalum">C.</tp:taxon-name-part><tp:taxon-name-part taxon-name-part-type="species" reg="orientalis">orientalis</tp:taxon-name-part></tp:taxon-name></italic>), emerged on 22-IV-2019, NSMT-I-Dip 32010; 1♀ (MK-AG-a392), Mt. Daimanji, Oki Is. Shimane Pref., 22-XI-2010 (as larva on <italic><tp:taxon-name><tp:taxon-name-part taxon-name-part-type="genus" reg="Conocephalum">C.</tp:taxon-name-part><tp:taxon-name-part taxon-name-part-type="species" reg="orientalis">orientalis</tp:taxon-name-part></tp:taxon-name></italic>), emerged on 7-IV-2011, NSMT-I-Dip 32011; 1♀ (MK-AG-587), Gakuen-ji, Bessho, Izumo, Shimane Pref., 11-I-2010 (as larva on <italic><tp:taxon-name><tp:taxon-name-part taxon-name-part-type="genus" reg="Conocephalum">C.</tp:taxon-name-part><tp:taxon-name-part taxon-name-part-type="species" reg="orientalis">orientalis</tp:taxon-name-part></tp:taxon-name></italic>), emerged on 14-IV-2011, NSMT-I-Dip 32012; 1♂ (MK-AG-a225), Koyadaira, Tokushima Pref., 22-IV-2019 (as larva on <italic><tp:taxon-name><tp:taxon-name-part taxon-name-part-type="genus" reg="Conocephalum">C.</tp:taxon-name-part><tp:taxon-name-part taxon-name-part-type="species" reg="orientalis">orientalis</tp:taxon-name-part></tp:taxon-name></italic>) ; emerged on 5-V-2019, NSMT-I-Dip 32013.
                    </p></tp:treatment-sec><tp:treatment-sec sec-type="Other material" id="SECID0ER4HM"><title>Other material.</title><p> Japan: On <italic><tp:taxon-name><tp:taxon-name-part taxon-name-part-type="genus" reg="Conocephalum">Conocephalum</tp:taxon-name-part><tp:taxon-name-part taxon-name-part-type="species" reg="salebrosum">salebrosum</tp:taxon-name-part></tp:taxon-name></italic>: 1♂1♀, Renge-onsen, Itoigawa, Niigata Pref., 2-X-2011 (as larva), emerged on 29-IV-2012; 1♀, Sarukura, Hakuba, Nagano Pref., 9-VI-2013 (as larva), emerged on 28-VI-2013.
                    </p><p>On <italic><tp:taxon-name><tp:taxon-name-part taxon-name-part-type="genus" reg="Conocephalum">Conocephalum</tp:taxon-name-part><tp:taxon-name-part taxon-name-part-type="species" reg="orientalis">orientalis</tp:taxon-name-part></tp:taxon-name></italic>: 5♀, Shokan-zawa, Mashike, Hokkaido, 4-X-2011 (as larva), emerged on 29-IV–6-V-2012; 1♂, Mt. Nanakura, Noshiro, Akita Pref., 14-X-2012 (as larva), emerged on 11-IV-2012; 1♂, Mt. Kiyosumi, Kamogawa, Chiba Pref., 24-I-2012 (as larva), emerged on 20-IV-2012; 5♂10♀, Nekata, Hamakita, Hamamatsu, Shizuoka Pref., 8-III-2012 (as larva), emerged on 27-III–26-IV-2012; 1♀, Takeda-gawa, Maruoka, Sakai, Fukui Pref., 18-III-2014 (as larva), emerged on 18-IV-2014; 3♂2♀, Akka, Iwaizumi, Iwate Pref., 20-II-2011 (as larva), emerged on 24-III–4-IV-2011; 2♂2♀, Suizu, Tsuruga, Fukui Pref., 11-III-2012 (as larva), emerged on 1–12-IV-2012; 3♂3♀, Seryo, Sakyo-ku, Kyoto Pref., 6-IV-2010 (as larva), emerged on 26-IV–12-V-2010; 2♂3♀, Naiku, Oe, Fukuchiyama, Kyoto Pref., 17-III-2013 (as larva), emerged on 4–18-IV-2013; 3♂6♀, Kibune, Sakyo-ku, Kyoto Pref., 6-IV-2010 (as larva), emerged on 20-IV-2010; 1♂2♀, Muramatsu, Iwakura, Sakyo-ku, Kyoto Pref., 28-IV-2015 (as larva), emerged on 10–18-IV-2015; 1♀, Mt. Kanpu, Ino, Agawa, Kochi Pref., 10-X-2016 (as larva), emerged on 30-II-2016.
                    </p><p>On <italic><tp:taxon-name><tp:taxon-name-part taxon-name-part-type="genus" reg="Conocephalum">Conocephalum</tp:taxon-name-part><tp:taxon-name-part taxon-name-part-type="species" reg="purpureorubrum">purpureorubrum</tp:taxon-name-part></tp:taxon-name></italic>: 1♀, Mt. Kiyosumi, Kamogawa, Chiba Pref., 14-IV-2010 (as larva), emerged on 2-V-2010; 1♀, Shirabiso-toge, Kamimura, Iida, Nagano Pref., 14-X-2011 (as larva), emerged on 28-IV-2011; 1♂, Kibune, Sakyo-ku, Kyoto Pref., 94-IV-2012 (as larva), emerged on 24-V-2012.
                    </p></tp:treatment-sec><tp:treatment-sec sec-type="Diagnosis" id="SECID0E35HM"><title>Diagnosis.</title><p> A large yellow species (wing length 2.4–2.5 mm) having a pruinose yellow scutum with a medial and a pair of dark brown lateral stripes, a yellow scutellum with dark lateral corners, black 1<sup>st</sup> flagellomere, yellow maxillary palpus, yellow halteres, and yellow legs. Male epandrium inner-distally with a long tubercle-like seta, and inner-basally with a comb consisting of 9–12 long fused tubercle-like setae. Larva mines the thallus of <italic><tp:taxon-name><tp:taxon-name-part taxon-name-part-type="genus" reg="Conocephalum">Conocephalum</tp:taxon-name-part><tp:taxon-name-part taxon-name-part-type="species" reg="salebrosum">salebrosum</tp:taxon-name-part></tp:taxon-name></italic> and <italic><tp:taxon-name><tp:taxon-name-part taxon-name-part-type="genus" reg="Conocephalum">C.</tp:taxon-name-part><tp:taxon-name-part taxon-name-part-type="species" reg="orientalis">orientalis</tp:taxon-name-part></tp:taxon-name></italic>.
                    </p></tp:treatment-sec><tp:treatment-sec sec-type="Description" id="SECID0E16HM"><title>Description.</title><p><bold>Adult male</bold> (Fig. <xref ref-type="fig" rid="F40">40A–D</xref>).
                    </p><p><bold><italic>Head</italic></bold><bold>:</bold> Head entirely yellow including ocellar tubercle and back of head (Fig. <xref ref-type="fig" rid="F40">40C</xref>). Antenna porrect, first flagellomere black, pedicel and scape brown (Fig. <xref ref-type="fig" rid="F40">40B</xref>). Arista subbasal, pubescent. Face, gena, parafacial and postgena yellow. Proboscis normal, yellow; palpus yellow, cylindrical (Fig. <xref ref-type="fig" rid="F40">40C</xref>). <bold><italic>Chaetotaxy</italic></bold><bold>:</bold> Front orbitals three pairs; one <abbrev xmlns:xlink="http://www.w3.org/1999/xlink" xlink:title="inferior orbital setae" id="ABBRID0E6AIM" xlink:type="simple">ori</abbrev> directed inward; two <abbrev xmlns:xlink="http://www.w3.org/1999/xlink" xlink:title="superior orbital setae" id="ABBRID0EDBIM" xlink:type="simple">ors</abbrev> directed upward (Fig. <xref ref-type="fig" rid="F40">40B</xref>). Orbital setulae minute and erect, in a single row.
                    </p><fig id="F40" position="float" orientation="portrait"><object-id xmlns:xlink="http://www.w3.org/1999/xlink" content-type="doi" xlink:type="simple">10.3897/zookeys.1133.94530.figure40</object-id><object-id xmlns:xlink="http://www.w3.org/1999/xlink" content-type="arpha" xlink:type="simple">C1F534D6-48DE-5EEF-A03B-160E5D533457</object-id><label>Figure 40</label><caption><p>. <italic><tp:taxon-name><tp:taxon-name-part taxon-name-part-type="genus" reg="Phytoliriomyza">Phytoliriomyza</tp:taxon-name-part><tp:taxon-name-part taxon-name-part-type="species" reg="izayoi">izayoi</tp:taxon-name-part></tp:taxon-name></italic>sp. nov. <bold>A–D </bold>holotype male <bold>A</bold> habitus <bold>B</bold> lateral <bold>C</bold> frontal <bold>D</bold> dorsal <bold>E, F</bold> paratype female (MK-AG-a262) <bold>E</bold> posterior <bold>F</bold> lateral <bold>G–K</bold> male genitalia (<bold>G–I</bold> type locality<bold> J, K</bold> Renge-onsen) <bold>G</bold> whole genitalia, ventral <bold>H</bold> phallic complex, ventral <bold>I</bold> ejaculatory apodeme, dorsal <bold>J</bold> epandrium, ventral <bold>K</bold> phallic complex, lateral.</p></caption><graphic xmlns:xlink="http://www.w3.org/1999/xlink" xlink:href="zookeys-1133-001_article-94530__-g040.jpg" position="float" orientation="portrait" xlink:type="simple" id="oo_775414.jpg"><uri content-type="original_file" xlink:type="simple">https://binary.pensoft.net/fig/775414</uri></graphic></fig><p><bold><italic>Thorax</italic></bold><bold>:</bold> Thorax subshiny. Scutum yellow with a black medial stripe on anterior 2/3, one pair of black suborbicular presutural patches confluent with the medial stripe, and a pair of wide black bands (i.e., fused complex of intra-alar and supra-alar stripes) on anterior 7/8, which is confluent with the presutural patches (Fig. <xref ref-type="fig" rid="F40">40D</xref>). Scutellum yellow with lateral margins brown (Fig. <xref ref-type="fig" rid="F40">40A, B</xref>). Subscutellum yellow. Mediotergite brown, but katatergite yellow, anatergite yellow with distal brown patch (Fig. <xref ref-type="fig" rid="F40">40B</xref>). Pleuron yellow with brown patches on propleuron centrally and on distal margins of notopleuron, anepisternum, katepisternum and meron (Fig. <xref ref-type="fig" rid="F40">40C</xref>). Haltere yellow. Calypter margin and hairs gray. Leg segments yellow; tibia and tarsus darker (Fig. <xref ref-type="fig" rid="F40">40A</xref>). <bold><italic>Chaetotaxy</italic></bold><bold>:</bold> Scutum with 1+3 dorsocentrals, shortened anteriorly (Fig. <xref ref-type="fig" rid="F40">40D</xref>). Acrostichal setulae in two rows. <bold><italic>Wing</italic></bold>: Wing length 2.4 mm, costa reaching M<sub>1</sub> (Fig. <xref ref-type="fig" rid="F40">40A</xref>). Length of ultimate section of vein M<sub>4</sub> divided by penultimate section 0.87.
                    </p><p><bold><italic>Abdomen</italic></bold><bold>:</bold> Abdomen dorsally subshiny grayish yellow; epandrium dark brown (Fig. <xref ref-type="fig" rid="F40">40B</xref>). <bold><italic>Genitalia</italic></bold><bold>:</bold> (Fig. <xref ref-type="fig" rid="F40">40G, K</xref>) Epandrium rounded apically; posterior end of inner margin with one tubercle-like seta; inner-anterior surface with a comb comprising 9–12 fused long tubercle-like setae (rarely unfused in part) and an irregular row of several (3–5) small tubercle-like setae immediately outward from the comb (Fig. <xref ref-type="fig" rid="F40">40J</xref>). Surstylus rounded, directed inwards, setose apically, with one (rarely 2 or 3) long tubercle-like seta on posterior margin (Fig. <xref ref-type="fig" rid="F40">40J</xref>). Cercus narrow, setose. Subepandrial sclerite V-shaped in a posterior view, dorsal lobe with one seta (Fig. <xref ref-type="fig" rid="F40">40J</xref>). Hypandrium slightly sclerotized along outer margin (Fig. <xref ref-type="fig" rid="F40">40G</xref>). Postgonite bare, goose barnacle-shaped, and cleft apically (Fig. <xref ref-type="fig" rid="F40">40H</xref>). Phallophorus with deep incision below, articulated with phallapodeme, fused to epiphallus (Fig. <xref ref-type="fig" rid="F40">40H, K</xref>). Basiphallus with dark broad lateral plate on left side and sclerotized anterodorsal margin (Fig. <xref ref-type="fig" rid="F40">40H</xref>). Hypophallus broad, membranous, and bilaterally asymmetrical; with a dark narrow sclerite on right side; medially with a pair of fused linear sclerites (Fig. <xref ref-type="fig" rid="F40">40K</xref>). Mesophallus dark, cylindrical, widest subbasally, 3/5 length of distiphallus, tapering distally (Fig. <xref ref-type="fig" rid="F40">40K</xref>). Distiphallus comprising one pair of stout tubules basally parallel to each other; basal half composed of ventral dark cuneiform sclerite and weaker medial region; distal half cylindrical, dorsally pigmented; with truncated, shortly flared unpigmented apex (Fig. <xref ref-type="fig" rid="F40">40H, K</xref>). Ejaculatory apodeme pale brown, fan-shaped with short broad stalk and clear sperm pump (Fig. <xref ref-type="fig" rid="F40">40I</xref>).
                    </p><p><bold>Female</bold> (Fig. <xref ref-type="fig" rid="F40">40E, F</xref>). Similar to male, but larger, frons wider. Wing length 2.3&amp;nbsp;mm. <bold><italic>Postabdomen</italic></bold><bold>:</bold> (Fig. <xref ref-type="fig" rid="F41">41A, B</xref>) Oviscape dark brown, setigerous (Fig. <xref ref-type="fig" rid="F41">41A</xref>). Tergite 10 cruciform, laterally uniting narrow pleural sclerites (Fig. <xref ref-type="fig" rid="F41">41B</xref>). Each cercus with two stout, apical, trichoid sensilla, ¼ length of cercus (Fig. <xref ref-type="fig" rid="F41">41B</xref>). Spermathecae semi-orbicular, with truncate proximal ends (Fig. <xref ref-type="fig" rid="F41">41A</xref>).
                    </p><fig id="F41" position="float" orientation="portrait"><object-id xmlns:xlink="http://www.w3.org/1999/xlink" content-type="doi" xlink:type="simple">10.3897/zookeys.1133.94530.figure41</object-id><object-id xmlns:xlink="http://www.w3.org/1999/xlink" content-type="arpha" xlink:type="simple">0D5D1146-8B02-53EF-A1D0-9FD36AE40B98</object-id><label>Figure 41.</label><caption><p> Female morphology and larval ecology of <italic><tp:taxon-name><tp:taxon-name-part taxon-name-part-type="genus" reg="Phytoliriomyza">Phytoliriomyza</tp:taxon-name-part><tp:taxon-name-part taxon-name-part-type="species" reg="izayoi">izayoi</tp:taxon-name-part></tp:taxon-name></italic>sp. nov. <bold>A, B </bold>female postabdomen <bold>A</bold> oviscape and spermatheca <bold>B</bold> tergite 10 <bold>C</bold> a female flay on <italic><tp:taxon-name><tp:taxon-name-part taxon-name-part-type="genus" reg="Conocephalum">Conocephalum</tp:taxon-name-part><tp:taxon-name-part taxon-name-part-type="species" reg="orientalis">orientalis</tp:taxon-name-part></tp:taxon-name></italic> at type locality <bold>D</bold> habitat at type locality <bold>D, E</bold> mined thalli (<bold>D</bold><italic><tp:taxon-name><tp:taxon-name-part taxon-name-part-type="genus" reg="Conocephalum">Conocephalum</tp:taxon-name-part><tp:taxon-name-part taxon-name-part-type="species" reg="orientalis">orientalis</tp:taxon-name-part></tp:taxon-name></italic> at Hamakita <bold>F</bold><italic><tp:taxon-name><tp:taxon-name-part taxon-name-part-type="genus" reg="Conocephalum">C.</tp:taxon-name-part><tp:taxon-name-part taxon-name-part-type="species" reg="salebrosum">salebrosum</tp:taxon-name-part></tp:taxon-name></italic>at Renge-onsen).</p></caption><graphic xmlns:xlink="http://www.w3.org/1999/xlink" xlink:href="zookeys-1133-001_article-94530__-g041.jpg" position="float" orientation="portrait" xlink:type="simple" id="oo_775415.jpg"><uri content-type="original_file" xlink:type="simple">https://binary.pensoft.net/fig/775415</uri></graphic></fig></tp:treatment-sec><tp:treatment-sec sec-type="Variation" id="SECID0EAKIM"><title>Variation.</title><p>The number of tubercle-like setae in a comb in the male genitalia varied from 9 to 12. Although the number varied among individuals within a population and even between left and right sides of the epandrium in an individual, and the number was generally greater in western Honshu and Shikoku than in northern regions.</p></tp:treatment-sec><tp:treatment-sec sec-type="Etymology" id="SECID0EFKIM"><title>Etymology.</title><p> The specific name <italic>izayoi</italic> is a Japanese word meaning 16<sup>th</sup> moon, and refers to the non-circular yellow pattern of scutum.
                    </p></tp:treatment-sec><tp:treatment-sec sec-type="Japanese name" id="SECID0EPKIM"><title>Japanese name.</title><p>Izayoi-jagoke-hamoguribae.</p></tp:treatment-sec><tp:treatment-sec sec-type="Host plants" id="SECID0EUKIM"><title>Host plants.</title><p><italic><tp:taxon-name><tp:taxon-name-part taxon-name-part-type="genus" reg="Conocephalum">Conocephalum</tp:taxon-name-part><tp:taxon-name-part taxon-name-part-type="species" reg="salebrosum">salebrosum</tp:taxon-name-part></tp:taxon-name></italic>,<italic><tp:taxon-name><tp:taxon-name-part taxon-name-part-type="genus" reg="Conocephalum">C.</tp:taxon-name-part><tp:taxon-name-part taxon-name-part-type="species" reg="orientalis">orientalis</tp:taxon-name-part></tp:taxon-name></italic> and <italic><tp:taxon-name><tp:taxon-name-part taxon-name-part-type="genus" reg="Conocephalum">C.</tp:taxon-name-part><tp:taxon-name-part taxon-name-part-type="species" reg="purpureorubrum">purpureorubrum</tp:taxon-name-part></tp:taxon-name></italic> (<tp:taxon-name><tp:taxon-name-part taxon-name-part-type="family">Conocephalaceae</tp:taxon-name-part></tp:taxon-name>).
                    </p></tp:treatment-sec><tp:treatment-sec sec-type="Mine" id="SECID0EBMIM"><title>Mine.</title><p>(Fig. <xref ref-type="fig" rid="F41">41G–I</xref>) Larvae construct linear mines in the thallus in early instars, later entering the midrib, and pupate in the mines.</p></tp:treatment-sec><tp:treatment-sec sec-type="Biological notes" id="SECID0ELMIM"><title>Biological notes.</title><p> The habitats of this species are stream banks and mesic slopes in temperate deciduous forests dominated by <italic><tp:taxon-name><tp:taxon-name-part taxon-name-part-type="genus" reg="Fagus">Fagus</tp:taxon-name-part><tp:taxon-name-part taxon-name-part-type="species" reg="crenata">crenata</tp:taxon-name-part></tp:taxon-name></italic>, <italic><tp:taxon-name><tp:taxon-name-part taxon-name-part-type="genus" reg="Quercus">Quercus</tp:taxon-name-part><tp:taxon-name-part taxon-name-part-type="species" reg="crispula">crispula</tp:taxon-name-part></tp:taxon-name></italic> and <italic><tp:taxon-name><tp:taxon-name-part taxon-name-part-type="genus" reg="Cryptomeria">Cryptomeria</tp:taxon-name-part><tp:taxon-name-part taxon-name-part-type="species" reg="japonica">japonica</tp:taxon-name-part></tp:taxon-name></italic> (Fig. <xref ref-type="fig" rid="F41">41D–F</xref>). It is sympatric with <italic><tp:taxon-name><tp:taxon-name-part taxon-name-part-type="genus" reg="Phytoliriomyza">P.</tp:taxon-name-part><tp:taxon-name-part taxon-name-part-type="species" reg="luteola">luteola</tp:taxon-name-part></tp:taxon-name></italic> and <italic><tp:taxon-name><tp:taxon-name-part taxon-name-part-type="genus" reg="Phytoliriomyza">P.</tp:taxon-name-part><tp:taxon-name-part taxon-name-part-type="species" reg="conocephali">conocephali</tp:taxon-name-part></tp:taxon-name></italic> in some localities. Our rearing records suggest that this species is univoltine, and that adults emerge from overwintered pupae in spring. The female’s oviposition behavior on <italic><tp:taxon-name><tp:taxon-name-part taxon-name-part-type="genus" reg="Conocephalum">C.</tp:taxon-name-part><tp:taxon-name-part taxon-name-part-type="species" reg="orientalis">orientalis</tp:taxon-name-part></tp:taxon-name></italic> thalli was observed on 1 July 2021 in a beech forest at Renge-Onsen.
                    </p></tp:treatment-sec><tp:treatment-sec sec-type="Distribution" id="SECID0EXOIM"><title>Distribution.</title><p>Japan: Hokkaido, Honshu, Shikoku (Fig. <xref ref-type="fig" rid="F39">39</xref>).</p></tp:treatment-sec><tp:treatment-sec sec-type="Remarks" id="SECID0EBPIM"><title>Remarks.</title><p> This species resembles <italic><tp:taxon-name><tp:taxon-name-part taxon-name-part-type="genus" reg="Phytoliriomyza">P.</tp:taxon-name-part><tp:taxon-name-part taxon-name-part-type="species" reg="islandica">islandica</tp:taxon-name-part></tp:taxon-name></italic> and <italic><tp:taxon-name><tp:taxon-name-part taxon-name-part-type="genus" reg="Phytoliriomyza">P.</tp:taxon-name-part><tp:taxon-name-part taxon-name-part-type="species" reg="bornholmensis">bornholmensis</tp:taxon-name-part></tp:taxon-name></italic>; it is distinguished from them based on the following characters: lateral black bands terminate before reaching scutellum (lateral black bands confluent with scutellum in the latter two); male epandrium with a comb of 9–12 tubercle-like setae (6 in <italic><tp:taxon-name><tp:taxon-name-part taxon-name-part-type="genus" reg="Phytoliriomyza">P.</tp:taxon-name-part><tp:taxon-name-part taxon-name-part-type="species" reg="islandica">islandica</tp:taxon-name-part></tp:taxon-name></italic>, 8 in <italic><tp:taxon-name><tp:taxon-name-part taxon-name-part-type="genus" reg="Phytoliriomyza">P.</tp:taxon-name-part><tp:taxon-name-part taxon-name-part-type="species" reg="bornholmensis">bornholmensis</tp:taxon-name-part></tp:taxon-name></italic>); male epandrium with one tubercle-like seta on middle inner surface (1–2 on middle inner margin in <italic><tp:taxon-name><tp:taxon-name-part taxon-name-part-type="genus" reg="Phytoliriomyza">P.</tp:taxon-name-part><tp:taxon-name-part taxon-name-part-type="species" reg="islandica">islandica</tp:taxon-name-part></tp:taxon-name></italic>; three on inner margin in <italic><tp:taxon-name><tp:taxon-name-part taxon-name-part-type="genus" reg="Phytoliriomyza">P.</tp:taxon-name-part><tp:taxon-name-part taxon-name-part-type="species" reg="bornholmensis">bornholmensis</tp:taxon-name-part></tp:taxon-name></italic>); basal half of distiphallus curved outward and with weaker medial region (basal half of distiphallus curved outward and without weaker medial region in <italic><tp:taxon-name><tp:taxon-name-part taxon-name-part-type="genus" reg="Phytoliriomyza">P.</tp:taxon-name-part><tp:taxon-name-part taxon-name-part-type="species" reg="islandica">islandica</tp:taxon-name-part></tp:taxon-name></italic>; angular and with weaker medial region in <italic><tp:taxon-name><tp:taxon-name-part taxon-name-part-type="genus" reg="Phytoliriomyza">P.</tp:taxon-name-part><tp:taxon-name-part taxon-name-part-type="species" reg="bornholmensis">bornholmensis</tp:taxon-name-part></tp:taxon-name></italic>). This species also resembles <italic><tp:taxon-name><tp:taxon-name-part taxon-name-part-type="genus" reg="Phytoliriomyza">P.</tp:taxon-name-part><tp:taxon-name-part taxon-name-part-type="species" reg="admirabilis">admirabilis</tp:taxon-name-part></tp:taxon-name></italic> recorded from Nepal; it is distinguished from the latter based on the following characters: halteres yellow (black in the latter); male genitalia lack paraphallus (paraphallus present in the latter); surstylus with one tubercle-like seta (without tubercle-like seta in the latter); ejaculatory apodeme with a short broad stalk (with a slender stalk in the latter).
                    </p><p>Among the Japanese species, <italic><tp:taxon-name><tp:taxon-name-part taxon-name-part-type="genus" reg="Phytoliriomyza">P.</tp:taxon-name-part><tp:taxon-name-part taxon-name-part-type="species" reg="izayoi">izayoi</tp:taxon-name-part></tp:taxon-name></italic> resembles <italic><tp:taxon-name><tp:taxon-name-part taxon-name-part-type="genus" reg="Phytoliriomyza">P.</tp:taxon-name-part><tp:taxon-name-part taxon-name-part-type="species" reg="luna">luna</tp:taxon-name-part></tp:taxon-name></italic>,<italic><tp:taxon-name><tp:taxon-name-part taxon-name-part-type="genus" reg="Phytoliriomyza">P.</tp:taxon-name-part><tp:taxon-name-part taxon-name-part-type="species" reg="chichibuensis">chichibuensis</tp:taxon-name-part></tp:taxon-name></italic>, and <italic><tp:taxon-name><tp:taxon-name-part taxon-name-part-type="genus" reg="Phytoliriomyza">P.</tp:taxon-name-part><tp:taxon-name-part taxon-name-part-type="species" reg="caliginosa">caliginosa</tp:taxon-name-part></tp:taxon-name></italic> in size and in having a pair of dark broad lateral bands on the scutum; it is distinguished from <italic><tp:taxon-name><tp:taxon-name-part taxon-name-part-type="genus" reg="Phytoliriomyza">P.</tp:taxon-name-part><tp:taxon-name-part taxon-name-part-type="species" reg="luna">luna</tp:taxon-name-part></tp:taxon-name></italic> by the dark-sided scutellum (scutellum only yellow in <italic><tp:taxon-name><tp:taxon-name-part taxon-name-part-type="genus" reg="Phytoliriomyza">P.</tp:taxon-name-part><tp:taxon-name-part taxon-name-part-type="species" reg="luna">luna</tp:taxon-name-part></tp:taxon-name></italic>), from <italic><tp:taxon-name><tp:taxon-name-part taxon-name-part-type="genus" reg="Phytoliriomyza">P.</tp:taxon-name-part><tp:taxon-name-part taxon-name-part-type="species" reg="chichibuensis">chichibuensis</tp:taxon-name-part></tp:taxon-name></italic> and <italic><tp:taxon-name><tp:taxon-name-part taxon-name-part-type="genus" reg="Phytoliriomyza">P.</tp:taxon-name-part><tp:taxon-name-part taxon-name-part-type="species" reg="caliginosa">caliginosa</tp:taxon-name-part></tp:taxon-name></italic> by the dark lateral bands not confluent with medial stripe (lateral bands confluent with medial stripe in the other species) and by the tubercle-like setae borne on the distal margin of the male epandrium (tubercle-like setae borne on inner surface of epandrium in the others).
                    </p></tp:treatment-sec><tp:treatment-sec><!--Section generated to contain objects referenced in tp:taxon-treatment.--><fig id="F39" position="float" orientation="portrait"><object-id xmlns:xlink="http://www.w3.org/1999/xlink" content-type="doi" xlink:type="simple">10.3897/zookeys.1133.94530.figure39</object-id><object-id xmlns:xlink="http://www.w3.org/1999/xlink" content-type="arpha" xlink:type="simple">C6BED911-2553-52AF-B4B6-C35A326CC585</object-id><label>Figure 39.</label><caption><p>Locality records of three <italic><tp:taxon-name><tp:taxon-name-part taxon-name-part-type="genus" reg="Phytoliriomyza">Phytoliriomyza</tp:taxon-name-part></tp:taxon-name></italic> species associated with <italic><tp:taxon-name><tp:taxon-name-part taxon-name-part-type="genus" reg="Conocephalum">Conocephalum</tp:taxon-name-part></tp:taxon-name></italic> spp.: <italic><tp:taxon-name><tp:taxon-name-part taxon-name-part-type="genus" reg="Phytoliriomyza">P.</tp:taxon-name-part><tp:taxon-name-part taxon-name-part-type="species" reg="luna">luna</tp:taxon-name-part></tp:taxon-name></italic>,  <italic><tp:taxon-name><tp:taxon-name-part taxon-name-part-type="genus" reg="Phytoliriomyza">P.</tp:taxon-name-part><tp:taxon-name-part taxon-name-part-type="species" reg="izayoi">izayoi</tp:taxon-name-part></tp:taxon-name></italic>,  <italic><tp:taxon-name><tp:taxon-name-part taxon-name-part-type="genus" reg="Phytoliriomyza">P.</tp:taxon-name-part><tp:taxon-name-part taxon-name-part-type="species" reg="chichibuensis">chichibuensis</tp:taxon-name-part></tp:taxon-name></italic> and <italic><tp:taxon-name><tp:taxon-name-part taxon-name-part-type="genus" reg="Phytoliriomyza">P.</tp:taxon-name-part><tp:taxon-name-part taxon-name-part-type="species" reg="caliginosa">caliginosa</tp:taxon-name-part></tp:taxon-name></italic>.</p></caption><graphic xmlns:xlink="http://www.w3.org/1999/xlink" xlink:href="zookeys-1133-001_article-94530__-g039.jpg" position="float" orientation="portrait" xlink:type="simple" id="oo_775413.jpg"><uri content-type="original_file" xlink:type="simple">https://binary.pensoft.net/fig/775413</uri></graphic></fig></tp:treatment-sec></tp:taxon-treatment>
