# Supplementary material for: ﻿Diversity underfoot of agromyzids (Agromyzidae, Diptera) mining thalli of liverworts and hornworts
Source: Zookeys. 2022 Nov 30;1133:1–164. doi: 10.3897/zookeys.1133.94530 (PMC9836506; doi:10.3897/zookeys.1133.94530)
Supplement: XML Treatment for Phytoliriomyza chichibuensis [file zookeys.1133.94530-treatment22.xml]

<!DOCTYPE tp:taxon-treatment
  PUBLIC "-//TaxonX//DTD Taxonomic Treatment Publishing DTD v0 20100105//EN" "tax-treatment-NSO.dtd">
<tp:taxon-treatment xmlns:tp="http://www.plazi.org/taxpub"><tp:treatment-meta><kwd-group><label>Taxon classification</label><kwd>
              <named-content content-type="kingdom">Animalia</named-content>
            </kwd><kwd>
              <named-content content-type="order">Diptera</named-content>
            </kwd><kwd>
              <named-content content-type="family">Agromyzidae</named-content>
            </kwd></kwd-group><mixed-citation publication-type="journal"><person-group><name><surname>Kato</surname><given-names>Makoto</given-names></name><name><surname>Yamamori</surname><given-names>Luna</given-names></name><name><surname>Imada</surname><given-names>Yume</given-names></name></person-group><article-title>﻿Diversity underfoot of agromyzids (<tp:taxon-name><tp:taxon-name-part taxon-name-part-type="family">Agromyzidae</tp:taxon-name-part></tp:taxon-name>, <tp:taxon-name><tp:taxon-name-part taxon-name-part-type="order">Diptera</tp:taxon-name-part></tp:taxon-name>) mining thalli of liverworts and hornworts</article-title><source>Zookeys</source><day>30</day><month>11</month><year>2022</year><volume>1133</volume><fpage>1</fpage><lpage>164</lpage><pub-id pub-id-type="doi">10.3897/zookeys.1133.94530</pub-id></mixed-citation></tp:treatment-meta><tp:nomenclature><label>﻿21.﻿</label><tp:taxon-name>
            <object-id xmlns:xlink="http://www.w3.org/1999/xlink" content-type="arpha" xlink:type="simple">FC6F3E2C-F587-56C7-995E-2ED5F310F63F</object-id>
            <tp:taxon-name-part taxon-name-part-type="genus" reg="Phytoliriomyza">Phytoliriomyza</tp:taxon-name-part>
            <tp:taxon-name-part taxon-name-part-type="species" reg="chichibuensis">chichibuensis</tp:taxon-name-part>
            <object-id xmlns:xlink="http://www.w3.org/1999/xlink" content-type="zoobank" xlink:type="simple">https://zoobank.org/7087598F-48A6-4158-B88E-CE998922EFD4</object-id>
          </tp:taxon-name><tp:taxon-authority>Kato</tp:taxon-authority><tp:taxon-status xmlns:xlink="http://www.w3.org/1999/xlink" xlink:type="simple">sp. nov.</tp:taxon-status><xref ref-type="fig" rid="F42">Fig. 42</xref></tp:nomenclature><tp:treatment-sec sec-type="Material examined" id="SECID0EIWIM"><title>Material examined.</title><p><bold><italic>Holotype</italic></bold><bold>:</bold> Japan: 1♂ (MK-AG-a547), Mt. Futago, Ogano, Chichibu-gun, Saitama Pref. (<named-content xmlns:xlink="http://www.w3.org/1999/xlink" content-type="dwc:verbatimCoordinates" xlink:type="simple"><named-content content-type="geo-json" specific-use="{&#34;type&#34;:&#34;Point&#34;,&#34;coordinates&#34;:[138.867200,36.070200]}" id="NCID0EVWIM" xlink:type="simple">36.0702°N, 138.8672°E</named-content></named-content>, 930 m asl), 26-III-2021 (as larva on <italic><tp:taxon-name><tp:taxon-name-part taxon-name-part-type="genus" reg="Conocephalum">Conocephalum</tp:taxon-name-part><tp:taxon-name-part taxon-name-part-type="species" reg="purpureorubrum">purpureorubrum</tp:taxon-name-part></tp:taxon-name></italic>), emerged on 21-IV-2021, NSMT-I-Dip 32014. <bold><italic>Paratypes</italic></bold><bold>:</bold> Japan: 1♂ (MK-AG-a387), Kanna-gawa, Nakatsugawa, Chichibu, Saitama Pref., 26-III-2021 (as larva), emerged on 20-IV-2021, NSMT-I-Dip 32015; 1♂ (MK-AG-a393), Kanna-gawa, Nakatsugawa, Chichibu, Saitama Pref., 13-III-2017 (as larva, emerged on 12-IV-2017, NSMT-I-Dip 32016.
                    </p></tp:treatment-sec><tp:treatment-sec sec-type="Other material" id="SECID0EJXIM"><title>Other material.</title><p>Japan: 1♂, Mt. Futago, Ogano, Chichibu-gun, Saitama Pref., 26-III-2021 (as larva), emerged on 21-IV-2021.</p></tp:treatment-sec><tp:treatment-sec sec-type="Diagnosis" id="SECID0EOXIM"><title>Diagnosis.</title><p> A large yellow species (wing length 2.2–2.9 mm) having a pruinose dark brown scutum with an obscure oval yellow pattern extending from the mid-posterior margin to the scutellum, a black 1<sup>st</sup> flagellomere, yellow maxillary palpus, yellow halteres, and yellow legs. Male epandrium inner-laterally with a long tubercle-like seta, and inner-basally with a comb consisting of six long, fused, tubercle-like setae. Larva mines the thallus of <italic><tp:taxon-name><tp:taxon-name-part taxon-name-part-type="genus" reg="Conocephalum">Conocephalum</tp:taxon-name-part><tp:taxon-name-part taxon-name-part-type="species" reg="purpureorubrum">purpureorubrum</tp:taxon-name-part></tp:taxon-name></italic>.
                    </p></tp:treatment-sec><tp:treatment-sec sec-type="Description" id="SECID0EBYIM"><title>Description.</title><p><bold>Adult male</bold> (Fig. <xref ref-type="fig" rid="F42">42A–E</xref>).
                    </p><p><bold><italic>Head</italic></bold><bold>:</bold> Head entirely yellow including ocellar tubercle and back of head (Fig. <xref ref-type="fig" rid="F42">42C</xref>). Antenna porrect, first flagellomere brown, pedicel and scape brown (Fig. <xref ref-type="fig" rid="F42">42B</xref>). Arista subbasal, pubescent. Face, gena, parafacial and postgena yellow. Proboscis normal, yellow; palpus yellow, cylindrical (Fig. <xref ref-type="fig" rid="F42">42C</xref>). <bold><italic>Chaetotaxy</italic></bold><bold>:</bold> Front orbitals three pairs; one <abbrev xmlns:xlink="http://www.w3.org/1999/xlink" xlink:title="inferior orbital setae" id="ABBRID0EGZIM" xlink:type="simple">ori</abbrev> directed inward; two <abbrev xmlns:xlink="http://www.w3.org/1999/xlink" xlink:title="superior orbital setae" id="ABBRID0EKZIM" xlink:type="simple">ors</abbrev> directed upward (Fig. <xref ref-type="fig" rid="F42">42D</xref>). Orbital setulae minute and erect, in a single row.
                    </p><fig id="F42" position="float" orientation="portrait"><object-id xmlns:xlink="http://www.w3.org/1999/xlink" content-type="doi" xlink:type="simple">10.3897/zookeys.1133.94530.figure42</object-id><object-id xmlns:xlink="http://www.w3.org/1999/xlink" content-type="arpha" xlink:type="simple">FD92FF33-BAE3-5D1D-8AEA-17F31C17CBF3</object-id><label>Figure 42.</label><caption><p><italic><tp:taxon-name><tp:taxon-name-part taxon-name-part-type="genus" reg="Phytoliriomyza">Phytoliriomyza</tp:taxon-name-part><tp:taxon-name-part taxon-name-part-type="species" reg="chichibuensis">chichibuensis</tp:taxon-name-part></tp:taxon-name></italic>sp. nov. <bold>A–E </bold>holotype male <bold>A</bold> habitus <bold>B</bold> lateral <bold>C</bold> frontal <bold>D</bold> dorsal <bold>E</bold> posterior <bold>F</bold> live male fly <bold>G–K</bold> male genitalia <bold>G</bold> whole genitalia, ventral <bold>H, I</bold> phallic complex, ventral and lateral <bold>J</bold> epandrium, ventral <bold>K</bold> ejaculatory apodeme, lateral, <bold>L, M</bold> female postabdomen <bold>L</bold> oviscape and spermatheca <bold>M</bold> tergite 10 <bold>N</bold> mined thallus of <italic><tp:taxon-name><tp:taxon-name-part taxon-name-part-type="genus" reg="Conocephalum">Conocephalum</tp:taxon-name-part></tp:taxon-name></italic> sp. 2.</p></caption><graphic xmlns:xlink="http://www.w3.org/1999/xlink" xlink:href="zookeys-1133-001_article-94530__-g042.jpg" position="float" orientation="portrait" xlink:type="simple" id="oo_775416.jpg"><uri content-type="original_file" xlink:type="simple">https://binary.pensoft.net/fig/775416</uri></graphic></fig><p><bold><italic>Thorax</italic></bold><bold>:</bold> Thorax pruinose. Scutum yellow with a black medial stripe on anterior 2/3, one pair of black suborbicular presutural patches confluent with the medial stripe, and a pair of wide black bands (i.e., fused complex of intra-alar and supra-alar stripes) on anterior 7/8, which is confluent with the presutural patches and the medial stripe (Fig. <xref ref-type="fig" rid="F42">42D</xref>). Scutellum yellow with lateral margins brown. The yellow patch ranging from posterior scutum to scutellum oblong and ill-defined. Subscutellum yellow. Mediotergite brown, but katatergite yellow, anatergite yellow with distal brown patch (Fig. <xref ref-type="fig" rid="F42">42B</xref>). Pleuron yellow with brown patches on propleuron centrally and on distal margins of notopleuron, anepisternum, katepisternum and meron (Fig. <xref ref-type="fig" rid="F42">42B</xref>). Haltere yellow. Calypter margin and hairs gray. Leg segments yellow; tibia and tarsus darker. <bold><italic>Chaetotaxy</italic></bold><bold>:</bold> Scutum with 1+3 dorsocentrals, shortened anteriorly (Fig. <xref ref-type="fig" rid="F42">42D</xref>). Acrostichal setulae eight or nine pairs in two irregular rows. <bold><italic>Wing</italic></bold><bold>:</bold> Wing length 2.4 mm, costa reaching M<sub>1</sub> (Fig. <xref ref-type="fig" rid="F42">42A</xref>). Length of ultimate section of vein M<sub>4</sub> divided by penultimate section 0.87.
                    </p><p><bold><italic>Abdomen</italic></bold><bold>:</bold> Abdomen dorsally subshiny yellow; epandrium dark brown (Fig. <xref ref-type="fig" rid="F42">42E</xref>). <bold><italic>Genitalia</italic></bold><bold>:</bold> (Fig. <xref ref-type="fig" rid="F42">42G–K</xref>) Epandrium rounded apically; inner-lateral surface with one long tubercle-like seta; inner-anterior surface with a comb comprising six fused, long, tubercle-like setae and an irregular row of several (2–5) small tubercle-like setae immediately outward from the comb (Fig. <xref ref-type="fig" rid="F42">42J</xref>). Surstylus rounded, directed inwards, setose apically, with one tubercle-like seta on posterior margin (Fig. <xref ref-type="fig" rid="F42">42J</xref>). Cercus narrow, setose. Subepandrial sclerite V-shaped in a posterior view (Fig. <xref ref-type="fig" rid="F42">42J</xref>). Hypandrium slightly sclerotized along outer margin (Fig. <xref ref-type="fig" rid="F42">42G</xref>). Postgonite bare, goose barnacle-shaped, pointed, and cleft apically (Fig. <xref ref-type="fig" rid="F42">42I</xref>). Phallophorus with deep incision below (Fig. <xref ref-type="fig" rid="F42">42H</xref>), articulated with phallapodeme, fused to epiphallus (Fig. <xref ref-type="fig" rid="F42">42I</xref>). Basiphallus with a dark anterolateral plate on left side (Fig. <xref ref-type="fig" rid="F42">42G</xref>). Hypophallus broad, membranous, and bilaterally asymmetrical; with a dark narrow sclerite on right side; medially with a pair of fused linear sclerites (Fig. <xref ref-type="fig" rid="F42">42H–I</xref>). Mesophallus dark, cylindrical, widest subbasally, as long as distiphallus, tapering distally (Fig. <xref ref-type="fig" rid="F42">42H, I</xref>). Distiphallus comprising one pair of stout tubules basally parallel to each other; basal half composed of ventral dark cuneiform sclerite and weaker medial region; distal half cylindrical, dorsally pigmented; with truncated, shortly flared unpigmented apex (Fig. <xref ref-type="fig" rid="F42">42H, I</xref>). Ejaculatory apodeme pale brown, with rounded blade and broad stalk; base wide to one side; sperm pump clear (Fig. <xref ref-type="fig" rid="F42">42K</xref>).
                    </p><p><bold>Female</bold> (Fig. <xref ref-type="fig" rid="F42">42F</xref>). Similar to male, but larger, frons wider. Wing length 2.3 mm. <bold><italic>Postabdomen</italic></bold><bold>:</bold> (Fig. <xref ref-type="fig" rid="F42">42L, M</xref>) Oviscape dark brown, setigerous (Fig. <xref ref-type="fig" rid="F42">42L</xref>). Tergite 10 cruciform, laterally uniting narrow pleural sclerites (Fig. <xref ref-type="fig" rid="F42">42M</xref>). Each cercus with two stout, apical, trichoid sensilla, ¼ length of cercus (Fig. <xref ref-type="fig" rid="F42">42M</xref>). Spermathecae semi-orbicular, with truncate proximal ends (Fig. <xref ref-type="fig" rid="F42">42L</xref>).
                    </p></tp:treatment-sec><tp:treatment-sec sec-type="Etymology" id="SECID0EAAJM"><title>Etymology.</title><p>The specific name (<italic>chichibu</italic>) refers to the region where this species was found.
                    </p></tp:treatment-sec><tp:treatment-sec sec-type="Japanese name" id="SECID0EIAJM"><title>Japanese name.</title><p>Shungetsu-jagoke-hamoguribae.</p></tp:treatment-sec><tp:treatment-sec sec-type="Host plants" id="SECID0ENAJM"><title>Host plants.</title><p><italic><tp:taxon-name><tp:taxon-name-part taxon-name-part-type="genus" reg="Conocephalum">Conocephalum</tp:taxon-name-part><tp:taxon-name-part taxon-name-part-type="species" reg="salebrosum">salebrosum</tp:taxon-name-part></tp:taxon-name></italic> and <italic><tp:taxon-name><tp:taxon-name-part taxon-name-part-type="genus" reg="Conocephalum">C.</tp:taxon-name-part><tp:taxon-name-part taxon-name-part-type="species" reg="purpureorubrum">purpureorubrum</tp:taxon-name-part></tp:taxon-name></italic> (<tp:taxon-name><tp:taxon-name-part taxon-name-part-type="family">Conocephalaceae</tp:taxon-name-part></tp:taxon-name>).
                    </p></tp:treatment-sec><tp:treatment-sec sec-type="Mine" id="SECID0EOBJM"><title>Mine.</title><p>(Fig. <xref ref-type="fig" rid="F42">42N</xref>) Larvae construct linear mines in the thallus in early instars, later entering the midrib, and pupate in the mines.</p></tp:treatment-sec><tp:treatment-sec sec-type="Biological notes" id="SECID0EYBJM"><title>Biological notes.</title><p>The habitats of this species are stream banks and cliffs in temperate deciduous forests dominated by <italic><tp:taxon-name><tp:taxon-name-part taxon-name-part-type="genus" reg="Quercus">Quercus</tp:taxon-name-part><tp:taxon-name-part taxon-name-part-type="species" reg="crispula">crispula</tp:taxon-name-part></tp:taxon-name></italic>. Our rearing records suggest that this species is univoltine, and that adults emerge from overwintered pupae in spring.
                    </p></tp:treatment-sec><tp:treatment-sec sec-type="Distribution" id="SECID0EJCJM"><title>Distribution.</title><p>Japan: Honshu, around Chichibu mountains in the Kanto Region (Fig. <xref ref-type="fig" rid="F39">39</xref>).</p></tp:treatment-sec><tp:treatment-sec sec-type="Remarks" id="SECID0ETCJM"><title>Remarks.</title><p>This species resembles <italic><tp:taxon-name><tp:taxon-name-part taxon-name-part-type="genus" reg="Phytoliriomyza">P.</tp:taxon-name-part><tp:taxon-name-part taxon-name-part-type="species" reg="islandica">islandica</tp:taxon-name-part></tp:taxon-name></italic> and <italic><tp:taxon-name><tp:taxon-name-part taxon-name-part-type="genus" reg="Phytoliriomyza">P.</tp:taxon-name-part><tp:taxon-name-part taxon-name-part-type="species" reg="bornholmensis">bornholmensis</tp:taxon-name-part></tp:taxon-name></italic> in yellow pattern of scutum; it is distinguished from <italic><tp:taxon-name><tp:taxon-name-part taxon-name-part-type="genus" reg="Phytoliriomyza">P.</tp:taxon-name-part><tp:taxon-name-part taxon-name-part-type="species" reg="islandica">islandica</tp:taxon-name-part></tp:taxon-name></italic> by the distiphallus with weaker medial region (distiphallus without weaker medial region in <italic><tp:taxon-name><tp:taxon-name-part taxon-name-part-type="genus" reg="Phytoliriomyza">P.</tp:taxon-name-part><tp:taxon-name-part taxon-name-part-type="species" reg="islandica">islandica</tp:taxon-name-part></tp:taxon-name></italic>), from <italic><tp:taxon-name><tp:taxon-name-part taxon-name-part-type="genus" reg="Phytoliriomyza">P.</tp:taxon-name-part><tp:taxon-name-part taxon-name-part-type="species" reg="bornholmensis">bornholmensis</tp:taxon-name-part></tp:taxon-name></italic> by the number of tubercle-like setae in a comb of the male epandrium (6 in <italic><tp:taxon-name><tp:taxon-name-part taxon-name-part-type="genus" reg="Phytoliriomyza">P.</tp:taxon-name-part><tp:taxon-name-part taxon-name-part-type="species" reg="chichibuensis">chichibuensis</tp:taxon-name-part></tp:taxon-name></italic>; 8 in <italic><tp:taxon-name><tp:taxon-name-part taxon-name-part-type="genus" reg="Phytoliriomyza">P.</tp:taxon-name-part><tp:taxon-name-part taxon-name-part-type="species" reg="bornholmensis">bornholmensis</tp:taxon-name-part></tp:taxon-name></italic>). This species also resembles <italic><tp:taxon-name><tp:taxon-name-part taxon-name-part-type="genus" reg="Phytoliriomyza">P.</tp:taxon-name-part><tp:taxon-name-part taxon-name-part-type="species" reg="caliginosa">caliginosa</tp:taxon-name-part></tp:taxon-name></italic> in yellow pattern of scutum; it is distinguished from the latter by the number of tubercle-like setae in a comb of the male epandrium (6 in <italic><tp:taxon-name><tp:taxon-name-part taxon-name-part-type="genus" reg="Phytoliriomyza">P.</tp:taxon-name-part><tp:taxon-name-part taxon-name-part-type="species" reg="chichibuensis">chichibuensis</tp:taxon-name-part></tp:taxon-name></italic>; 8–11 in <italic><tp:taxon-name><tp:taxon-name-part taxon-name-part-type="genus" reg="Phytoliriomyza">P.</tp:taxon-name-part><tp:taxon-name-part taxon-name-part-type="species" reg="caliginosa">caliginosa</tp:taxon-name-part></tp:taxon-name></italic>) and by the color of the first flagellomere (brown in <italic><tp:taxon-name><tp:taxon-name-part taxon-name-part-type="genus" reg="Phytoliriomyza">P.</tp:taxon-name-part><tp:taxon-name-part taxon-name-part-type="species" reg="chichibuensis">chichibuensis</tp:taxon-name-part></tp:taxon-name></italic>; black in <italic><tp:taxon-name><tp:taxon-name-part taxon-name-part-type="genus" reg="Phytoliriomyza">P.</tp:taxon-name-part><tp:taxon-name-part taxon-name-part-type="species" reg="caliginosa">caliginosa</tp:taxon-name-part></tp:taxon-name></italic>).
                    </p></tp:treatment-sec><tp:treatment-sec><!--Section generated to contain objects referenced in tp:taxon-treatment.--><fig id="F39" position="float" orientation="portrait"><object-id xmlns:xlink="http://www.w3.org/1999/xlink" content-type="doi" xlink:type="simple">10.3897/zookeys.1133.94530.figure39</object-id><object-id xmlns:xlink="http://www.w3.org/1999/xlink" content-type="arpha" xlink:type="simple">C6BED911-2553-52AF-B4B6-C35A326CC585</object-id><label>Figure 39.</label><caption><p>Locality records of three <italic><tp:taxon-name><tp:taxon-name-part taxon-name-part-type="genus" reg="Phytoliriomyza">Phytoliriomyza</tp:taxon-name-part></tp:taxon-name></italic> species associated with <italic><tp:taxon-name><tp:taxon-name-part taxon-name-part-type="genus" reg="Conocephalum">Conocephalum</tp:taxon-name-part></tp:taxon-name></italic> spp.: <italic><tp:taxon-name><tp:taxon-name-part taxon-name-part-type="genus" reg="Phytoliriomyza">P.</tp:taxon-name-part><tp:taxon-name-part taxon-name-part-type="species" reg="luna">luna</tp:taxon-name-part></tp:taxon-name></italic>,  <italic><tp:taxon-name><tp:taxon-name-part taxon-name-part-type="genus" reg="Phytoliriomyza">P.</tp:taxon-name-part><tp:taxon-name-part taxon-name-part-type="species" reg="izayoi">izayoi</tp:taxon-name-part></tp:taxon-name></italic>,  <italic><tp:taxon-name><tp:taxon-name-part taxon-name-part-type="genus" reg="Phytoliriomyza">P.</tp:taxon-name-part><tp:taxon-name-part taxon-name-part-type="species" reg="chichibuensis">chichibuensis</tp:taxon-name-part></tp:taxon-name></italic> and <italic><tp:taxon-name><tp:taxon-name-part taxon-name-part-type="genus" reg="Phytoliriomyza">P.</tp:taxon-name-part><tp:taxon-name-part taxon-name-part-type="species" reg="caliginosa">caliginosa</tp:taxon-name-part></tp:taxon-name></italic>.</p></caption><graphic xmlns:xlink="http://www.w3.org/1999/xlink" xlink:href="zookeys-1133-001_article-94530__-g039.jpg" position="float" orientation="portrait" xlink:type="simple" id="oo_775413.jpg"><uri content-type="original_file" xlink:type="simple">https://binary.pensoft.net/fig/775413</uri></graphic></fig></tp:treatment-sec></tp:taxon-treatment>
