# Supplementary material for: ﻿Diversity underfoot of agromyzids (Agromyzidae, Diptera) mining thalli of liverworts and hornworts
Source: Zookeys. 2022 Nov 30;1133:1–164. doi: 10.3897/zookeys.1133.94530 (PMC9836506; doi:10.3897/zookeys.1133.94530)
Supplement: XML Treatment for Phytoliriomyza caliginosa [file zookeys.1133.94530-treatment23.xml]

<!DOCTYPE tp:taxon-treatment
  PUBLIC "-//TaxonX//DTD Taxonomic Treatment Publishing DTD v0 20100105//EN" "tax-treatment-NSO.dtd">
<tp:taxon-treatment xmlns:tp="http://www.plazi.org/taxpub"><tp:treatment-meta><kwd-group><label>Taxon classification</label><kwd>
              <named-content content-type="kingdom">Animalia</named-content>
            </kwd><kwd>
              <named-content content-type="order">Diptera</named-content>
            </kwd><kwd>
              <named-content content-type="family">Agromyzidae</named-content>
            </kwd></kwd-group><mixed-citation publication-type="journal"><person-group><name><surname>Kato</surname><given-names>Makoto</given-names></name><name><surname>Yamamori</surname><given-names>Luna</given-names></name><name><surname>Imada</surname><given-names>Yume</given-names></name></person-group><article-title>﻿Diversity underfoot of agromyzids (<tp:taxon-name><tp:taxon-name-part taxon-name-part-type="family">Agromyzidae</tp:taxon-name-part></tp:taxon-name>, <tp:taxon-name><tp:taxon-name-part taxon-name-part-type="order">Diptera</tp:taxon-name-part></tp:taxon-name>) mining thalli of liverworts and hornworts</article-title><source>Zookeys</source><day>30</day><month>11</month><year>2022</year><volume>1133</volume><fpage>1</fpage><lpage>164</lpage><pub-id pub-id-type="doi">10.3897/zookeys.1133.94530</pub-id></mixed-citation></tp:treatment-meta><tp:nomenclature><label>﻿22.﻿</label><tp:taxon-name>
            <object-id xmlns:xlink="http://www.w3.org/1999/xlink" content-type="arpha" xlink:type="simple">4C8994C0-1E1F-5D90-B4CE-259490FFD52B</object-id>
            <tp:taxon-name-part taxon-name-part-type="genus" reg="Phytoliriomyza">Phytoliriomyza</tp:taxon-name-part>
            <tp:taxon-name-part taxon-name-part-type="species" reg="caliginosa">caliginosa</tp:taxon-name-part>
            <object-id xmlns:xlink="http://www.w3.org/1999/xlink" content-type="zoobank" xlink:type="simple">https://zoobank.org/8A5B5E5E-3A7D-416C-8CAE-2E0BC4108A1B</object-id>
          </tp:taxon-name><tp:taxon-authority>Kato</tp:taxon-authority><tp:taxon-status xmlns:xlink="http://www.w3.org/1999/xlink" xlink:type="simple">sp. nov.</tp:taxon-status><xref ref-type="fig" rid="F43">Fig. 43</xref></tp:nomenclature><tp:treatment-sec sec-type="Material examined" id="SECID0EAIJM"><title>Material examined.</title><p><bold><italic>Holotype</italic></bold><bold>:</bold> Japan: 1♂ (MK-AG-a403), Kuki, Owase, Mie Pref. (<named-content xmlns:xlink="http://www.w3.org/1999/xlink" content-type="dwc:verbatimCoordinates" xlink:type="simple"><named-content content-type="geo-json" specific-use="{&#34;type&#34;:&#34;Point&#34;,&#34;coordinates&#34;:[136.250600,34.029700]}" id="NCID0EQIJM" xlink:type="simple">34.0297°N, 136.2506°E</named-content></named-content>, 270 m asl), 1-IV-2009 (as larva), emerged on 9-IV-2009, NSMT-I-Dip 32017. <bold><italic>Paratypes</italic></bold><bold>:</bold> Japan: 1♀ (MK-AG-a224), same data as holotype, emerged on 11-IV-2009, NSMT-I-Dip 32018; 1♀ (MK-AG-a250), Asahi-daki, Shuzenji, Izu, Shizuoka Pref., 7-III-2012 (as larva), emerged on 28-III-2012, NSMT-I-Dip 32019; 1♂1♀ (MK-AG-a238, a239), Yunokuchi-onsen, Kiwa, Kumano, Mie Pref., 9–13-IV-2019 (as larva), emerged on 22-IV-2019, NSMT-I-Dip 32020, 32021; 1♂1♀ (MK-AG-a237, a390), Mt. Kosho, Asakura, Fukuoka Pref., 11-IV-2010 (as larva), emerged on 24-IV-2010, NSMT-I-Dip 32022.
                    </p></tp:treatment-sec><tp:treatment-sec sec-type="Other material" id="SECID0EZIJM"><title>Other material.</title><p>Japan: 1♂1♀, Mt. Nokogiri, Kyonan, Awa, Chiba Pref., 24-I-2012 (as larva), emerged on 24-IV–8-V-2012 1♂1♀, Asahi-daki, Shuzenji, Izu, Shizuoka Pref., 7-III-2012 (as larva), emerged on 28-III–1-IV-2012; 3♂3♀, Tamaki-gawa, Totsugawa, Yoshino, Nara Pref., 9-III-2014 (as larva), emerged on 26-III–9-IV-2014; 2♂1♀, Wabuka, Kushimoto, Wakayama Pref., 4-III-2012 (as larva), emerged on 26-III–12-IV-2012; 1♂2♀, Kibune, Sakyo-ku, Kyoto Pref., 1-III-2011 (as larva), emerged on 25-III–3-IV-2011; 2♂, Yasukawa-keikoku, Tanabe, Wakayama Pref., 9-VII-2012 (as larva), emerged on 16–21-IV-2002; 1♂1♀, Takinohai, Kozagawa, Wakayama Pref., 13-IV-2014 (as larva), emerged on 2–15-V-2014; 1♀, Yoshiwa, Hatsukaichi, Hiroshima Pref., 30-V-2014 (as larva), emerged on ?-V-2014; 2♀, Mt. Ryuso, Aoi, Shizuoka Pref., 13-X-2015 (as larva), emerged on 14-IV-2015; 1♂, Shinkawa-keikoku, Kirishima, Kagoshima Pref., 31-III-2017 (as larva), emerged on 16-IV-2017.</p></tp:treatment-sec><tp:treatment-sec sec-type="Diagnosis" id="SECID0E5IJM"><title>Diagnosis.</title><p> A large yellow species (wing length 2.1–2.3 mm) having pruinose dark brown scutum with an obscure oval yellow pattern extending from the mid-posterior margin to the scutellum, a black 1<sup>st</sup> flagellomere, yellow maxillary palpus, yellow halteres, and yellow legs. Male epandrium inner-laterally with a long tubercle-like seta and inner-basally with a comb comprising eight or nine long fused tubercle-like setae. Larva mines the thallus of <italic><tp:taxon-name><tp:taxon-name-part taxon-name-part-type="genus" reg="Conocephalum">Conocephalum</tp:taxon-name-part><tp:taxon-name-part taxon-name-part-type="species" reg="orientalis">orientalis</tp:taxon-name-part></tp:taxon-name></italic>.
                    </p></tp:treatment-sec><tp:treatment-sec sec-type="Description" id="SECID0ERJJM"><title>Description.</title><p><bold>Adult male</bold> (Fig. <xref ref-type="fig" rid="F43">43A–E</xref>).
                    </p><p><bold><italic>Head</italic></bold><bold>:</bold> Head entirely yellow including ocellar tubercle and back of head (Fig. <xref ref-type="fig" rid="F43">43C</xref>). Antenna porrect, first flagellomere black, pedicel and scape brown (Fig. <xref ref-type="fig" rid="F43">43B</xref>). Arista subbasal, pubescent. Face, gena, parafacial and postgena yellow. Proboscis normal, yellow; palpus yellow, cylindrical (Fig. <xref ref-type="fig" rid="F43">43C</xref>). <bold><italic>Chaetotaxy</italic></bold><bold>:</bold> Front orbitals three pairs; one <abbrev xmlns:xlink="http://www.w3.org/1999/xlink" xlink:title="inferior orbital setae" id="ABBRID0EWKJM" xlink:type="simple">ori</abbrev> directed inward; two <abbrev xmlns:xlink="http://www.w3.org/1999/xlink" xlink:title="superior orbital setae" id="ABBRID0E1KJM" xlink:type="simple">ors</abbrev> directed upward (Fig. <xref ref-type="fig" rid="F43">43B</xref>). Orbital setulae minute and erect, in a single row.
                    </p><fig id="F43" position="float" orientation="portrait"><object-id xmlns:xlink="http://www.w3.org/1999/xlink" content-type="doi" xlink:type="simple">10.3897/zookeys.1133.94530.figure43</object-id><object-id xmlns:xlink="http://www.w3.org/1999/xlink" content-type="arpha" xlink:type="simple">C57EB85F-2027-56C7-B283-E37EEC537879</object-id><label>Figure 43.</label><caption><p><italic><tp:taxon-name><tp:taxon-name-part taxon-name-part-type="genus" reg="Phytoliriomyza">Phytoliriomyza</tp:taxon-name-part><tp:taxon-name-part taxon-name-part-type="species" reg="caliginosa">caliginosa</tp:taxon-name-part></tp:taxon-name></italic>sp. nov. <bold>A–E </bold>holotype male <bold>A</bold> habitus <bold>B</bold> lateral <bold>C</bold> frontal <bold>D</bold> dorsal <bold>E</bold> posterior <bold>F</bold> paratype female (MK-AG-a224) <bold>G–J</bold> male genitalia <bold>G</bold> whole genitalia, ventral <bold>H </bold>phallic complex, ventral <bold>I</bold> epandrium, ventral <bold>J</bold> ejaculatory apodeme, lateral <bold>K, L</bold> female postabdomen <bold>K</bold> oviscape and spermatheca <bold>L</bold> tergite 10 <bold>M </bold>mined thallus of <italic><tp:taxon-name><tp:taxon-name-part taxon-name-part-type="genus" reg="Conocephalum">Conocephalum</tp:taxon-name-part><tp:taxon-name-part taxon-name-part-type="species" reg="orientalis">orientalis</tp:taxon-name-part></tp:taxon-name></italic> at Tsurara-kannon.</p></caption><graphic xmlns:xlink="http://www.w3.org/1999/xlink" xlink:href="zookeys-1133-001_article-94530__-g043.jpg" position="float" orientation="portrait" xlink:type="simple" id="oo_775417.jpg"><uri content-type="original_file" xlink:type="simple">https://binary.pensoft.net/fig/775417</uri></graphic></fig><p><bold><italic>Thorax</italic></bold><bold>:</bold> Thorax pruinose. Scutum yellow with a black medial stripe on anterior 2/3, one pair of black suborbicular presutural patches confluent with the medial stripe, and a pair of wide black bands (i.e., fused complex of intra-alar and supra-alar stripes) on anterior 7/8, which is confluent with the presutural patches and the medial stripe (Fig. <xref ref-type="fig" rid="F43">43D</xref>). Scutellum yellow with lateral margins brown. The yellow patch ranging from posterior scutum to scutellum oblong and ill-defined. Subscutellum yellow except for brown posterior half. Mediotergite brown, but katatergite yellow, anatergite yellow with distal brown patch (Fig. <xref ref-type="fig" rid="F43">43E</xref>). Pleuron yellow with brown patches on propleuron centrally and on distal margins of notopleuron, anepisternum, katepisternum and meron (Fig. <xref ref-type="fig" rid="F43">43B</xref>). Haltere yellow. Calypter margin and hairs gray. Leg segments yellow; tibia and tarsus darker (Fig. <xref ref-type="fig" rid="F43">43A</xref>). <bold><italic>Chaetotaxy</italic></bold><bold>:</bold> Scutum with 1+3 dorsocentrals, shortened anteriorly. Acrostichal setulae eight or nine pairs in two irregular rows. <bold><italic>Wing</italic></bold><bold>:</bold> Wing length 2.2 mm, costa reaching M<sub>1</sub> (Fig. <xref ref-type="fig" rid="F43">43A</xref>). Length of ultimate section of vein M<sub>4</sub> divided by penultimate section 1.1.
                    </p><p><bold><italic>Abdomen</italic></bold><bold>:</bold> Abdomen dorsally subshiny grayish yellow; epandrium dark brown (Fig. <xref ref-type="fig" rid="F43">43E</xref>). <bold><italic>Genitalia</italic></bold><bold>:</bold> (Fig. <xref ref-type="fig" rid="F43">43G–J</xref>) Epandrium rounded apically; inner-lateral surface with one long tubercle-like seta; inner-anterior surface with a comb comprising eight or nine fused long tubercle-like setae and an irregular row of several (4–5) small tubercle-like setae immediately outward from the comb (Fig. <xref ref-type="fig" rid="F43">43I</xref>). Surstylus rounded, directed inwards, setose apically, with one tubercle-like seta on posterior margin (Fig. <xref ref-type="fig" rid="F43">43I</xref>). Cercus narrow, setose. Subepandrial sclerite V-shaped in a posterior view (Fig. <xref ref-type="fig" rid="F43">43I</xref>). Hypandrium slightly sclerotized along outer margin (Fig. <xref ref-type="fig" rid="F43">43G</xref>). Postgonite bare, goose barnacle -shaped, rounded apically (Fig. <xref ref-type="fig" rid="F43">43H</xref>). Phallophorus with deep incision below, articulated with phallapodeme, fused to epiphallus (Fig. <xref ref-type="fig" rid="F43">43H</xref>). Basiphallus with broad pale plate on left side and lightly sclerotized anterodorsal margin (Fig. <xref ref-type="fig" rid="F43">43H</xref>). Hypophallus broad, membranous, and bilaterally asymmetrical; with a dark narrow sclerite on right side; medially with a pair of fused linear sclerites (Fig. <xref ref-type="fig" rid="F43">43G, H</xref>). Mesophallus dark, cylindrical, widest subbasally, as long as distiphallus, tapering distally (Fig. <xref ref-type="fig" rid="F43">43H</xref>). Distiphallus comprising one pair of stout tubules basally parallel to each other; basal half composed of dark short cuneiform sclerite and weaker medial region; distal half cylindrical, dorsally pigmented; with truncated, shortly flared unpigmented apex (Fig. <xref ref-type="fig" rid="F43">43H</xref>). Ejaculatory apodeme pale brown, with fan-shaped blade and broad stalk; base wide to one side; sperm pump clear (Fig. <xref ref-type="fig" rid="F43">43J</xref>).
                    </p><p><bold>Female</bold> (Fig. <xref ref-type="fig" rid="F43">43F</xref>). Similar to male. Wing length 2.3 mm. <bold><italic>Postabdomen</italic></bold><bold>:</bold> (Fig. <xref ref-type="fig" rid="F43">43K–L</xref>) Oviscape dark brown, setigerous (Fig. <xref ref-type="fig" rid="F43">43K</xref>). Tergite 10 cruciform, laterally uniting narrow pleural sclerites. Each cercus with two stout, apical, trichoid sensilla, ¼ length of cercus (Fig. <xref ref-type="fig" rid="F43">43L</xref>). Spermathecae semi-orbicular, with truncate proximal ends (Fig. <xref ref-type="fig" rid="F43">43K</xref>).
                    </p></tp:treatment-sec><tp:treatment-sec sec-type="Variation" id="SECID0EMRJM"><title>Variation.</title><p>The number of tubercle-like setae in a comb in the male genitalia varies from 8 to 9, but the variation does not involve a geographic cline.</p></tp:treatment-sec><tp:treatment-sec sec-type="Etymology" id="SECID0ERRJM"><title>Etymology.</title><p> The specific name (<italic>caliginosus</italic> = misty) refers to the obscure yellow mark on the scutum, which resembles a dim spring moon.
                    </p></tp:treatment-sec><tp:treatment-sec sec-type="Japanese name" id="SECID0EZRJM"><title>Japanese name.</title><p>Oborozuki-jagoke-hamoguribae.</p></tp:treatment-sec><tp:treatment-sec sec-type="Host plant" id="SECID0E5RJM"><title>Host plant.</title><p><italic><tp:taxon-name><tp:taxon-name-part taxon-name-part-type="genus" reg="Conocephalum">Conocephalum</tp:taxon-name-part><tp:taxon-name-part taxon-name-part-type="species" reg="orientalis">orientalis</tp:taxon-name-part></tp:taxon-name></italic> (<tp:taxon-name><tp:taxon-name-part taxon-name-part-type="family">Conocephalaceae</tp:taxon-name-part></tp:taxon-name>).
                    </p></tp:treatment-sec><tp:treatment-sec sec-type="Mine" id="SECID0EUSJM"><title>Mine.</title><p>Larvae construct linear mines in the thallus in early instars, later entering the midrib, and pupate in the mines (Fig. <xref ref-type="fig" rid="F43">43M</xref>).</p></tp:treatment-sec><tp:treatment-sec sec-type="Biological notes" id="SECID0E5SJM"><title>Biological notes.</title><p> The habitats of this species are stream banks and mesic slopes in warm temperate evergreen forests dominated by <italic><tp:taxon-name><tp:taxon-name-part taxon-name-part-type="genus" reg="Castanopsis">Castanopsis</tp:taxon-name-part><tp:taxon-name-part taxon-name-part-type="species" reg="cuspidata">cuspidata</tp:taxon-name-part></tp:taxon-name></italic> and <italic><tp:taxon-name><tp:taxon-name-part taxon-name-part-type="genus" reg="Quercus">Quercus</tp:taxon-name-part><tp:taxon-name-part taxon-name-part-type="species" reg="sessilifolia">sessilifolia</tp:taxon-name-part></tp:taxon-name></italic>. This species was sympatric with <italic><tp:taxon-name><tp:taxon-name-part taxon-name-part-type="genus" reg="Phytoliriomyza">P.</tp:taxon-name-part><tp:taxon-name-part taxon-name-part-type="species" reg="pallidofasciata">pallidofasciata</tp:taxon-name-part></tp:taxon-name></italic> and <italic><tp:taxon-name><tp:taxon-name-part taxon-name-part-type="genus" reg="Phytoliriomyza">P.</tp:taxon-name-part><tp:taxon-name-part taxon-name-part-type="species" reg="conocephali">conocephali</tp:taxon-name-part></tp:taxon-name></italic> in some localities. Our rearing records suggested that this species was univoltine; it overwinters as a pupa and the adult emerged in spring.
                    </p></tp:treatment-sec><tp:treatment-sec sec-type="Distribution" id="SECID0EQUJM"><title>Distribution.</title><p>Japan: Honshu, Shikoku, Kyushu (Fig. <xref ref-type="fig" rid="F39">39</xref>).</p></tp:treatment-sec><tp:treatment-sec sec-type="Remarks" id="SECID0E1UJM"><title>Remarks.</title><p> This species resembles <italic><tp:taxon-name><tp:taxon-name-part taxon-name-part-type="genus" reg="Phytoliriomyza">P.</tp:taxon-name-part><tp:taxon-name-part taxon-name-part-type="species" reg="islandica">islandica</tp:taxon-name-part></tp:taxon-name></italic> and <italic><tp:taxon-name><tp:taxon-name-part taxon-name-part-type="genus" reg="Phytoliriomyza">P.</tp:taxon-name-part><tp:taxon-name-part taxon-name-part-type="species" reg="bornholmensis">bornholmensis</tp:taxon-name-part></tp:taxon-name></italic> recorded respectively from Iceland and Denmark; it is distinguished from <italic><tp:taxon-name><tp:taxon-name-part taxon-name-part-type="genus" reg="Phytoliriomyza">P.</tp:taxon-name-part><tp:taxon-name-part taxon-name-part-type="species" reg="islandica">islandica</tp:taxon-name-part></tp:taxon-name></italic> by the number of tubercle-like setae in a comb of the male epandrium (8–9 in <italic><tp:taxon-name><tp:taxon-name-part taxon-name-part-type="genus" reg="Phytoliriomyza">P.</tp:taxon-name-part><tp:taxon-name-part taxon-name-part-type="species" reg="caliginosa">caliginosa</tp:taxon-name-part></tp:taxon-name></italic>, 6 in <italic><tp:taxon-name><tp:taxon-name-part taxon-name-part-type="genus" reg="Phytoliriomyza">P.</tp:taxon-name-part><tp:taxon-name-part taxon-name-part-type="species" reg="islandica">islandica</tp:taxon-name-part></tp:taxon-name></italic>), and from <italic><tp:taxon-name><tp:taxon-name-part taxon-name-part-type="genus" reg="Phytoliriomyza">P.</tp:taxon-name-part><tp:taxon-name-part taxon-name-part-type="species" reg="bornholmensis">bornholmensis</tp:taxon-name-part></tp:taxon-name></italic> by the form of the sclerite of the basal distiphallus (short cuneiform in <italic><tp:taxon-name><tp:taxon-name-part taxon-name-part-type="genus" reg="Phytoliriomyza">P.</tp:taxon-name-part><tp:taxon-name-part taxon-name-part-type="species" reg="caliginosa">caliginosa</tp:taxon-name-part></tp:taxon-name></italic>; long triangular in <italic><tp:taxon-name><tp:taxon-name-part taxon-name-part-type="genus" reg="Phytoliriomyza">P.</tp:taxon-name-part><tp:taxon-name-part taxon-name-part-type="species" reg="bornholmensis">bornholmensis</tp:taxon-name-part></tp:taxon-name></italic>). This species also resembles <italic><tp:taxon-name><tp:taxon-name-part taxon-name-part-type="genus" reg="Phytoliriomyza">P.</tp:taxon-name-part><tp:taxon-name-part taxon-name-part-type="species" reg="igniculus">igniculus</tp:taxon-name-part></tp:taxon-name></italic> and <italic><tp:taxon-name><tp:taxon-name-part taxon-name-part-type="genus" reg="Phytoliriomyza">P.</tp:taxon-name-part><tp:taxon-name-part taxon-name-part-type="species" reg="chichibuensis">chichibuensis</tp:taxon-name-part></tp:taxon-name></italic> in the yellow oblong obscure pattern of the scutum; it is distinguished from <italic><tp:taxon-name><tp:taxon-name-part taxon-name-part-type="genus" reg="Phytoliriomyza">P.</tp:taxon-name-part><tp:taxon-name-part taxon-name-part-type="species" reg="igniculus">igniculus</tp:taxon-name-part></tp:taxon-name></italic> by the absence of a pair of lateral brown patches on the 2<sup>nd</sup> abdominal tergite (present in <italic><tp:taxon-name><tp:taxon-name-part taxon-name-part-type="genus" reg="Phytoliriomyza">P.</tp:taxon-name-part><tp:taxon-name-part taxon-name-part-type="species" reg="igniculus">igniculus</tp:taxon-name-part></tp:taxon-name></italic>), and from <italic><tp:taxon-name><tp:taxon-name-part taxon-name-part-type="genus" reg="Phytoliriomyza">P.</tp:taxon-name-part><tp:taxon-name-part taxon-name-part-type="species" reg="chichibuensis">chichibuensis</tp:taxon-name-part></tp:taxon-name></italic> by the number of tubercle-like setae in a comb of the male epandrium (8–11 in <italic><tp:taxon-name><tp:taxon-name-part taxon-name-part-type="genus" reg="Phytoliriomyza">P.</tp:taxon-name-part><tp:taxon-name-part taxon-name-part-type="species" reg="caliginosa">caliginosa</tp:taxon-name-part></tp:taxon-name></italic>; 6–8 in <italic><tp:taxon-name><tp:taxon-name-part taxon-name-part-type="genus" reg="Phytoliriomyza">P.</tp:taxon-name-part><tp:taxon-name-part taxon-name-part-type="species" reg="chichibuensis">chichibuensis</tp:taxon-name-part></tp:taxon-name></italic>).
                    </p></tp:treatment-sec><tp:treatment-sec><!--Section generated to contain objects referenced in tp:taxon-treatment.--><fig id="F39" position="float" orientation="portrait"><object-id xmlns:xlink="http://www.w3.org/1999/xlink" content-type="doi" xlink:type="simple">10.3897/zookeys.1133.94530.figure39</object-id><object-id xmlns:xlink="http://www.w3.org/1999/xlink" content-type="arpha" xlink:type="simple">C6BED911-2553-52AF-B4B6-C35A326CC585</object-id><label>Figure 39.</label><caption><p>Locality records of three <italic><tp:taxon-name><tp:taxon-name-part taxon-name-part-type="genus" reg="Phytoliriomyza">Phytoliriomyza</tp:taxon-name-part></tp:taxon-name></italic> species associated with <italic><tp:taxon-name><tp:taxon-name-part taxon-name-part-type="genus" reg="Conocephalum">Conocephalum</tp:taxon-name-part></tp:taxon-name></italic> spp.: <italic><tp:taxon-name><tp:taxon-name-part taxon-name-part-type="genus" reg="Phytoliriomyza">P.</tp:taxon-name-part><tp:taxon-name-part taxon-name-part-type="species" reg="luna">luna</tp:taxon-name-part></tp:taxon-name></italic>,  <italic><tp:taxon-name><tp:taxon-name-part taxon-name-part-type="genus" reg="Phytoliriomyza">P.</tp:taxon-name-part><tp:taxon-name-part taxon-name-part-type="species" reg="izayoi">izayoi</tp:taxon-name-part></tp:taxon-name></italic>,  <italic><tp:taxon-name><tp:taxon-name-part taxon-name-part-type="genus" reg="Phytoliriomyza">P.</tp:taxon-name-part><tp:taxon-name-part taxon-name-part-type="species" reg="chichibuensis">chichibuensis</tp:taxon-name-part></tp:taxon-name></italic> and <italic><tp:taxon-name><tp:taxon-name-part taxon-name-part-type="genus" reg="Phytoliriomyza">P.</tp:taxon-name-part><tp:taxon-name-part taxon-name-part-type="species" reg="caliginosa">caliginosa</tp:taxon-name-part></tp:taxon-name></italic>.</p></caption><graphic xmlns:xlink="http://www.w3.org/1999/xlink" xlink:href="zookeys-1133-001_article-94530__-g039.jpg" position="float" orientation="portrait" xlink:type="simple" id="oo_775413.jpg"><uri content-type="original_file" xlink:type="simple">https://binary.pensoft.net/fig/775413</uri></graphic></fig></tp:treatment-sec></tp:taxon-treatment>
