# Supplementary material for: ﻿Diversity underfoot of agromyzids (Agromyzidae, Diptera) mining thalli of liverworts and hornworts
Source: Zookeys. 2022 Nov 30;1133:1–164. doi: 10.3897/zookeys.1133.94530 (PMC9836506; doi:10.3897/zookeys.1133.94530)
Supplement: XML Treatment for Phytoliriomyza ugetsu [file zookeys.1133.94530-treatment24.xml]

<!DOCTYPE tp:taxon-treatment
  PUBLIC "-//TaxonX//DTD Taxonomic Treatment Publishing DTD v0 20100105//EN" "tax-treatment-NSO.dtd">
<tp:taxon-treatment xmlns:tp="http://www.plazi.org/taxpub"><tp:treatment-meta><kwd-group><label>Taxon classification</label><kwd>
              <named-content content-type="kingdom">Animalia</named-content>
            </kwd><kwd>
              <named-content content-type="order">Diptera</named-content>
            </kwd><kwd>
              <named-content content-type="family">Agromyzidae</named-content>
            </kwd></kwd-group><mixed-citation publication-type="journal"><person-group><name><surname>Kato</surname><given-names>Makoto</given-names></name><name><surname>Yamamori</surname><given-names>Luna</given-names></name><name><surname>Imada</surname><given-names>Yume</given-names></name></person-group><article-title>﻿Diversity underfoot of agromyzids (<tp:taxon-name><tp:taxon-name-part taxon-name-part-type="family">Agromyzidae</tp:taxon-name-part></tp:taxon-name>, <tp:taxon-name><tp:taxon-name-part taxon-name-part-type="order">Diptera</tp:taxon-name-part></tp:taxon-name>) mining thalli of liverworts and hornworts</article-title><source>Zookeys</source><day>30</day><month>11</month><year>2022</year><volume>1133</volume><fpage>1</fpage><lpage>164</lpage><pub-id pub-id-type="doi">10.3897/zookeys.1133.94530</pub-id></mixed-citation></tp:treatment-meta><tp:nomenclature><label>﻿23.﻿</label><tp:taxon-name>
            <object-id xmlns:xlink="http://www.w3.org/1999/xlink" content-type="arpha" xlink:type="simple">8DA6D0FD-C704-515D-B658-97C2EDA2E939</object-id>
            <tp:taxon-name-part taxon-name-part-type="genus" reg="Phytoliriomyza">Phytoliriomyza</tp:taxon-name-part>
            <tp:taxon-name-part taxon-name-part-type="species" reg="ugetsu">ugetsu</tp:taxon-name-part>
            <object-id xmlns:xlink="http://www.w3.org/1999/xlink" content-type="zoobank" xlink:type="simple">https://zoobank.org/C786D7C2-26CE-42B4-B67F-7F74FD146759</object-id>
          </tp:taxon-name><tp:taxon-authority>Kato</tp:taxon-authority><tp:taxon-status xmlns:xlink="http://www.w3.org/1999/xlink" xlink:type="simple">sp. nov.</tp:taxon-status><xref ref-type="fig" rid="F44">Fig. 44</xref></tp:nomenclature><tp:treatment-sec sec-type="Material examined" id="SECID0EK2JM"><title>Material examined.</title><p><bold><italic>Holotype</italic></bold><bold>:</bold> Japan: 1♂ (MK-AG-a404), Mt. Kora, Kurume, Fukuoka Pref. (<named-content xmlns:xlink="http://www.w3.org/1999/xlink" content-type="dwc:verbatimCoordinates" xlink:type="simple"><named-content content-type="geo-json" specific-use="{&#34;type&#34;:&#34;Point&#34;,&#34;coordinates&#34;:[130.574700,33.295400]}" id="NCID0EX2JM" xlink:type="simple">33.2954°N, 130.5747°E</named-content></named-content>, 180 m asl), 11-IV-2010 (as larva), emerged on 20-IV-2010, NSMT-I-Dip 32024. <bold><italic>Paratypes</italic></bold><bold>:</bold> Japan: 1♂2♀ (MK-AG-a466, 547, 554), same data as holotype, emerged on 1–3-I-2010, NSMT-I-Dip 32025–32027; 1♀ (MK-AG-532), Ashizuri-misaki, Tosashimizu, Kochi Pref., 26-II-2011 (as larva), emerged on 31-III-2011, NSMT-I-Dip 32028; 2♀ (MK-AG-559, 563), Han-yama, Yaku Is., Kumage, Kagoshima Pref., 29-III-2017 (as larva), emerged on 8-IV-2017, NSMT-I-Dip 32029, 32030.
                    </p></tp:treatment-sec><tp:treatment-sec sec-type="Other material" id="SECID0EA3JM"><title>Other material.</title><p> Japan: 6♂6♀, Mikisato, Owase, Mie Pref., 30-XII-2020 (as larva), emerged on 20-II–15-III-2021; 3♂5♀, Tategasaki, Kumano, Mie Pref., 23-IV-2021 (as larva), emerged on 26-IV–18-V-2021; 1♀, Mt. Kosho, Asakura, Fukuoka Pref., 11-IV-2010 (as larva), emerged on 18-IV-2010; 12♂15♀, Mt. Kora, Kurume, Fukuoka Pref., 29-IV-2008 (as larva), emerged on 1–3-V-2008; 1♂2♀, Mt. Osuzu, Tsuno, Miyazaki Pref., 15-XII-2020 (as larva), emerged on 23–28-II-2013; 1♂2♀, Shinkawa-keikoku, Kirishima, Kagoshima Pref., 31-III-2071 (as larva), emerged on 13–27-IV-2017; 1♀, Tashiro, Kinko, Kimotsuki, Kagoshima Pref., 18-V-2013 collected on thallus of <italic><tp:taxon-name><tp:taxon-name-part taxon-name-part-type="genus" reg="Conocephalum">C.</tp:taxon-name-part><tp:taxon-name-part taxon-name-part-type="species" reg="orientalis">orientalis</tp:taxon-name-part></tp:taxon-name></italic>; 1♀, Mt. Inao, Kimotsuki, Kagoshima Pref., 28-II-2000 (as larva), emerged on 4-IV-2000.
                    </p></tp:treatment-sec><tp:treatment-sec sec-type="Diagnosis" id="SECID0ER3JM"><title>Diagnosis.</title><p> A large dark species (wing length 2.1–2.7 mm) having pruinose dark brown scutum, black 1<sup>st</sup> flagellomere with yellow arista, yellow maxillary palpus, yellow halteres, and yellow legs. Male epandrium inner-basally with a comb comprising six long fused tubercle-like setae, but lacking an inner-lateral tubercle-like seta. Larva mines the thallus of <italic><tp:taxon-name><tp:taxon-name-part taxon-name-part-type="genus" reg="Conocephalum">Conocephalum</tp:taxon-name-part><tp:taxon-name-part taxon-name-part-type="species" reg="orientalis">orientalis</tp:taxon-name-part></tp:taxon-name></italic>.
                    </p></tp:treatment-sec><tp:treatment-sec sec-type="Description" id="SECID0EE4JM"><title>Description.</title><p><bold>Adult male</bold> (Fig. <xref ref-type="fig" rid="F44">44A–E</xref>).
                    </p><p><bold><italic>Head</italic></bold><bold>:</bold> Head yellow, but frons and ocellar triangle brown, back of head dark brown (Fig. <xref ref-type="fig" rid="F44">44C</xref>). Antenna porrect, first flagellomere black, pedicel and scape brown (Fig. <xref ref-type="fig" rid="F44">44B</xref>). Arista subbasal, yellow, pubescent. Clypeus, face, gena, parafacial and postgena yellow (Fig. <xref ref-type="fig" rid="F44">44C</xref>). Proboscis normal, yellow; palpus yellow, cylindrical. <bold><italic>Chaetotaxy</italic></bold><bold>:</bold> Front orbitals three pairs; one <abbrev xmlns:xlink="http://www.w3.org/1999/xlink" xlink:title="inferior orbital setae" id="ABBRID0EJ5JM" xlink:type="simple">ori</abbrev> directed inward; two <abbrev xmlns:xlink="http://www.w3.org/1999/xlink" xlink:title="superior orbital setae" id="ABBRID0EN5JM" xlink:type="simple">ors</abbrev> directed upward (Fig. <xref ref-type="fig" rid="F44">44B</xref>). Orbital setulae minute and erect, in a single row.
                    </p><fig id="F44" position="float" orientation="portrait"><object-id xmlns:xlink="http://www.w3.org/1999/xlink" content-type="doi" xlink:type="simple">10.3897/zookeys.1133.94530.figure44</object-id><object-id xmlns:xlink="http://www.w3.org/1999/xlink" content-type="arpha" xlink:type="simple">3A30FC0E-F071-5650-A62F-763E1CCC941E</object-id><label>Figure 44.</label><caption><p><italic><tp:taxon-name><tp:taxon-name-part taxon-name-part-type="genus" reg="Phytoliriomyza">Phytoliriomyza</tp:taxon-name-part><tp:taxon-name-part taxon-name-part-type="species" reg="ugetsu">ugetsu</tp:taxon-name-part></tp:taxon-name></italic>sp. nov. <bold>A–E </bold>holotype male <bold>A</bold> habitus <bold>B </bold>lateral <bold>C</bold> frontal <bold>D</bold> dorsal <bold>E</bold> posterior <bold>F</bold> paratype female (MK-AG-554), frontal <bold>G–J </bold>male genitalia (<bold>G, H</bold> at type locality <bold>I</bold> Yaku Is. <bold>J</bold> Mikisato) <bold>G</bold> whole genitalia, ventral <bold>H </bold>phallic complex, lateral <bold>I</bold> epandrium, ventral <bold>J</bold> ejaculatory apodeme, lateral <bold>K</bold> a live female fly foraging on <italic><tp:taxon-name><tp:taxon-name-part taxon-name-part-type="genus" reg="Conocephalum">Conocephalum</tp:taxon-name-part><tp:taxon-name-part taxon-name-part-type="species" reg="orientalis">orientalis</tp:taxon-name-part></tp:taxon-name></italic> thallus at Tategasaki <bold>L, M</bold> female postabdomen <bold>L</bold> oviscape and spermatheca <bold>M</bold> tergite 10 <bold>N</bold> puparia <bold>O</bold> mined thallus of <italic><tp:taxon-name><tp:taxon-name-part taxon-name-part-type="genus" reg="Conocephalum">Conocephalum</tp:taxon-name-part><tp:taxon-name-part taxon-name-part-type="species" reg="orientalis">orientalis</tp:taxon-name-part></tp:taxon-name></italic>at type locality <bold>P</bold> habitat at Tategasaki.</p></caption><graphic xmlns:xlink="http://www.w3.org/1999/xlink" xlink:href="zookeys-1133-001_article-94530__-g044.jpg" position="float" orientation="portrait" xlink:type="simple" id="oo_775418.jpg"><uri content-type="original_file" xlink:type="simple">https://binary.pensoft.net/fig/775418</uri></graphic></fig><p><bold><italic>Thorax</italic></bold><bold>:</bold> Thorax pruinose. Scutum and scutellum entirely dark brown (Fig. <xref ref-type="fig" rid="F44">44D</xref>). Subscutellum yellow except brown posterior margin. Mediotergite, katatergite and anatergite brown (Fig. <xref ref-type="fig" rid="F44">44E</xref>). Pleuron yellow with large brown patches on notopleuron, anepisternum, katepisternum and meron (Fig. <xref ref-type="fig" rid="F44">44B</xref>). Haltere yellow. Calypter margin and hairs gray. Leg segments yellow; tibia and tarsus darker (Fig. <xref ref-type="fig" rid="F44">44A</xref>). <bold><italic>Chaetotaxy</italic></bold><bold>:</bold> Scutum with 1+3 dorsocentrals, shortened anteriorly (Fig. <xref ref-type="fig" rid="F44">44B</xref>). Acrostichal setulae 10–12 pairs in two irregular rows. <bold><italic>Wing</italic></bold>: Wing length 2.2 mm, costa reaching M<sub>1</sub> (Fig. <xref ref-type="fig" rid="F44">44A</xref>). Length of ultimate section of vein M<sub>4</sub> divided by penultimate section 1.3.
                    </p><p><bold><italic>Abdomen</italic></bold><bold>:</bold> Abdomen dorsally subshiny yellowish gray; epandrium dark brown (Fig. <xref ref-type="fig" rid="F44">44E</xref>). <bold><italic>Genitalia</italic></bold><bold>:</bold> (Fig. <xref ref-type="fig" rid="F44">44G–I</xref>) Epandrium rounded apically; inner-anterior margin with a row of several (2–4) short tubercle-like setae; inner-anterior surface with a comb comprising six fused long tubercle-like setae (Fig. <xref ref-type="fig" rid="F44">44I</xref>). Surstylus rounded, directed inwards, setose apically, with one tubercle-like seta on posterior margin (Fig. <xref ref-type="fig" rid="F44">44I</xref>). Cercus narrow, setose. Subepandrial sclerite V-shaped in a posterior view, with one seta on each dorsal lobe (Fig. <xref ref-type="fig" rid="F44">44I</xref>). Hypandrium slightly sclerotized along outer margin (Fig. <xref ref-type="fig" rid="F44">44G</xref>). Postgonite bare, goose barnacle-shaped, rounded apically (Fig. <xref ref-type="fig" rid="F44">44H</xref>). Phallophorus with deep incision below, articulated with phallapodeme, fused to epiphallus (Fig. <xref ref-type="fig" rid="F44">44G</xref>). Basiphallus with broad pale plate on left side and lightly sclerotized anterodorsal margin (Fig. <xref ref-type="fig" rid="F44">44G</xref>). Hypophallus hood-like, membranous; lateral margins lightly sclerotized; covered with microtrichia ventrally; medially with a pair of fused narrow sclerites incurved ventrally; a dark tubule protruding ventrally from subdistal center of the membrane (Fig. <xref ref-type="fig" rid="F44">44G, H</xref>). Mesophallus dark, cylindrical, widest subbasally, as long as distiphallus (Fig. <xref ref-type="fig" rid="F44">44H</xref>). Distiphallus comprising one pair of stout tubules basally parallel to each other; basal half composed of ventral dark subrectangular sclerite and weaker medial region; distal half cylindrical, dorsally pigmented with flared apex; with truncated, unpigmented apex (Fig. <xref ref-type="fig" rid="F44">44H</xref>). Ejaculatory apodeme pale brown, with fan-shaped blade and broad stalk; base wide to one side; sperm pump clear (Fig. <xref ref-type="fig" rid="F44">44J</xref>).
                    </p><p><bold>Female</bold> (Fig. <xref ref-type="fig" rid="F44">44F</xref>). Similar to male, but larger, brown patches on pleuron larger and thicker. Wing length 2.3 mm. <bold><italic>Postabdomen</italic></bold><bold>:</bold> (Fig. <xref ref-type="fig" rid="F44">44L, M</xref>) Oviscape dark brown, setigerous (Fig. <xref ref-type="fig" rid="F44">44L</xref>). Tergite 10 cruciform, laterally uniting narrow pleural sclerites (Fig. <xref ref-type="fig" rid="F44">44M</xref>). Each cercus with two stout, apical, trichoid sensilla, which are ½ length of cercus (Fig. <xref ref-type="fig" rid="F44">44M</xref>). Spermathecae semi-orbicular, with truncate proximal ends (Fig. <xref ref-type="fig" rid="F44">44L</xref>).
                    </p></tp:treatment-sec><tp:treatment-sec sec-type="Variation" id="SECID0E5FKM"><title>Variation.</title><p>The number of tubercle-like setae in a comb of the male epandrium varies from 6 to 8 within the same population and among localities.</p><p><bold>Immatures.</bold> (Fig. <xref ref-type="fig" rid="F44">44N</xref>) Puparium internal, slender, and pale brown.
                    </p></tp:treatment-sec><tp:treatment-sec sec-type="Etymology" id="SECID0ELGKM"><title>Etymology.</title><p> The specific name <italic>ugetsu</italic> is a Japanese word meaning rainy moon, and refers to dark scutum without a yellow mark.
                    </p></tp:treatment-sec><tp:treatment-sec sec-type="Japanese name" id="SECID0ETGKM"><title>Japanese name.</title><p>Ugetsu-jagoke-hamoguribae.</p></tp:treatment-sec><tp:treatment-sec sec-type="Host plant" id="SECID0EYGKM"><title>Host plant.</title><p><italic><tp:taxon-name><tp:taxon-name-part taxon-name-part-type="genus" reg="Conocephalum">Conocephalum</tp:taxon-name-part><tp:taxon-name-part taxon-name-part-type="species" reg="orientalis">orientalis</tp:taxon-name-part></tp:taxon-name></italic> (<tp:taxon-name><tp:taxon-name-part taxon-name-part-type="family">Conocephalaceae</tp:taxon-name-part></tp:taxon-name>) growing on mesic soils in warm-temperate broadleaf evergreen forests.
                    </p></tp:treatment-sec><tp:treatment-sec sec-type="Mine" id="SECID0EOHKM"><title>Mine.</title><p>(Fig. <xref ref-type="fig" rid="F44">44O</xref>) Larvae construct linear mines in the thallus in early instars, later entering the midrib, and pupate in the mines.</p></tp:treatment-sec><tp:treatment-sec sec-type="Biological notes" id="SECID0EYHKM"><title>Biological notes.</title><p> The habitats of this species are stream banks and mesic slopes in warm temperate evergreen forests dominated by <italic><tp:taxon-name><tp:taxon-name-part taxon-name-part-type="genus" reg="Castanopsis">Castanopsis</tp:taxon-name-part><tp:taxon-name-part taxon-name-part-type="species" reg="sieboldii">sieboldii</tp:taxon-name-part></tp:taxon-name></italic> and <italic><tp:taxon-name><tp:taxon-name-part taxon-name-part-type="genus" reg="Quercus">Quercus</tp:taxon-name-part><tp:taxon-name-part taxon-name-part-type="species" reg="glauca">glauca</tp:taxon-name-part></tp:taxon-name></italic> (Fig. <xref ref-type="fig" rid="F44">44P</xref>). Our rearing records suggest that this species is univoltine, and that adults emerge from overwintered pupae in spring. The female’s oviposition behavior on <italic><tp:taxon-name><tp:taxon-name-part taxon-name-part-type="genus" reg="Conocephalum">C.</tp:taxon-name-part><tp:taxon-name-part taxon-name-part-type="species" reg="orientalis">orientalis</tp:taxon-name-part></tp:taxon-name></italic> thalli was observed on 23 April 2021 in a <italic><tp:taxon-name><tp:taxon-name-part taxon-name-part-type="genus" reg="Castanopsis">Castanopsis</tp:taxon-name-part></tp:taxon-name></italic> forest at Tategasaki, Wakayama Pref. (Fig. <xref ref-type="fig" rid="F44">44K</xref>).
                    </p></tp:treatment-sec><tp:treatment-sec sec-type="Distribution" id="SECID0EOJKM"><title>Distribution.</title><p>Japan: Honshu, Shikoku, Kyushu (Fig. <xref ref-type="fig" rid="F45">45</xref>).</p><fig id="F45" position="float" orientation="portrait"><object-id xmlns:xlink="http://www.w3.org/1999/xlink" content-type="doi" xlink:type="simple">10.3897/zookeys.1133.94530.figure45</object-id><object-id xmlns:xlink="http://www.w3.org/1999/xlink" content-type="arpha" xlink:type="simple">5DA7C612-C037-5B9C-BF67-486218592668</object-id><label>Figure 45.</label><caption><p> Locality records of three <italic><tp:taxon-name><tp:taxon-name-part taxon-name-part-type="genus" reg="Phytoliriomyza">Phytoliriomyza</tp:taxon-name-part></tp:taxon-name></italic> species associated with <italic><tp:taxon-name><tp:taxon-name-part taxon-name-part-type="genus" reg="Conocephalum">Conocephalum</tp:taxon-name-part></tp:taxon-name></italic> spp.: <italic><tp:taxon-name><tp:taxon-name-part taxon-name-part-type="genus" reg="Phytoliriomyza">P.</tp:taxon-name-part><tp:taxon-name-part taxon-name-part-type="species" reg="caliginosa">caliginosa</tp:taxon-name-part></tp:taxon-name></italic>,  <italic><tp:taxon-name><tp:taxon-name-part taxon-name-part-type="genus" reg="Phytoliriomyza">P.</tp:taxon-name-part><tp:taxon-name-part taxon-name-part-type="species" reg="ugetsu">ugetsu</tp:taxon-name-part></tp:taxon-name></italic>,  <italic><tp:taxon-name><tp:taxon-name-part taxon-name-part-type="genus" reg="Phytoliriomyza">P.</tp:taxon-name-part><tp:taxon-name-part taxon-name-part-type="species" reg="nigroflava">nigroflava</tp:taxon-name-part></tp:taxon-name></italic> and <italic><tp:taxon-name><tp:taxon-name-part taxon-name-part-type="genus" reg="Phytoliriomyza">P.</tp:taxon-name-part><tp:taxon-name-part taxon-name-part-type="species" reg="brunofasciata">brunofasciata</tp:taxon-name-part></tp:taxon-name></italic>.</p></caption><graphic xmlns:xlink="http://www.w3.org/1999/xlink" xlink:href="zookeys-1133-001_article-94530__-g045.jpg" position="float" orientation="portrait" xlink:type="simple" id="oo_775419.jpg"><uri content-type="original_file" xlink:type="simple">https://binary.pensoft.net/fig/775419</uri></graphic></fig></tp:treatment-sec><tp:treatment-sec sec-type="Remarks" id="SECID0E6LKM"><title>Remarks.</title><p> This species is unique in the wholly dark brown color of both scutum and scutellum, and easily distinguished from all other <italic><tp:taxon-name><tp:taxon-name-part taxon-name-part-type="genus" reg="Phytoliriomyza">Phytoliriomyza</tp:taxon-name-part></tp:taxon-name></italic> species.
                    </p></tp:treatment-sec></tp:taxon-treatment>
