# Supplementary material for: ﻿Diversity underfoot of agromyzids (Agromyzidae, Diptera) mining thalli of liverworts and hornworts
Source: Zookeys. 2022 Nov 30;1133:1–164. doi: 10.3897/zookeys.1133.94530 (PMC9836506; doi:10.3897/zookeys.1133.94530)
Supplement: XML Treatment for Phytoliriomyza nigroflava [file zookeys.1133.94530-treatment25.xml]

<!DOCTYPE tp:taxon-treatment
  PUBLIC "-//TaxonX//DTD Taxonomic Treatment Publishing DTD v0 20100105//EN" "tax-treatment-NSO.dtd">
<tp:taxon-treatment xmlns:tp="http://www.plazi.org/taxpub"><tp:treatment-meta><kwd-group><label>Taxon classification</label><kwd>
              <named-content content-type="kingdom">Animalia</named-content>
            </kwd><kwd>
              <named-content content-type="order">Diptera</named-content>
            </kwd><kwd>
              <named-content content-type="family">Agromyzidae</named-content>
            </kwd></kwd-group><mixed-citation publication-type="journal"><person-group><name><surname>Kato</surname><given-names>Makoto</given-names></name><name><surname>Yamamori</surname><given-names>Luna</given-names></name><name><surname>Imada</surname><given-names>Yume</given-names></name></person-group><article-title>﻿Diversity underfoot of agromyzids (<tp:taxon-name><tp:taxon-name-part taxon-name-part-type="family">Agromyzidae</tp:taxon-name-part></tp:taxon-name>, <tp:taxon-name><tp:taxon-name-part taxon-name-part-type="order">Diptera</tp:taxon-name-part></tp:taxon-name>) mining thalli of liverworts and hornworts</article-title><source>Zookeys</source><day>30</day><month>11</month><year>2022</year><volume>1133</volume><fpage>1</fpage><lpage>164</lpage><pub-id pub-id-type="doi">10.3897/zookeys.1133.94530</pub-id></mixed-citation></tp:treatment-meta><tp:nomenclature><label>﻿24.﻿</label><tp:taxon-name>
            <object-id xmlns:xlink="http://www.w3.org/1999/xlink" content-type="arpha" xlink:type="simple">2AA427AB-452E-5FE5-BEEA-B5696048C57E</object-id>
            <tp:taxon-name-part taxon-name-part-type="genus" reg="Phytoliriomyza">Phytoliriomyza</tp:taxon-name-part>
            <tp:taxon-name-part taxon-name-part-type="species" reg="nigroflava">nigroflava</tp:taxon-name-part>
            <object-id xmlns:xlink="http://www.w3.org/1999/xlink" content-type="zoobank" xlink:type="simple">https://zoobank.org/53FC15E5-7A32-4A81-B79D-70C9A564BEF3</object-id>
          </tp:taxon-name><tp:taxon-authority>Kato</tp:taxon-authority><tp:taxon-status xmlns:xlink="http://www.w3.org/1999/xlink" xlink:type="simple">sp. nov.</tp:taxon-status><xref ref-type="fig" rid="F46">Fig. 46</xref><xref ref-type="fig" rid="F47">, 47</xref></tp:nomenclature><tp:treatment-sec sec-type="Material examined" id="SECID0ETNKM"><title>Material examined.</title><p><bold><italic>Holotype</italic></bold><bold>:</bold> Japan: 1♂ (MK-AG-a300), Yuni-ishikari-gawa, Soun-kyo, Kamikawa, Hokkaido (<named-content xmlns:xlink="http://www.w3.org/1999/xlink" content-type="dwc:verbatimCoordinates" xlink:type="simple"><named-content content-type="geo-json" specific-use="{&#34;type&#34;:&#34;Point&#34;,&#34;coordinates&#34;:[143.048000,43.640000]}" id="NCID0EAOKM" xlink:type="simple">43.640°N,143.048°E</named-content></named-content>, 820 m asl), 31-V-2021 (as larva), emerged on 3-VII-2021, NSMT-I-Dip 32031. <bold><italic>Paratypes</italic></bold><bold>:</bold> Japan: 1♂1♀ (MK-AG-a467, a22), Yuni-ishikari-gawa, Soun-kyo, Kamikawa, Hokkaido, 1-VI-2020 (as larva), emerged on 8–12-VII-2020, NSMT-I-Dip 32032, 32033; 2♂ (MK-AG- a301, a468), Shirabiso-toge, Kamimura, Iida, Nagano Pref., 17-IV-2021 (as larva), emerged on 22-V-2021, NSMT-I-Dip 32034, 32035; 1♂1♀ (MK-AG-a469, a302), Sarukura, Hakuba, Nagano Pref., 11-V-2021 (as larva), emerged on 21–24-VI-2021, NSMT-I-Dip 32036, 32037.
                    </p></tp:treatment-sec><tp:treatment-sec sec-type="Other material" id="SECID0EJOKM"><title>Other material.</title><p>Japan: 7♂12♀, Soun-kyo, Kamikawa, Hokkaido, 31-V-2021 (as larva), emerged on 11–22-VII-2021; 2♂4♀, Aizankei, Kamikawa, Hokkaido, 4-X-2011 (as larva), emerged on 26-V–2-VI-2011; 2♂6♀, Yuni-ishikari-gawa, Soun-kyo, Kamikawa, Hokkaido, 1-VI-2020 (as larva), emerged on 5–14-VII-2020; 10♂4♀, Nozuka-toge, Urakawa, Hokkaido, 30-IV-2011 (as larva), emerged on 5–18-VI-2021; 1♂2♀, Mt. Tengu, Jozan-kei, Minami-ku, Sapporo, Hokkaido, 2-V-2021 (as larva), emerged on 7–10-VI-2021; 2♂1♀, Jozan-kei, Minami-ku, Sapporo, Hokkaido, 2-V-2021 (as larva), emerged on 7–19-VI-2021; 1♂, Horoman-kyo, Samani, Hokkaido, 30-IV-2021 (as larva), emerged on 19-VI-2021.</p></tp:treatment-sec><tp:treatment-sec sec-type="Diagnosis" id="SECID0EOOKM"><title>Diagnosis.</title><p> A medium-sized yellow species (wing length 2.2–2.3 mm) uniquely having sexual dimorphism in color of the 1<sup>st</sup> flagellomere: male yellow, female black. The adult has a pruinose yellow scutum with a medial and two pairs of black stripes, yellow maxillary palpus, yellow halteres, and yellow legs. Male epandrium inner-laterally with a long tubercle-like seta, and inner-basally with a comb comprising 6–8 long fused tubercle-like setae. Larva mines the thallus of <italic><tp:taxon-name><tp:taxon-name-part taxon-name-part-type="genus" reg="Conocephalum">Conocephalum</tp:taxon-name-part><tp:taxon-name-part taxon-name-part-type="species" reg="salebrosum">salebrosum</tp:taxon-name-part></tp:taxon-name></italic>.
                    </p></tp:treatment-sec><tp:treatment-sec sec-type="Description" id="SECID0EBPKM"><title>Description.</title><p><bold>Adult male</bold> (Fig. <xref ref-type="fig" rid="F46">46A–C</xref>).
                    </p><p><bold><italic>Head</italic></bold><bold>:</bold> Head yellow, with ocellar tubercle pale brown and back of head dark brown excluding margins (Fig. <xref ref-type="fig" rid="F46">46C</xref>). Antenna porrect, first flagellomere yellow, pedicel and scape brown (Fig. <xref ref-type="fig" rid="F46">46A</xref>). Arista subbasal, black, pubescent. Clypeus, face, gena, parafacial and postgena yellow (Fig. <xref ref-type="fig" rid="F46">46C</xref>). Proboscis normal, yellow; palpus yellow, cylindrical (Fig. <xref ref-type="fig" rid="F46">46C</xref>). <bold><italic>Chaetotaxy</italic></bold><bold>:</bold> Front orbitals three pairs; one <abbrev xmlns:xlink="http://www.w3.org/1999/xlink" xlink:title="inferior orbital setae" id="ABBRID0EKQKM" xlink:type="simple">ori</abbrev> directed inward; two <abbrev xmlns:xlink="http://www.w3.org/1999/xlink" xlink:title="superior orbital setae" id="ABBRID0EOQKM" xlink:type="simple">ors</abbrev> directed upward (Fig. <xref ref-type="fig" rid="F46">46B</xref>). Orbital setulae minute and erect, in a single row.
                    </p><fig id="F46" position="float" orientation="portrait"><object-id xmlns:xlink="http://www.w3.org/1999/xlink" content-type="doi" xlink:type="simple">10.3897/zookeys.1133.94530.figure46</object-id><object-id xmlns:xlink="http://www.w3.org/1999/xlink" content-type="arpha" xlink:type="simple">C91730B2-AE0A-56BF-A7B9-E640F7CC3F38</object-id><label>Figure 46.</label><caption><p><italic><tp:taxon-name><tp:taxon-name-part taxon-name-part-type="genus" reg="Phytoliriomyza">Phytoliriomyza</tp:taxon-name-part><tp:taxon-name-part taxon-name-part-type="species" reg="nigroflava">nigroflava</tp:taxon-name-part></tp:taxon-name></italic>sp. nov. <bold>A–C </bold>holotype male <bold>A</bold> habitus <bold>B</bold> dorsal <bold>C</bold> frontal <bold>D–G</bold> paratype female (MK-AG-a22) <bold>D</bold> habitus <bold>E</bold> dorsal <bold>F</bold> frontal <bold>G</bold> posterior <bold>H–K</bold> male genitalia <bold>H</bold> whole genitalia, ventral <bold>I</bold> epandrium, ventral <bold>J</bold> phallic complex, lateral <bold>K</bold> ejaculatory apodeme, lateral B postgonite.</p></caption><graphic xmlns:xlink="http://www.w3.org/1999/xlink" xlink:href="zookeys-1133-001_article-94530__-g046.jpg" position="float" orientation="portrait" xlink:type="simple" id="oo_775420.jpg"><uri content-type="original_file" xlink:type="simple">https://binary.pensoft.net/fig/775420</uri></graphic></fig><p><bold><italic>Thorax</italic></bold><bold>:</bold> Thorax subshiny. Scutum yellow with medial black stripe on anterior 2/3, with a pair of narrow black supra-alar stripes and a pair of wider black intra-alar stripes, which adjoin a pair of lateral presutural black ovoid spots (Fig. <xref ref-type="fig" rid="F46">46B</xref>). Scutellum and subscutellum yellow. Mediotergite brown, katatergite yellow, and anatergite yellow with venter brown (Fig. <xref ref-type="fig" rid="F46">46A</xref>). Pleuron yellow with postpronotal lobe faintly brown anteriorly, venter of katepisternum and meron brown (Fig. <xref ref-type="fig" rid="F46">46A</xref>). Haltere yellow. Calypter margin and hairs gray. Leg segments entirely yellow; tibia and tarsus darker (Fig. <xref ref-type="fig" rid="F46">46A</xref>). <bold><italic>Chaetotaxy</italic></bold><bold>:</bold> Scutum with 1+3 dorsocentrals, shortened anteriorly (Fig. <xref ref-type="fig" rid="F46">46B</xref>). Acrostichal setulae 8–10 pairs in two irregular rows. <bold><italic>Wing</italic></bold><bold>:</bold> Wing length 2.2 mm, costa reaching M<sub>1</sub> (Fig. <xref ref-type="fig" rid="F46">46A</xref>). Length of ultimate section of vein M<sub>4</sub> divided by penultimate section 1.1–1.2.
                    </p><p><bold><italic>Abdomen</italic></bold><bold>:</bold> Abdomen dorsally subshiny yellow; epandrium brown (Fig. <xref ref-type="fig" rid="F46">46A</xref>). <bold><italic>Genitalia</italic></bold><bold>:</bold> (Fig. <xref ref-type="fig" rid="F46">46H–L</xref>) Epandrium rounded apically; inner-lateral surface with a long tubercle-like seta; inner-anterior surface with a comb comprising 6–8 fused long tubercle-like setae and an irregular row of several (2–4) small tubercle-like setae immediately outward from the comb (Fig. <xref ref-type="fig" rid="F46">46I</xref>). Surstylus rounded, directed inwards, setose apically, with one (rarely 2) long tubercle-like seta on posterior margin (Fig. <xref ref-type="fig" rid="F46">46I</xref>). Cercus narrow, setose. Subepandrial sclerite V-shaped in posterior view; dorsal lobe with one seta (Fig. <xref ref-type="fig" rid="F46">46I</xref>). Hypandrium slightly sclerotized along outer margin (Fig. <xref ref-type="fig" rid="F46">46H</xref>). Postgonite bare, goose barnacle-shaped, pointed and cleft apically (Fig. <xref ref-type="fig" rid="F46">46L</xref>). Phallophorus with deep incision below, articulated with phallapodeme, fused to epiphallus (Fig. <xref ref-type="fig" rid="F46">46H</xref>). Basiphallus with pale broad lateral plate on left side and lightly sclerotized dorsal margin (Fig. <xref ref-type="fig" rid="F46">46H</xref>). Hypophallus hood-shaped, membranous; lateral margins lightly sclerotized; medially with a pair of dark fused sclerites incurved ventrally, which have small lateral transparent wings (Fig. <xref ref-type="fig" rid="F46">46H, I</xref>). Mesophallus dark, cylindrical, widest basally, as long as distiphallus (Fig. <xref ref-type="fig" rid="F46">46I</xref>). Distiphallus comprising one pair of stout tubules; basal half composed of ventral dark subtriangular sclerite and weaker medial region; distal half cylindrical, dorsally pigmented, constricted subdistally; with truncated, unpigmented apex (Fig. <xref ref-type="fig" rid="F46">46I</xref>). Ejaculatory apodeme pale brown, with hammerhead-shaped blade and broad stalk; base wide to one side; sperm pump clear (Fig. <xref ref-type="fig" rid="F46">46K</xref>).
                    </p><p><bold>Female</bold> (Fig. <xref ref-type="fig" rid="F46">46D–G</xref>). Similar to male, but larger, first flagellomere black with yellowish base; pedicel and scape yellow (Fig. <xref ref-type="fig" rid="F46">46F</xref>). Wing length 2.32 mm. <bold><italic>Postabdomen</italic></bold><bold>:</bold> (Fig. <xref ref-type="fig" rid="F47">47A, B</xref>) Oviscape dark brown, setigerous (Fig. <xref ref-type="fig" rid="F47">47A</xref>). Tergite 10 trifurcate, laterally uniting narrow pleural sclerites (Fig. <xref ref-type="fig" rid="F47">47B</xref>). Each cercus with two stout, apical, trichoid sensilla, 1/3 length of cercus (Fig. <xref ref-type="fig" rid="F47">47B</xref>). Spermathecae semi-orbicular, with truncate proximal ends (Fig. <xref ref-type="fig" rid="F47">47A</xref>).
                    </p><fig id="F47" position="float" orientation="portrait"><object-id xmlns:xlink="http://www.w3.org/1999/xlink" content-type="doi" xlink:type="simple">10.3897/zookeys.1133.94530.figure47</object-id><object-id xmlns:xlink="http://www.w3.org/1999/xlink" content-type="arpha" xlink:type="simple">731A64AD-74D2-5E0F-9211-61A58B6A06C5</object-id><label>Figure 47.</label><caption><p> Female morphology and larval ecology of <italic><tp:taxon-name><tp:taxon-name-part taxon-name-part-type="genus" reg="Phytoliriomyza">Phytoliriomyza</tp:taxon-name-part><tp:taxon-name-part taxon-name-part-type="species" reg="nigroflava">nigroflava</tp:taxon-name-part></tp:taxon-name></italic>sp. nov. <bold>A, B </bold>female postabdomen <bold>A</bold> oviscape and spermatheca <bold>B</bold> tergite 10 <bold>C, D</bold> habitat (<bold>C</bold> type locality <bold>D</bold> at Shirabiso-toge) <bold>E–H</bold> mined thalli of <italic><tp:taxon-name><tp:taxon-name-part taxon-name-part-type="genus" reg="Conocephalum">Conocephalum</tp:taxon-name-part><tp:taxon-name-part taxon-name-part-type="species" reg="salebrosum">salebrosum</tp:taxon-name-part></tp:taxon-name></italic>at type locality. Arrows in <bold>G</bold> and <bold>H</bold> shows internal puparia.</p></caption><graphic xmlns:xlink="http://www.w3.org/1999/xlink" xlink:href="zookeys-1133-001_article-94530__-g047.jpg" position="float" orientation="portrait" xlink:type="simple" id="oo_775421.jpg"><uri content-type="original_file" xlink:type="simple">https://binary.pensoft.net/fig/775421</uri></graphic></fig></tp:treatment-sec><tp:treatment-sec sec-type="Variation" id="SECID0EUYKM"><title>Variation.</title><p>The color of the lateral stripes on the scutum varies among populations, with specimens in the southern population having darker stripes. The number of tubercle-like setae in a comb in male genitalia varies from 5 to 7 among localities.</p></tp:treatment-sec><tp:treatment-sec sec-type="Etymology" id="SECID0EZYKM"><title>Etymology.</title><p> The specific name (<italic>nigra</italic> = black, <italic>flava</italic> = yellow) refers to heterosexually different colors of flagellomere: precisely, the male and female of this species have a yellow and a black flagellomere, respectively.
                    </p></tp:treatment-sec><tp:treatment-sec sec-type="Japanese name" id="SECID0EDZKM"><title>Japanese name.</title><p>Murasame-jagoke-hamoguribae.</p></tp:treatment-sec><tp:treatment-sec sec-type="Host plants" id="SECID0EIZKM"><title>Host plants.</title><p><italic><tp:taxon-name><tp:taxon-name-part taxon-name-part-type="genus" reg="Conocephalum">Conocephalum</tp:taxon-name-part><tp:taxon-name-part taxon-name-part-type="species" reg="salebrosum">salebrosum</tp:taxon-name-part></tp:taxon-name></italic> and <italic><tp:taxon-name><tp:taxon-name-part taxon-name-part-type="genus" reg="Conocephalum">C.</tp:taxon-name-part><tp:taxon-name-part taxon-name-part-type="species" reg="purpureorubrum">purpureorubrum</tp:taxon-name-part></tp:taxon-name></italic> (<tp:taxon-name><tp:taxon-name-part taxon-name-part-type="family">Conocephalaceae</tp:taxon-name-part></tp:taxon-name>).
                    </p></tp:treatment-sec><tp:treatment-sec sec-type="Mine" id="SECID0EJ1KM"><title>Mine.</title><p>Larvae construct linear mines in the thallus in early instars, later entering the midrib, and pupate in the mines (Fig. <xref ref-type="fig" rid="F47">47E–H</xref>).</p></tp:treatment-sec><tp:treatment-sec sec-type="Biological notes" id="SECID0ET1KM"><title>Biological notes.</title><p>The habitats of this species are mesic slopes in subalpine coniferous forests dominated by <italic><tp:taxon-name><tp:taxon-name-part taxon-name-part-type="genus" reg="Abies">Abies</tp:taxon-name-part></tp:taxon-name></italic> spp., <italic><tp:taxon-name><tp:taxon-name-part taxon-name-part-type="genus" reg="Picea">Picea</tp:taxon-name-part></tp:taxon-name></italic> spp. And <italic><tp:taxon-name><tp:taxon-name-part taxon-name-part-type="genus" reg="Betula">Betula</tp:taxon-name-part></tp:taxon-name></italic> spp. (Fig. <xref ref-type="fig" rid="F47">47C, D</xref>). Our rearing records suggest that this species is univoltine, and that adults emerge from overwintered pupae in spring.
                    </p></tp:treatment-sec><tp:treatment-sec sec-type="Distribution" id="SECID0ES2KM"><title>Distribution.</title><p>Japan: Hokkaido, Honshu (Fig. <xref ref-type="fig" rid="F45">45</xref>). The distribution is restricted in cool-temperate subalpine forests in high altitudes.</p></tp:treatment-sec><tp:treatment-sec sec-type="Remarks" id="SECID0E32KM"><title>Remarks.</title><p>This species is unique in that male and female respectively has yellow and black 1<sup>st</sup> flagellomere of antenna; intersexual color dimorphism in 1<sup>st</sup> flagellomere was observed only in this species among the studied species. This species resembles <italic><tp:taxon-name><tp:taxon-name-part taxon-name-part-type="genus" reg="Phytoliriomyza">P.</tp:taxon-name-part><tp:taxon-name-part taxon-name-part-type="species" reg="brunofasciata">brunofasciata</tp:taxon-name-part></tp:taxon-name></italic> and <italic><tp:taxon-name><tp:taxon-name-part taxon-name-part-type="genus" reg="Phytoliriomyza">P.</tp:taxon-name-part><tp:taxon-name-part taxon-name-part-type="species" reg="pallidofasciata">pallidofasciata</tp:taxon-name-part></tp:taxon-name></italic> in having two pairs of dark lateral stripes on scutum and similar genitalia; it is distinguished from them by the color of the two pairs of dark lateral stripes (black in <italic><tp:taxon-name><tp:taxon-name-part taxon-name-part-type="genus" reg="Phytoliriomyza">P.</tp:taxon-name-part><tp:taxon-name-part taxon-name-part-type="species" reg="nigroflava">nigroflava</tp:taxon-name-part></tp:taxon-name></italic>; brown in <italic><tp:taxon-name><tp:taxon-name-part taxon-name-part-type="genus" reg="Phytoliriomyza">P.</tp:taxon-name-part><tp:taxon-name-part taxon-name-part-type="species" reg="brunofasciata">brunofasciata</tp:taxon-name-part></tp:taxon-name></italic>; pale brown in <italic><tp:taxon-name><tp:taxon-name-part taxon-name-part-type="genus" reg="Phytoliriomyza">P.</tp:taxon-name-part><tp:taxon-name-part taxon-name-part-type="species" reg="pallidofasciata">pallidofasciata</tp:taxon-name-part></tp:taxon-name></italic>). It also resembles <italic><tp:taxon-name><tp:taxon-name-part taxon-name-part-type="genus" reg="Phytoliriomyza">P.</tp:taxon-name-part><tp:taxon-name-part taxon-name-part-type="species" reg="bifasciata">bifasciata</tp:taxon-name-part></tp:taxon-name></italic> in having black stripes on scutum; it is distinguished from the latter by the morphology of surstylus of male genitalia (rounded in <italic><tp:taxon-name><tp:taxon-name-part taxon-name-part-type="genus" reg="Phytoliriomyza">P.</tp:taxon-name-part><tp:taxon-name-part taxon-name-part-type="species" reg="nigroflava">nigroflava</tp:taxon-name-part></tp:taxon-name></italic>; elongated in <italic><tp:taxon-name><tp:taxon-name-part taxon-name-part-type="genus" reg="Phytoliriomyza">P.</tp:taxon-name-part><tp:taxon-name-part taxon-name-part-type="species" reg="bifasciata">bifasciata</tp:taxon-name-part></tp:taxon-name></italic>) and the number of the black stripes (two pairs in <italic><tp:taxon-name><tp:taxon-name-part taxon-name-part-type="genus" reg="Phytoliriomyza">P.</tp:taxon-name-part><tp:taxon-name-part taxon-name-part-type="species" reg="nigroflava">nigroflava</tp:taxon-name-part></tp:taxon-name></italic>; one pair in <italic><tp:taxon-name><tp:taxon-name-part taxon-name-part-type="genus" reg="Phytoliriomyza">P.</tp:taxon-name-part><tp:taxon-name-part taxon-name-part-type="species" reg="bifasciata">bifasciata</tp:taxon-name-part></tp:taxon-name></italic>).
                    </p></tp:treatment-sec><tp:treatment-sec><!--Section generated to contain objects referenced in tp:taxon-treatment.--><fig id="F45" position="float" orientation="portrait"><object-id xmlns:xlink="http://www.w3.org/1999/xlink" content-type="doi" xlink:type="simple">10.3897/zookeys.1133.94530.figure45</object-id><object-id xmlns:xlink="http://www.w3.org/1999/xlink" content-type="arpha" xlink:type="simple">5DA7C612-C037-5B9C-BF67-486218592668</object-id><label>Figure 45.</label><caption><p> Locality records of three <italic><tp:taxon-name><tp:taxon-name-part taxon-name-part-type="genus" reg="Phytoliriomyza">Phytoliriomyza</tp:taxon-name-part></tp:taxon-name></italic> species associated with <italic><tp:taxon-name><tp:taxon-name-part taxon-name-part-type="genus" reg="Conocephalum">Conocephalum</tp:taxon-name-part></tp:taxon-name></italic> spp.: <italic><tp:taxon-name><tp:taxon-name-part taxon-name-part-type="genus" reg="Phytoliriomyza">P.</tp:taxon-name-part><tp:taxon-name-part taxon-name-part-type="species" reg="caliginosa">caliginosa</tp:taxon-name-part></tp:taxon-name></italic>,  <italic><tp:taxon-name><tp:taxon-name-part taxon-name-part-type="genus" reg="Phytoliriomyza">P.</tp:taxon-name-part><tp:taxon-name-part taxon-name-part-type="species" reg="ugetsu">ugetsu</tp:taxon-name-part></tp:taxon-name></italic>,  <italic><tp:taxon-name><tp:taxon-name-part taxon-name-part-type="genus" reg="Phytoliriomyza">P.</tp:taxon-name-part><tp:taxon-name-part taxon-name-part-type="species" reg="nigroflava">nigroflava</tp:taxon-name-part></tp:taxon-name></italic> and <italic><tp:taxon-name><tp:taxon-name-part taxon-name-part-type="genus" reg="Phytoliriomyza">P.</tp:taxon-name-part><tp:taxon-name-part taxon-name-part-type="species" reg="brunofasciata">brunofasciata</tp:taxon-name-part></tp:taxon-name></italic>.</p></caption><graphic xmlns:xlink="http://www.w3.org/1999/xlink" xlink:href="zookeys-1133-001_article-94530__-g045.jpg" position="float" orientation="portrait" xlink:type="simple" id="oo_775419.jpg"><uri content-type="original_file" xlink:type="simple">https://binary.pensoft.net/fig/775419</uri></graphic></fig></tp:treatment-sec></tp:taxon-treatment>
