# Supplementary material for: ﻿Diversity underfoot of agromyzids (Agromyzidae, Diptera) mining thalli of liverworts and hornworts
Source: Zookeys. 2022 Nov 30;1133:1–164. doi: 10.3897/zookeys.1133.94530 (PMC9836506; doi:10.3897/zookeys.1133.94530)
Supplement: XML Treatment for Phytoliriomyza brunofasciata [file zookeys.1133.94530-treatment26.xml]

<!DOCTYPE tp:taxon-treatment
  PUBLIC "-//TaxonX//DTD Taxonomic Treatment Publishing DTD v0 20100105//EN" "tax-treatment-NSO.dtd">
<tp:taxon-treatment xmlns:tp="http://www.plazi.org/taxpub"><tp:treatment-meta><kwd-group><label>Taxon classification</label><kwd>
              <named-content content-type="kingdom">Animalia</named-content>
            </kwd><kwd>
              <named-content content-type="order">Diptera</named-content>
            </kwd><kwd>
              <named-content content-type="family">Agromyzidae</named-content>
            </kwd></kwd-group><mixed-citation publication-type="journal"><person-group><name><surname>Kato</surname><given-names>Makoto</given-names></name><name><surname>Yamamori</surname><given-names>Luna</given-names></name><name><surname>Imada</surname><given-names>Yume</given-names></name></person-group><article-title>﻿Diversity underfoot of agromyzids (<tp:taxon-name><tp:taxon-name-part taxon-name-part-type="family">Agromyzidae</tp:taxon-name-part></tp:taxon-name>, <tp:taxon-name><tp:taxon-name-part taxon-name-part-type="order">Diptera</tp:taxon-name-part></tp:taxon-name>) mining thalli of liverworts and hornworts</article-title><source>Zookeys</source><day>30</day><month>11</month><year>2022</year><volume>1133</volume><fpage>1</fpage><lpage>164</lpage><pub-id pub-id-type="doi">10.3897/zookeys.1133.94530</pub-id></mixed-citation></tp:treatment-meta><tp:nomenclature><label>﻿25.﻿</label><tp:taxon-name>
            <object-id xmlns:xlink="http://www.w3.org/1999/xlink" content-type="arpha" xlink:type="simple">6A411C5F-5B58-5EF5-862C-67C2F1B4E11C</object-id>
            <tp:taxon-name-part taxon-name-part-type="genus" reg="Phytoliriomyza">Phytoliriomyza</tp:taxon-name-part>
            <tp:taxon-name-part taxon-name-part-type="species" reg="brunofasciata">brunofasciata</tp:taxon-name-part>
            <object-id xmlns:xlink="http://www.w3.org/1999/xlink" content-type="zoobank" xlink:type="simple">https://zoobank.org/524B0462-AA14-4B7C-83A2-B048C7CFBCFA</object-id>
          </tp:taxon-name><tp:taxon-authority>Kato</tp:taxon-authority><tp:taxon-status xmlns:xlink="http://www.w3.org/1999/xlink" xlink:type="simple">sp. nov.</tp:taxon-status><xref ref-type="fig" rid="F48">Fig. 48</xref></tp:nomenclature><tp:treatment-sec sec-type="Material examined" id="SECID0EXALM"><title>Material examined.</title><p><bold><italic>Holotype</italic></bold><bold>:</bold> Japan: 1♂ (MK-AG-a380), Yashajin-toge, Minami-arupusu, Yamanashi Pref. (<named-content xmlns:xlink="http://www.w3.org/1999/xlink" content-type="dwc:verbatimCoordinates" xlink:type="simple"><named-content content-type="geo-json" specific-use="{&#34;type&#34;:&#34;Point&#34;,&#34;coordinates&#34;:[138.351900,35.632700]}" id="NCID0EHBLM" xlink:type="simple">35.6327°N, 138.3519°E</named-content></named-content>, 1110 m asl), 25-III-2021 (as larva on <italic><tp:taxon-name><tp:taxon-name-part taxon-name-part-type="genus" reg="Conocephalum">C.</tp:taxon-name-part><tp:taxon-name-part taxon-name-part-type="species" reg="salebrosum">salebrosum</tp:taxon-name-part></tp:taxon-name></italic>), emerged on 6-V-2021, NSMT-I-Dip 32038. <bold><italic>Paratypes</italic></bold><bold>:</bold> Japan: 1♀ (MK-AG-a429), same data as holotype, emerged on 5-V-2021, NSMT-I-Dip 32039; 1♂ (MK-AG-a405), Yashajin-toge, Minami-arupusu, Yamanashi Pref., 10-XII-2016 (as larva on <italic><tp:taxon-name><tp:taxon-name-part taxon-name-part-type="genus" reg="Conocephalum">C.</tp:taxon-name-part><tp:taxon-name-part taxon-name-part-type="species" reg="salebrosum">salebrosum</tp:taxon-name-part></tp:taxon-name></italic>), emerged on 3-V-2017, NSMT-I-Dip 32040; 1♀ (MK-AG-498), Akka, Iwaizumi, Iwate Pref., 8-V-2010 (as larva on <italic><tp:taxon-name><tp:taxon-name-part taxon-name-part-type="genus" reg="Conocephalum">C.</tp:taxon-name-part><tp:taxon-name-part taxon-name-part-type="species" reg="salebrosum">salebrosum</tp:taxon-name-part></tp:taxon-name></italic>), emerged on 8-VI-2010, NSMT-I-Dip 32041; 1♂1♀ (MK-AG-a344, a345), Nippara, Okutama, Tokyo Pref., 27-III-2021 (as larva on <italic><tp:taxon-name><tp:taxon-name-part taxon-name-part-type="genus" reg="Conocephalum">C.</tp:taxon-name-part><tp:taxon-name-part taxon-name-part-type="species" reg="salebrosum">salebrosum</tp:taxon-name-part></tp:taxon-name></italic>), emerged on 8-V-2021, NSMT-I-Dip 32042, 32043; 1♂ (MK-AG-a298), Nishiyama-onsen, Hayakawa, Yamanashi Pref., 18-III-2017 (as larva on <italic><tp:taxon-name><tp:taxon-name-part taxon-name-part-type="genus" reg="Conocephalum">C.</tp:taxon-name-part><tp:taxon-name-part taxon-name-part-type="species" reg="salebrosum">salebrosum</tp:taxon-name-part></tp:taxon-name></italic>), emerged on 4-V-2017, NSMT-I-Dip 32044.
                    </p></tp:treatment-sec><tp:treatment-sec sec-type="Other material" id="SECID0EHDLM"><title>Other material.</title><p> Japan: On <italic><tp:taxon-name><tp:taxon-name-part taxon-name-part-type="genus" reg="Conocephalum">Conocephalum</tp:taxon-name-part><tp:taxon-name-part taxon-name-part-type="species" reg="salebrosum">salebrosum</tp:taxon-name-part></tp:taxon-name></italic>: 3♂1♀, Hashigami, Yamane, Kuji, Iwate Pref., 5-V-2012 (as larva), emerged on 5-29–5-VI-2012; 2♂6♀, Mt. Futago, Ogano, Chichibu-gun, Saitama Pref., 28-XI-2014 (as larva), emerged on 19-IV–10-VI-2015; 4♂12♀, Nippara, Okutama, Tokyo Pref., 15-III-2016 (as larva), emerged on 5–13-V-2016; 2♂1♀, Akiyama-go, Sakae-mura, Nagano Pref., 3-V-2015 (as larva), emerged on 26-V–14-VII-2020; 8♂18♀, Yashajin-toge, Minami-arupusu, Yamanashi Pref., 15-V-2018 (as larva), emerged on 1–4-VI-2018; 2♂5♀, Sengataki, Uminokuchi, Minami-maki, Nagano Pref., 28-IV-2014 (as larva), emerged on 3-V–10-VI-2014; 4♂6♀, Azusayama, Kawakami-mura, Nagano Pref., 28-IV-2014 (as larva), emerged on 25–2-V-2014.
                    </p><p>On <italic><tp:taxon-name><tp:taxon-name-part taxon-name-part-type="genus" reg="Conocephalum">Conocephalum</tp:taxon-name-part><tp:taxon-name-part taxon-name-part-type="species" reg="orientalis">orientalis</tp:taxon-name-part></tp:taxon-name></italic>: 1♂, Tairadate, Sotogahama, Higashitsugaru, Aomori Pref., 26-V-2012 (as larva), emerged on 1–15-VI-2012; 1♀, Yusen-kyo, Yamadera, Yamagata Pref., 15-IV-2014 (as larva), emerged on 3-V–3-VI-2014.
                    </p><p>On <italic><tp:taxon-name><tp:taxon-name-part taxon-name-part-type="genus" reg="Conocephalum">Conocephalum</tp:taxon-name-part><tp:taxon-name-part taxon-name-part-type="species" reg="purpureorubrum">purpureorubrum</tp:taxon-name-part></tp:taxon-name></italic>: 2♂1♀, Akka, Iwaizumi, Iwate Pref., 5-V-2012 (as larva), emerged on 2–6-VI-2012; 20♂22♀, Mitsumine-jinja, Chichibu, Saitama Pref., 26-III-2021 (as larva), emerged on 30-IV–2-V-2021; 1♀, Sarukura, Hakuba, Nagano Pref., 9-VI-2013 (as larva), emerged on 22-VII-2013; 1♂, Mitsumine-jinja, Chichibu, Saitama Pref., 13-V-2011 (as larva), emerged on 12-VI-2011.
                    </p></tp:treatment-sec><tp:treatment-sec sec-type="Diagnosis" id="SECID0ESELM"><title>Diagnosis.</title><p> A medium-sized yellow species (wing length 1.9–2.2 mm) having pruinose yellow scutum with a medial and two pairs of gray stripes, a black 1<sup>st</sup> flagellomere, yellow maxillary palpus, yellow halteres, and yellow legs. Male epandrium inner-laterally with a long tubercle-like seta, and inner-basally with a comb comprising 5–7 long fused tubercle-like setae. Larva mines the thallus of <italic><tp:taxon-name><tp:taxon-name-part taxon-name-part-type="genus" reg="Conocephalum">Conocephalum</tp:taxon-name-part><tp:taxon-name-part taxon-name-part-type="species" reg="salebrosum">salebrosum</tp:taxon-name-part></tp:taxon-name></italic>,<italic><tp:taxon-name><tp:taxon-name-part taxon-name-part-type="genus" reg="Conocephalum">C.</tp:taxon-name-part><tp:taxon-name-part taxon-name-part-type="species" reg="orientalis">orientalis</tp:taxon-name-part></tp:taxon-name></italic> and <italic><tp:taxon-name><tp:taxon-name-part taxon-name-part-type="genus" reg="Conocephalum">C.</tp:taxon-name-part><tp:taxon-name-part taxon-name-part-type="species" reg="purpureorubrum">purpureorubrum</tp:taxon-name-part></tp:taxon-name></italic>.
                    </p></tp:treatment-sec><tp:treatment-sec sec-type="Description" id="SECID0E3FLM"><title>Description.</title><p><bold>Adult male</bold> (Fig. <xref ref-type="fig" rid="F48">48A–E</xref>). 
                    </p><p><bold><italic>Head</italic></bold><bold>:</bold> Head yellow, with back of head dark brown excluding margins (Fig. <xref ref-type="fig" rid="F48">48C</xref>). Antenna porrect, first flagellomere black, pedicel and scape yellow (Fig. <xref ref-type="fig" rid="F48">48B</xref>). Arista subbasal, black, pubescent. Clypeus, face, gena, parafacial and postgena yellow. Proboscis normal, yellow; palpus yellow, cylindrical (Fig. <xref ref-type="fig" rid="F48">48C</xref>). <bold><italic>Chaetotaxy</italic></bold><bold>:</bold> Front orbitals three pairs; one <abbrev xmlns:xlink="http://www.w3.org/1999/xlink" xlink:title="inferior orbital setae" id="ABBRID0EBHLM" xlink:type="simple">ori</abbrev> directed inward; two <abbrev xmlns:xlink="http://www.w3.org/1999/xlink" xlink:title="superior orbital setae" id="ABBRID0EFHLM" xlink:type="simple">ors</abbrev> directed upward (Fig. <xref ref-type="fig" rid="F48">48D</xref>). Orbital setulae minute and erect, in a single row.
                    </p><fig id="F48" position="float" orientation="portrait"><object-id xmlns:xlink="http://www.w3.org/1999/xlink" content-type="doi" xlink:type="simple">10.3897/zookeys.1133.94530.figure48</object-id><object-id xmlns:xlink="http://www.w3.org/1999/xlink" content-type="arpha" xlink:type="simple">902910FB-D484-591F-95CC-C4032E3A1D4E</object-id><label>Figure 48.</label><caption><p><italic><tp:taxon-name><tp:taxon-name-part taxon-name-part-type="genus" reg="Phytoliriomyza">Phytoliriomyza</tp:taxon-name-part><tp:taxon-name-part taxon-name-part-type="species" reg="brunofasciata">brunofasciata</tp:taxon-name-part></tp:taxon-name></italic>sp. nov. <bold>A–E </bold>holotype male <bold>A</bold> habitus<bold> B</bold> dorsal <bold>C</bold> frontal <bold>D</bold> dorsal <bold>E</bold> posterior <bold>F</bold> paratype female (MK-AG-a42), dorsal <bold>G–J</bold> male genitalia <bold>G</bold> whole genitalia, ventral <bold>H</bold> phallic complex, ventral<bold> I</bold> epandrium, ventral <bold>J</bold> ejaculatory apodeme, dorsal <bold>L, M</bold> female postabdomen <bold>L</bold> oviscape and spermatheca <bold>M</bold> tergite 10 <bold>N</bold> habitat at Nishiyama-onsen <bold>O–R</bold> mined thalli of <italic><tp:taxon-name><tp:taxon-name-part taxon-name-part-type="genus" reg="Conocephalum">Conocephalum</tp:taxon-name-part><tp:taxon-name-part taxon-name-part-type="species" reg="salebrosum">salebrosum</tp:taxon-name-part></tp:taxon-name></italic>. Arrows in <bold>Q</bold> and <bold>R</bold> indicate puparia.</p></caption><graphic xmlns:xlink="http://www.w3.org/1999/xlink" xlink:href="zookeys-1133-001_article-94530__-g048.jpg" position="float" orientation="portrait" xlink:type="simple" id="oo_775422.jpg"><uri content-type="original_file" xlink:type="simple">https://binary.pensoft.net/fig/775422</uri></graphic></fig><p><bold><italic>Thorax</italic></bold><bold>:</bold> Thorax pruinose. Scutum yellow with a medial brown stripe on anterior 2/3, with a pair of narrow brown supra-alar stripes and a pair of wider brown intra-alar stripes, which adjoin a pair of lateral presutural brown ovoid spots (Fig. <xref ref-type="fig" rid="F48">48D</xref>). Scutellum and subscutellum yellow. Mediotergite and anatergite brown, katatergite yellow with venter brown (Fig. <xref ref-type="fig" rid="F48">48E</xref>). Pleuron yellow with venter of katepisternum and meron brown (Fig. <xref ref-type="fig" rid="F48">48B</xref>). Haltere yellow. Calypter margin and hairs gray. Leg segments entirely yellow; tibia and tarsus darker (Fig. <xref ref-type="fig" rid="F48">48A</xref>). <bold><italic>Chaetotaxy</italic></bold><bold>:</bold> Scutum with 1+3 dorsocentrals, shortened anteriorly. Acrostichal setulae seven or eight pairs in two rows. <bold><italic>Wing</italic></bold>: Wing length 2.2 mm, costa reaching M<sub>1</sub>. Length of ultimate section of vein M<sub>4</sub> divided by penultimate section 1.1–1.2.
                    </p><p><bold><italic>Abdomen</italic></bold><bold>:</bold> Abdomen dorsally subshiny yellow; epandrium brown. <bold><italic>Genitalia</italic></bold><bold>:</bold> (Fig. <xref ref-type="fig" rid="F48">48G–J</xref>) Epandrium rounded apically; inner-lateral surface with a long tubercle-like seta; inner-anterior surface with a comb comprising six or seven fused (rarely unfused in part) long tubercle-like setae (rarely unfused in part) and an irregular row of several (2–3) short tubercle-like setae immediately outward from the comb (Fig. <xref ref-type="fig" rid="F48">48I</xref>). Surstylus rounded, directed inwards, setose apically, with one long tubercle-like seta on posterior margin (Fig. <xref ref-type="fig" rid="F48">48I</xref>). Cercus narrow, setose. Subepandrial sclerite V-shaped in a posterior view; a pair of dorsal lobes, each with one seta. Hypandrium slightly sclerotized along outer margin (Fig. <xref ref-type="fig" rid="F48">48I</xref>). Postgonite bare, goose barnacle-shaped, rounded apically (Fig. <xref ref-type="fig" rid="F48">48G</xref>). Phallophorus with deep incision below, articulated with phallapodeme, fused to epiphallus (Fig. <xref ref-type="fig" rid="F48">48H</xref>). Basiphallus with pale broad lateral plate on left side and lightly sclerotized dorsal margin (Fig. <xref ref-type="fig" rid="F48">48G</xref>). Hypophallus hood-shaped, membranous; covered with microtrichia ventrally; medially with a pair of dark fused, ventrally incurved, narrow sclerites (Fig. <xref ref-type="fig" rid="F48">48G, H</xref>). Paraphallus membranous, rounded or like 4-winged; paraphalli diverging, angled anteroventrally, jointed basally (Fig. <xref ref-type="fig" rid="F48">48H</xref>). Mesophallus dark, cylindrical, as long as distiphallus. Distiphallus comprising one pair of stout tubules basally parallel to each other; basal half composed of ventral dark subtriangular sclerite and weaker medial region; distal half cylindrical, dorsally pigmented, with truncated unpigmented apex (Fig. <xref ref-type="fig" rid="F48">48H</xref>). Ejaculatory apodeme pale brown, with fan-shaped blade and broad stalk; base wide to one side; sperm pump clear (Fig. <xref ref-type="fig" rid="F48">48J</xref>).
                    </p><p><bold>Female</bold> (Fig. <xref ref-type="fig" rid="F48">48F</xref>). Similar to male, but larger, first flagellomere black, rarely base yellowish; pedicel and scape yellow. Wing length 2.3 mm. <bold><italic>Postabdomen</italic></bold><bold>:</bold> (Fig. <xref ref-type="fig" rid="F48">48L, M</xref>) Oviscape dark brown, setigerous (Fig. <xref ref-type="fig" rid="F48">48L</xref>). Tergite 10 trifurcate, laterally uniting narrow pleural sclerites (Fig. <xref ref-type="fig" rid="F48">48M</xref>). Each cercus with two stout, apical, trichoid sensilla, 1/3 length of cercus (Fig. <xref ref-type="fig" rid="F48">48M</xref>). Spermathecae orbicular (Fig. <xref ref-type="fig" rid="F48">48A</xref>).
                    </p><p><bold>Immatures.</bold> (Fig. <xref ref-type="fig" rid="F48">48Q</xref>) Puparium internal, slender, and brown.
                    </p></tp:treatment-sec><tp:treatment-sec sec-type="Etymology" id="SECID0E3NLM"><title>Etymology.</title><p> The specific name (<italic>brunus</italic> = brown, <italic>fascia</italic> = stripe) refers to the brown stripes on the scutum.
                    </p></tp:treatment-sec><tp:treatment-sec sec-type="Japanese name" id="SECID0EGOLM"><title>Japanese name.</title><p>Harusame-jagoke-hamoguribae.</p></tp:treatment-sec><tp:treatment-sec sec-type="Host plants" id="SECID0ELOLM"><title>Host plants.</title><p><italic><tp:taxon-name><tp:taxon-name-part taxon-name-part-type="genus" reg="Conocephalum">Conocephalum</tp:taxon-name-part><tp:taxon-name-part taxon-name-part-type="species" reg="salebrosum">salebrosum</tp:taxon-name-part></tp:taxon-name></italic>,<italic><tp:taxon-name><tp:taxon-name-part taxon-name-part-type="genus" reg="Conocephalum">C.</tp:taxon-name-part><tp:taxon-name-part taxon-name-part-type="species" reg="orientalis">orientalis</tp:taxon-name-part></tp:taxon-name></italic> and <italic><tp:taxon-name><tp:taxon-name-part taxon-name-part-type="genus" reg="Conocephalum">C.</tp:taxon-name-part><tp:taxon-name-part taxon-name-part-type="species" reg="purpureorubrum">purpureorubrum</tp:taxon-name-part></tp:taxon-name></italic> (<tp:taxon-name><tp:taxon-name-part taxon-name-part-type="family">Conocephalaceae</tp:taxon-name-part></tp:taxon-name>) growing on mesic soils in cool-temperate broadleaf deciduous forests.
                    </p></tp:treatment-sec><tp:treatment-sec sec-type="Mine" id="SECID0EYPLM"><title>Mine.</title><p>Larvae construct linear mines in the thallus in early instars, later entering the midrib, and pupate in the mines (Fig. <xref ref-type="fig" rid="F48">48O–R</xref>).</p></tp:treatment-sec><tp:treatment-sec sec-type="Biological notes" id="SECID0ECQLM"><title>Biological notes.</title><p> The habitats of this species are stream banks and mesic slopes in cool temperate deciduous forests dominated by <italic><tp:taxon-name><tp:taxon-name-part taxon-name-part-type="genus" reg="Fagus">Fagus</tp:taxon-name-part><tp:taxon-name-part taxon-name-part-type="species" reg="crenata">crenata</tp:taxon-name-part></tp:taxon-name></italic>,<italic><tp:taxon-name><tp:taxon-name-part taxon-name-part-type="genus" reg="Cercidiphyllum">Cercidiphyllum</tp:taxon-name-part><tp:taxon-name-part taxon-name-part-type="species" reg="japonicum">japonicum</tp:taxon-name-part></tp:taxon-name></italic>, and <italic><tp:taxon-name><tp:taxon-name-part taxon-name-part-type="genus" reg="Quercus">Quercus</tp:taxon-name-part><tp:taxon-name-part taxon-name-part-type="species" reg="crispula">crispula</tp:taxon-name-part></tp:taxon-name></italic> (Fig. <xref ref-type="fig" rid="F48">48N</xref>). Our rearing records suggest that this species is univoltine, and that adults emerge from overwintered pupae in spring.
                    </p></tp:treatment-sec><tp:treatment-sec sec-type="Distribution" id="SECID0EORLM"><title>Distribution.</title><p>Japan: Hokkaido, Honshu (Fig. <xref ref-type="fig" rid="F45">45</xref>). The distribution is restricted to broadleaf deciduous forests in the cool temperate zone at high altitudes.</p></tp:treatment-sec><tp:treatment-sec sec-type="Remarks" id="SECID0EYRLM"><title>Remarks.</title><p> This species resembles <italic><tp:taxon-name><tp:taxon-name-part taxon-name-part-type="genus" reg="Phytoliriomyza">P.</tp:taxon-name-part><tp:taxon-name-part taxon-name-part-type="species" reg="nigroflava">nigroflava</tp:taxon-name-part></tp:taxon-name></italic>,<italic><tp:taxon-name><tp:taxon-name-part taxon-name-part-type="genus" reg="Phytoliriomyza">P.</tp:taxon-name-part><tp:taxon-name-part taxon-name-part-type="species" reg="pallidofasciata">pallidofasciata</tp:taxon-name-part></tp:taxon-name></italic>, and <italic><tp:taxon-name><tp:taxon-name-part taxon-name-part-type="genus" reg="Phytoliriomyza">P.</tp:taxon-name-part><tp:taxon-name-part taxon-name-part-type="species" reg="bifasciata">bifasciata</tp:taxon-name-part></tp:taxon-name></italic> in having two pairs of dark lateral stripes on the scutum; it is distinguished from them by the color of the stripes (brown in <italic><tp:taxon-name><tp:taxon-name-part taxon-name-part-type="genus" reg="Phytoliriomyza">P.</tp:taxon-name-part><tp:taxon-name-part taxon-name-part-type="species" reg="brunofasciata">brunofasciata</tp:taxon-name-part></tp:taxon-name></italic>; black in <italic><tp:taxon-name><tp:taxon-name-part taxon-name-part-type="genus" reg="Phytoliriomyza">P.</tp:taxon-name-part><tp:taxon-name-part taxon-name-part-type="species" reg="nigroflava">nigroflava</tp:taxon-name-part></tp:taxon-name></italic>; pale brown in <italic><tp:taxon-name><tp:taxon-name-part taxon-name-part-type="genus" reg="Phytoliriomyza">P.</tp:taxon-name-part><tp:taxon-name-part taxon-name-part-type="species" reg="pallidofasciata">pallidofasciata</tp:taxon-name-part></tp:taxon-name></italic>; inner pairs black and outer pairs pale brown in <italic><tp:taxon-name><tp:taxon-name-part taxon-name-part-type="genus" reg="Phytoliriomyza">P.</tp:taxon-name-part><tp:taxon-name-part taxon-name-part-type="species" reg="bifasciata">bifasciata</tp:taxon-name-part></tp:taxon-name></italic>).
                    </p></tp:treatment-sec><tp:treatment-sec><!--Section generated to contain objects referenced in tp:taxon-treatment.--><fig id="F45" position="float" orientation="portrait"><object-id xmlns:xlink="http://www.w3.org/1999/xlink" content-type="doi" xlink:type="simple">10.3897/zookeys.1133.94530.figure45</object-id><object-id xmlns:xlink="http://www.w3.org/1999/xlink" content-type="arpha" xlink:type="simple">5DA7C612-C037-5B9C-BF67-486218592668</object-id><label>Figure 45.</label><caption><p> Locality records of three <italic><tp:taxon-name><tp:taxon-name-part taxon-name-part-type="genus" reg="Phytoliriomyza">Phytoliriomyza</tp:taxon-name-part></tp:taxon-name></italic> species associated with <italic><tp:taxon-name><tp:taxon-name-part taxon-name-part-type="genus" reg="Conocephalum">Conocephalum</tp:taxon-name-part></tp:taxon-name></italic> spp.: <italic><tp:taxon-name><tp:taxon-name-part taxon-name-part-type="genus" reg="Phytoliriomyza">P.</tp:taxon-name-part><tp:taxon-name-part taxon-name-part-type="species" reg="caliginosa">caliginosa</tp:taxon-name-part></tp:taxon-name></italic>,  <italic><tp:taxon-name><tp:taxon-name-part taxon-name-part-type="genus" reg="Phytoliriomyza">P.</tp:taxon-name-part><tp:taxon-name-part taxon-name-part-type="species" reg="ugetsu">ugetsu</tp:taxon-name-part></tp:taxon-name></italic>,  <italic><tp:taxon-name><tp:taxon-name-part taxon-name-part-type="genus" reg="Phytoliriomyza">P.</tp:taxon-name-part><tp:taxon-name-part taxon-name-part-type="species" reg="nigroflava">nigroflava</tp:taxon-name-part></tp:taxon-name></italic> and <italic><tp:taxon-name><tp:taxon-name-part taxon-name-part-type="genus" reg="Phytoliriomyza">P.</tp:taxon-name-part><tp:taxon-name-part taxon-name-part-type="species" reg="brunofasciata">brunofasciata</tp:taxon-name-part></tp:taxon-name></italic>.</p></caption><graphic xmlns:xlink="http://www.w3.org/1999/xlink" xlink:href="zookeys-1133-001_article-94530__-g045.jpg" position="float" orientation="portrait" xlink:type="simple" id="oo_775419.jpg"><uri content-type="original_file" xlink:type="simple">https://binary.pensoft.net/fig/775419</uri></graphic></fig></tp:treatment-sec></tp:taxon-treatment>
