# Supplementary material for: ﻿Diversity underfoot of agromyzids (Agromyzidae, Diptera) mining thalli of liverworts and hornworts
Source: Zookeys. 2022 Nov 30;1133:1–164. doi: 10.3897/zookeys.1133.94530 (PMC9836506; doi:10.3897/zookeys.1133.94530)
Supplement: XML Treatment for Phytoliriomyza pallidofasciata [file zookeys.1133.94530-treatment27.xml]

<!DOCTYPE tp:taxon-treatment
  PUBLIC "-//TaxonX//DTD Taxonomic Treatment Publishing DTD v0 20100105//EN" "tax-treatment-NSO.dtd">
<tp:taxon-treatment xmlns:tp="http://www.plazi.org/taxpub"><tp:treatment-meta><kwd-group><label>Taxon classification</label><kwd>
              <named-content content-type="kingdom">Animalia</named-content>
            </kwd><kwd>
              <named-content content-type="order">Diptera</named-content>
            </kwd><kwd>
              <named-content content-type="family">Agromyzidae</named-content>
            </kwd></kwd-group><mixed-citation publication-type="journal"><person-group><name><surname>Kato</surname><given-names>Makoto</given-names></name><name><surname>Yamamori</surname><given-names>Luna</given-names></name><name><surname>Imada</surname><given-names>Yume</given-names></name></person-group><article-title>﻿Diversity underfoot of agromyzids (<tp:taxon-name><tp:taxon-name-part taxon-name-part-type="family">Agromyzidae</tp:taxon-name-part></tp:taxon-name>, <tp:taxon-name><tp:taxon-name-part taxon-name-part-type="order">Diptera</tp:taxon-name-part></tp:taxon-name>) mining thalli of liverworts and hornworts</article-title><source>Zookeys</source><day>30</day><month>11</month><year>2022</year><volume>1133</volume><fpage>1</fpage><lpage>164</lpage><pub-id pub-id-type="doi">10.3897/zookeys.1133.94530</pub-id></mixed-citation></tp:treatment-meta><tp:nomenclature><label>﻿26.﻿</label><tp:taxon-name>
            <object-id xmlns:xlink="http://www.w3.org/1999/xlink" content-type="arpha" xlink:type="simple">D6B14157-6CCE-5DCB-81FD-78514B4D73F6</object-id>
            <tp:taxon-name-part taxon-name-part-type="genus" reg="Phytoliriomyza">Phytoliriomyza</tp:taxon-name-part>
            <tp:taxon-name-part taxon-name-part-type="species" reg="pallidofasciata">pallidofasciata</tp:taxon-name-part>
            <object-id xmlns:xlink="http://www.w3.org/1999/xlink" content-type="zoobank" xlink:type="simple">https://zoobank.org/C8B683ED-E6C7-401F-ADF4-73F11F414EF8</object-id>
          </tp:taxon-name><tp:taxon-authority>Kato</tp:taxon-authority><tp:taxon-status xmlns:xlink="http://www.w3.org/1999/xlink" xlink:type="simple">sp. nov.</tp:taxon-status><xref ref-type="fig" rid="F49">Fig. 49</xref></tp:nomenclature><tp:treatment-sec sec-type="Material examined" id="SECID0EPVLM"><title>Material examined.</title><p><bold><italic>Holotype</italic></bold><bold>:</bold> Japan: 1♂ (MK-AG-a519), Tazukawa-keikoku, Katsuura, Tokushima Pref. (<named-content xmlns:xlink="http://www.w3.org/1999/xlink" content-type="dwc:verbatimCoordinates" xlink:type="simple"><named-content content-type="geo-json" specific-use="{&#34;type&#34;:&#34;Point&#34;,&#34;coordinates&#34;:[134.458000,33.890700]}" id="NCID0E3VLM" xlink:type="simple">33.8907°N,134.4580°E</named-content></named-content>, 310 m asl), 30-III-2021 (as larva), emerged on 27-IV-2021, NSMT-I-Dip 32045. <bold><italic>Paratypes</italic></bold><bold>:</bold> Japan: 1♂2♀ (MK-AG-a538, a520, a537), same data as holotype, emerged on 27-IV–1-V-2016, NSMT-I-Dip 32046–32048; 1♀ (MK-AG-676), Asahi-daki, Shuzenji, Izu, Shizuoka Pref., 7-III-2012 (as larva), emerged on 20-IV-2012, NSMT-I-Dip 32049; 1♀ (MK-AG-a240) Mt. Ichifusa, Mizukami, Kuma, Kumamoto Pref., 14-XII-2012 (as larva), emerged on 22-III-2013, NSMT-I-Dip 32050.
                    </p></tp:treatment-sec><tp:treatment-sec sec-type="Other material" id="SECID0EFWLM"><title>Other material.</title><p>Japan: 3♂1♀, Momiki, Izumi, Yatsushiro, Kumamoto Pref., 23-III-2015 (as larva), emerged on ?-VI-2015; 2♂, Yoro-keikoku, Otaki, Isumi, Chiba Pref., 17-III-2016 (as larva), emerged on 18–20-IV-2016; 1♂2♀, Amagi-toge, Izu, Shizuoka Pref., 19-IV-2012 (as larva), emerged on 8-V–3-VI-2021; 2♂2♀, Kuki, Owase, Mie Pref., 29-III-2019 (as larva), emerged on 9–30-IV-2019; 1♀, Takinohai, Kozagawa, Wakayama Pref., 13-IV-2014 (as larva), emerged on 19-IV-2014; 2♀, Wabuka, Kushimoto, Wakayama Pref., 4-V-2012 (as larva), emerged on 9-IV-2012; 7♂8♀, Narutaki, Ichiu, Tsurugi, Tokushima Pref., 31-III-2021 (as larva), emerged on 28-IV–20-V-2021; 1♂2♀, Yasui-keikoku, Niyodogawa, Agawa, Kochi Pref., 27-II-2011 (as larva), emerged on 25-IV-2011; 3♀, Mt. Kosho, Asakura, Fukuoka Pref., 11-IV-2010 (as larva), emerged on 1–13-V-2016; 1♂, Amagi-toge, Izu, Kaeda-keikoku, Kagamisu, Miyazaki, Miyazaki Pref. Pref., 11-IV-2021 (as larva), emerged on 19-IV-2021.</p></tp:treatment-sec><tp:treatment-sec sec-type="Diagnosis" id="SECID0EKWLM"><title>Diagnosis.</title><p> A medium-sized yellow species (wing length 1.9–2.0 mm) having pruinose yellow scutum with two pairs of pale brown stripes, a black 1<sup>st</sup> flagellomere, yellow maxillary palpus, yellow halteres, and yellow legs. Male epandrium inner-laterally with an extended, apically flattened tubercle-like seta, and inner-basally with a comb comprising 3–5 long fused tubercle-like setae. Larva mines the thallus of <italic><tp:taxon-name><tp:taxon-name-part taxon-name-part-type="genus" reg="Conocephalum">Conocephalum</tp:taxon-name-part><tp:taxon-name-part taxon-name-part-type="species" reg="orientalis">orientalis</tp:taxon-name-part></tp:taxon-name></italic>.
                    </p></tp:treatment-sec><tp:treatment-sec sec-type="Description" id="SECID0E4WLM"><title>Description.</title><p><bold>Adult male</bold> (Fig. <xref ref-type="fig" rid="F49">49A–E</xref>).
                    </p><p><bold><italic>Head</italic></bold><bold>:</bold> Head yellow, with back of head dark brown excluding margins (Fig. <xref ref-type="fig" rid="F49">49C</xref>). Antenna porrect, first flagellomere black, pedicel and scape yellow (Fig. <xref ref-type="fig" rid="F49">49B</xref>). Arista subbasal, black, pubescent. Clypeus, face, gena, parafacial and postgena yellow. Proboscis normal, yellow; palpus yellow, cylindrical (Fig. <xref ref-type="fig" rid="F49">49C</xref>). <bold><italic>Chaetotaxy</italic></bold><bold>:</bold> Front orbitals three pairs; one <abbrev xmlns:xlink="http://www.w3.org/1999/xlink" xlink:title="inferior orbital setae" id="ABBRID0ECYLM" xlink:type="simple">ori</abbrev> directed inward; two <abbrev xmlns:xlink="http://www.w3.org/1999/xlink" xlink:title="superior orbital setae" id="ABBRID0EGYLM" xlink:type="simple">ors</abbrev> directed upward (Fig. <xref ref-type="fig" rid="F49">49B</xref>). Orbital setulae minute and erect, in a single row.
                    </p><fig id="F49" position="float" orientation="portrait"><object-id xmlns:xlink="http://www.w3.org/1999/xlink" content-type="doi" xlink:type="simple">10.3897/zookeys.1133.94530.figure49</object-id><object-id xmlns:xlink="http://www.w3.org/1999/xlink" content-type="arpha" xlink:type="simple">BF1A9E89-52CD-54E3-9D9B-85569CA6E291</object-id><label>Figure 49.</label><caption><p><italic><tp:taxon-name><tp:taxon-name-part taxon-name-part-type="genus" reg="Phytoliriomyza">Phytoliriomyza</tp:taxon-name-part><tp:taxon-name-part taxon-name-part-type="species" reg="pallidofasciata">pallidofasciata</tp:taxon-name-part></tp:taxon-name></italic>sp. nov. <bold>A–E </bold>holotype male <bold>A</bold> habitus <bold>B</bold> dorsal <bold>C</bold> frontal <bold>D</bold> dorsal <bold>E</bold> posterior <bold>F</bold> paratype female (MK-AG-a520), dorsal <bold>G–J</bold> male genitalia <bold>G</bold> whole genitalia <bold>H</bold> ejaculatory apodeme, lateral <bold>I</bold> phallic complex, lateral <bold>J</bold> epandrium, ventral <bold>K</bold> live fly <bold>L, M</bold> female postabdomen <bold>L</bold> oviscape and spermatheca <bold>M</bold> tergite 10 <bold>N–P</bold> mined thalli of <italic><tp:taxon-name><tp:taxon-name-part taxon-name-part-type="genus" reg="Conocephalum">Conocephalum</tp:taxon-name-part><tp:taxon-name-part taxon-name-part-type="species" reg="orientalis">orientalis</tp:taxon-name-part></tp:taxon-name></italic>. An arrow in <bold>O</bold> indicates an internal puparium.</p></caption><graphic xmlns:xlink="http://www.w3.org/1999/xlink" xlink:href="zookeys-1133-001_article-94530__-g049.jpg" position="float" orientation="portrait" xlink:type="simple" id="oo_775423.jpg"><uri content-type="original_file" xlink:type="simple">https://binary.pensoft.net/fig/775423</uri></graphic></fig><p><bold><italic>Thorax</italic></bold><bold>:</bold> Thorax pruinose. Scutum yellow with a medial brownish yellow stripe on anterior 2/3, with a pair of narrow pale brown supra-alar stripes and a pair of wider pale brown intra-alar stripes, which adjoin a pair of lateral presutural pale brown ovoid spots (Fig. <xref ref-type="fig" rid="F49">49B</xref>). Scutellum, subscutellum, mediotergite, anatergite and katatergite yellow (Fig. <xref ref-type="fig" rid="F49">49E</xref>). Pleuron entirely yellow (Fig. <xref ref-type="fig" rid="F49">49B</xref>). Haltere yellow. Calypter margin and hairs gray. Leg segments entirely yellow; tibia and tarsus darker. <bold><italic>Chaetotaxy</italic></bold><bold>:</bold> Scutum with 1+3 dorsocentrals, shortened anteriorly (Fig. <xref ref-type="fig" rid="F49">49D</xref>). Acrostichal setulae eight or nine pairs in two irregular rows. <bold><italic>Wing</italic></bold><bold>:</bold> Wing length 2.0 mm, costa reaching M<sub>1</sub> (Fig. <xref ref-type="fig" rid="F49">49A</xref>). Length of ultimate section of vein M<sub>4</sub> divided by penultimate section 1.1–1.3.
                    </p><p><bold><italic>Abdomen</italic></bold><bold>:</bold> Abdomen dorsally subshiny yellow; epandrium brown (Fig. <xref ref-type="fig" rid="F49">49E</xref>). <bold><italic>Genitalia</italic></bold><bold>:</bold> (Fig. <xref ref-type="fig" rid="F49">49</xref>) Epandrium rounded apically;inner-lateral surface with an elongated tubercle-like seta, whose tip papillate; inner-anterior surface with a comb comprising six or seven fused long tubercle-like setae (rarely unfused in part) and a row of 2–5 short tubercle-like setae immediately outward from the comb (Fig. <xref ref-type="fig" rid="F49">49J</xref>). Surstylus rounded, directed inwards, setose apically, with one long tubercle-like seta on posterior margin (Fig. <xref ref-type="fig" rid="F49">49J</xref>). Cercus narrow, setose. Subepandrial sclerite V-shaped in a posterior view; dorsal lobe plate-like, with a pair of setae basally (Fig. <xref ref-type="fig" rid="F49">49J</xref>). Hypandrium slightly sclerotized along outer margin (Fig. <xref ref-type="fig" rid="F49">49G</xref>). Postgonite bare and goose barnacle-shaped (Fig. <xref ref-type="fig" rid="F49">49G</xref>). Phallophorus with deep incision below, articulated with phallapodeme, fused to epiphallus (Fig. <xref ref-type="fig" rid="F49">49G, I</xref>). Basiphallus with broad plate on left side and lightly sclerotized anterodorsal margin (Fig. <xref ref-type="fig" rid="F49">49G</xref>). Hypophallus membranous, covered with microtrichia ventrally; with margins lightly sclerotized; medially with a pair of dark fused, ventrally incurved narrow sclerites; a small tubule protruding ventrally from subdistal center of the membrane (Fig. <xref ref-type="fig" rid="F49">49I</xref>). Paraphallus absent. Mesophallus dark, cylindrical, as long as distiphallus (Fig. <xref ref-type="fig" rid="F49">49I</xref>). Distiphallus comprising one pair of stout tubules basally parallel to each other; basal half composed of ventral dark subtriangular sclerite and weaker medial region; distal half cylindrical, pigmented, with inflated, truncated apex (Fig. <xref ref-type="fig" rid="F49">49I</xref>). Ejaculatory apodeme pale brown, with fan-shaped blade and broad stalk; base wide to one side; sperm pump clear (Fig. <xref ref-type="fig" rid="F49">49H</xref>).
                    </p><p><bold>Female</bold> (Fig. <xref ref-type="fig" rid="F49">49F</xref>). Similar to male, mediotergite sometimes brownish. Wing length 1.9 mm. <bold><italic>Postabdomen</italic></bold><bold>:</bold> (Fig. <xref ref-type="fig" rid="F49">49L, M</xref>) Oviscape dark brown, setigerous (Fig. <xref ref-type="fig" rid="F49">49L</xref>). Tergite 10 trifurcate, laterally uniting narrow pleural sclerites (Fig. <xref ref-type="fig" rid="F49">49M</xref>). Each cercus with two stout, apical, trichoid sensilla, 1/3 length of cercus (Fig. <xref ref-type="fig" rid="F49">49M</xref>). Spermathecae semi-orbicular, with truncate proximal ends (Fig. <xref ref-type="fig" rid="F49">49L</xref>).
                    </p></tp:treatment-sec><tp:treatment-sec sec-type="Variation" id="SECID0EA6LM"><title>Variation.</title><p>The color of the lateral stripes on the scutum varied among populations, but a geographical cline was not observed. The number of tubercle-like setae in a comb of the male epandrium varied from 5 to 6 among localities.</p></tp:treatment-sec><tp:treatment-sec sec-type="Etymology" id="SECID0EF6LM"><title>Etymology.</title><p> The specific name (<italic>pallidus</italic> = pale, <italic>fascia</italic> = stripe) refers to the two pairs of pale brown stripes on the scutum.
                    </p></tp:treatment-sec><tp:treatment-sec sec-type="Japanese name" id="SECID0EP6LM"><title>Japanese name.</title><p>Kirisame-jagoke-hamoguribae.</p></tp:treatment-sec><tp:treatment-sec sec-type="Host plant" id="SECID0EU6LM"><title>Host plant.</title><p><italic><tp:taxon-name><tp:taxon-name-part taxon-name-part-type="genus" reg="Conocephalum">Conocephalum</tp:taxon-name-part><tp:taxon-name-part taxon-name-part-type="species" reg="orientalis">orientalis</tp:taxon-name-part></tp:taxon-name></italic> (<tp:taxon-name><tp:taxon-name-part taxon-name-part-type="family">Conocephalaceae</tp:taxon-name-part></tp:taxon-name>).
                    </p></tp:treatment-sec><tp:treatment-sec sec-type="Mine" id="SECID0EKAMM"><title>Mine.</title><p>Larvae construct linear mines in the thallus in early instars, later entering the midrib, and pupate in the mines (Fig. <xref ref-type="fig" rid="F49">49N–P</xref>).</p></tp:treatment-sec><tp:treatment-sec sec-type="Biological notes" id="SECID0EUAMM"><title>Biological notes.</title><p>The habitats of this species are stream banks and mesic slopes in warm temperate evergreen forests dominated by <italic><tp:taxon-name><tp:taxon-name-part taxon-name-part-type="genus" reg="Castanopsis">Castanopsis</tp:taxon-name-part><tp:taxon-name-part taxon-name-part-type="species" reg="cuspidata">cuspidata</tp:taxon-name-part></tp:taxon-name></italic> and <italic><tp:taxon-name><tp:taxon-name-part taxon-name-part-type="genus" reg="Quercus">Quercus</tp:taxon-name-part><tp:taxon-name-part taxon-name-part-type="species" reg="glauca">glauca</tp:taxon-name-part></tp:taxon-name></italic>. Our rearing records suggest that this species is univoltine, and that adults emerge from overwintered pupae in spring.
                    </p></tp:treatment-sec><tp:treatment-sec sec-type="Distribution" id="SECID0EQBMM"><title>Distribution.</title><p>Japan: Honshu, Shikoku and Kyushu (Fig. <xref ref-type="fig" rid="F50">50</xref>).</p><fig id="F50" position="float" orientation="portrait"><object-id xmlns:xlink="http://www.w3.org/1999/xlink" content-type="doi" xlink:type="simple">10.3897/zookeys.1133.94530.figure50</object-id><object-id xmlns:xlink="http://www.w3.org/1999/xlink" content-type="arpha" xlink:type="simple">5B0695A3-CC81-5BCE-98C0-D29840AC42D5</object-id><label>Figure 50</label><caption><p>Locality records of three <italic><tp:taxon-name><tp:taxon-name-part taxon-name-part-type="genus" reg="Phytoliriomyza">Phytoliriomyza</tp:taxon-name-part></tp:taxon-name></italic> species associated with <italic><tp:taxon-name><tp:taxon-name-part taxon-name-part-type="genus" reg="Conocephalum">Conocephalum</tp:taxon-name-part></tp:taxon-name></italic> spp.: <italic><tp:taxon-name><tp:taxon-name-part taxon-name-part-type="genus" reg="Phytoliriomyza">P.</tp:taxon-name-part><tp:taxon-name-part taxon-name-part-type="species" reg="pallidofasciata">pallidofasciata</tp:taxon-name-part></tp:taxon-name></italic>,  <italic><tp:taxon-name><tp:taxon-name-part taxon-name-part-type="genus" reg="Phytoliriomyza">P.</tp:taxon-name-part><tp:taxon-name-part taxon-name-part-type="species" reg="luteola">luteola</tp:taxon-name-part></tp:taxon-name></italic> and <italic><tp:taxon-name><tp:taxon-name-part taxon-name-part-type="genus" reg="Phytoliriomyza">P.</tp:taxon-name-part><tp:taxon-name-part taxon-name-part-type="species" reg="helva">helva</tp:taxon-name-part></tp:taxon-name></italic>.</p></caption><graphic xmlns:xlink="http://www.w3.org/1999/xlink" xlink:href="zookeys-1133-001_article-94530__-g050.jpg" position="float" orientation="portrait" xlink:type="simple" id="oo_775424.jpg"><uri content-type="original_file" xlink:type="simple">https://binary.pensoft.net/fig/775424</uri></graphic></fig></tp:treatment-sec><tp:treatment-sec sec-type="Remarks" id="SECID0EWDMM"><title>Remarks.</title><p>This species resembles <italic><tp:taxon-name><tp:taxon-name-part taxon-name-part-type="genus" reg="Phytoliriomyza">P.</tp:taxon-name-part><tp:taxon-name-part taxon-name-part-type="species" reg="nigroflava">nigroflava</tp:taxon-name-part></tp:taxon-name></italic>,<italic><tp:taxon-name><tp:taxon-name-part taxon-name-part-type="genus" reg="Phytoliriomyza">P.</tp:taxon-name-part><tp:taxon-name-part taxon-name-part-type="species" reg="brunofasciata">brunofasciata</tp:taxon-name-part></tp:taxon-name></italic>, and <italic><tp:taxon-name><tp:taxon-name-part taxon-name-part-type="genus" reg="Phytoliriomyza">P.</tp:taxon-name-part><tp:taxon-name-part taxon-name-part-type="species" reg="bifasciata">bifasciata</tp:taxon-name-part></tp:taxon-name></italic> in having two pairs of dark lateral stripes on the scutum; it is distinguished from them by the color of the stripes (pale brown in <italic><tp:taxon-name><tp:taxon-name-part taxon-name-part-type="genus" reg="Phytoliriomyza">P.</tp:taxon-name-part><tp:taxon-name-part taxon-name-part-type="species" reg="pallidofasciata">pallidofasciata</tp:taxon-name-part></tp:taxon-name></italic>; black in <italic><tp:taxon-name><tp:taxon-name-part taxon-name-part-type="genus" reg="Phytoliriomyza">P.</tp:taxon-name-part><tp:taxon-name-part taxon-name-part-type="species" reg="nigroflava">nigroflava</tp:taxon-name-part></tp:taxon-name></italic>; brown in <italic><tp:taxon-name><tp:taxon-name-part taxon-name-part-type="genus" reg="Phytoliriomyza">P.</tp:taxon-name-part><tp:taxon-name-part taxon-name-part-type="species" reg="brunofasciata">brunofasciata</tp:taxon-name-part></tp:taxon-name></italic>; inner pairs black and outer pairs pale brown in <italic><tp:taxon-name><tp:taxon-name-part taxon-name-part-type="genus" reg="Phytoliriomyza">P.</tp:taxon-name-part><tp:taxon-name-part taxon-name-part-type="species" reg="bifasciata">bifasciata</tp:taxon-name-part></tp:taxon-name></italic>. This species also resembles <italic><tp:taxon-name><tp:taxon-name-part taxon-name-part-type="genus" reg="Phytoliriomyza">P.</tp:taxon-name-part><tp:taxon-name-part taxon-name-part-type="species" reg="luteola">luteola</tp:taxon-name-part></tp:taxon-name></italic> in having wholly yellow body; it is distinguished from the latter by having two pairs of lateral stripes on the scutum (absent in <italic><tp:taxon-name><tp:taxon-name-part taxon-name-part-type="genus" reg="Phytoliriomyza">P.</tp:taxon-name-part><tp:taxon-name-part taxon-name-part-type="species" reg="luteola">luteola</tp:taxon-name-part></tp:taxon-name></italic>), and by the number of tubercle-like setae in a comb of the male epandrium (4–5 in <italic><tp:taxon-name><tp:taxon-name-part taxon-name-part-type="genus" reg="Phytoliriomyza">P.</tp:taxon-name-part><tp:taxon-name-part taxon-name-part-type="species" reg="pallidofasciata">pallidofasciata</tp:taxon-name-part></tp:taxon-name></italic>; 3–4 in <italic><tp:taxon-name><tp:taxon-name-part taxon-name-part-type="genus" reg="Phytoliriomyza">P.</tp:taxon-name-part><tp:taxon-name-part taxon-name-part-type="species" reg="luteola">luteola</tp:taxon-name-part></tp:taxon-name></italic>). The locality records of <italic><tp:taxon-name><tp:taxon-name-part taxon-name-part-type="genus" reg="Phytoliriomyza">P.</tp:taxon-name-part><tp:taxon-name-part taxon-name-part-type="species" reg="pallidofasciata">pallidofasciata</tp:taxon-name-part></tp:taxon-name></italic> are concentrated along southern sea coasts, while those of <italic><tp:taxon-name><tp:taxon-name-part taxon-name-part-type="genus" reg="Phytoliriomyza">P.</tp:taxon-name-part><tp:taxon-name-part taxon-name-part-type="species" reg="luteola">luteola</tp:taxon-name-part></tp:taxon-name></italic> are scattered in higher altitudes and in northern areas.
                    </p></tp:treatment-sec></tp:taxon-treatment>
