# Supplementary material for: ﻿Diversity underfoot of agromyzids (Agromyzidae, Diptera) mining thalli of liverworts and hornworts
Source: Zookeys. 2022 Nov 30;1133:1–164. doi: 10.3897/zookeys.1133.94530 (PMC9836506; doi:10.3897/zookeys.1133.94530)
Supplement: XML Treatment for Phytoliriomyza luteola [file zookeys.1133.94530-treatment28.xml]

<!DOCTYPE tp:taxon-treatment
  PUBLIC "-//TaxonX//DTD Taxonomic Treatment Publishing DTD v0 20100105//EN" "tax-treatment-NSO.dtd">
<tp:taxon-treatment xmlns:tp="http://www.plazi.org/taxpub"><tp:treatment-meta><kwd-group><label>Taxon classification</label><kwd>
              <named-content content-type="kingdom">Animalia</named-content>
            </kwd><kwd>
              <named-content content-type="order">Diptera</named-content>
            </kwd><kwd>
              <named-content content-type="family">Agromyzidae</named-content>
            </kwd></kwd-group><mixed-citation publication-type="journal"><person-group><name><surname>Kato</surname><given-names>Makoto</given-names></name><name><surname>Yamamori</surname><given-names>Luna</given-names></name><name><surname>Imada</surname><given-names>Yume</given-names></name></person-group><article-title>﻿Diversity underfoot of agromyzids (<tp:taxon-name><tp:taxon-name-part taxon-name-part-type="family">Agromyzidae</tp:taxon-name-part></tp:taxon-name>, <tp:taxon-name><tp:taxon-name-part taxon-name-part-type="order">Diptera</tp:taxon-name-part></tp:taxon-name>) mining thalli of liverworts and hornworts</article-title><source>Zookeys</source><day>30</day><month>11</month><year>2022</year><volume>1133</volume><fpage>1</fpage><lpage>164</lpage><pub-id pub-id-type="doi">10.3897/zookeys.1133.94530</pub-id></mixed-citation></tp:treatment-meta><tp:nomenclature><label>﻿27.﻿</label><tp:taxon-name>
            <object-id xmlns:xlink="http://www.w3.org/1999/xlink" content-type="arpha" xlink:type="simple">5B4B5EE7-E88D-522D-93BA-A57B159DDE3D</object-id>
            <tp:taxon-name-part taxon-name-part-type="genus" reg="Phytoliriomyza">Phytoliriomyza</tp:taxon-name-part>
            <tp:taxon-name-part taxon-name-part-type="species" reg="luteola">luteola</tp:taxon-name-part>
            <object-id xmlns:xlink="http://www.w3.org/1999/xlink" content-type="zoobank" xlink:type="simple">https://zoobank.org/CFF5A73E-5132-4E3D-80F6-7AD3BFB6FBDD</object-id>
          </tp:taxon-name><tp:taxon-authority>Kato</tp:taxon-authority><tp:taxon-status xmlns:xlink="http://www.w3.org/1999/xlink" xlink:type="simple">sp. nov.</tp:taxon-status><xref ref-type="fig" rid="F51">Fig. 51</xref></tp:nomenclature><tp:treatment-sec sec-type="Material examined" id="SECID0EPJMM"><title>Material examined.</title><p><bold><italic>Holotype</italic></bold><bold>:</bold> Japan: 1♂ (MK-AG-a407), Yashajin-toge, Minami-arupusu, Yamanashi Pref. (<named-content xmlns:xlink="http://www.w3.org/1999/xlink" content-type="dwc:verbatimCoordinates" xlink:type="simple"><named-content content-type="geo-json" specific-use="{&#34;type&#34;:&#34;Point&#34;,&#34;coordinates&#34;:[138.351900,35.632700]}" id="NCID0E3JMM" xlink:type="simple">35.6327°N, 138.3519°E</named-content></named-content>, 1110 m asl), 25-III-2021 (as larva on <italic><tp:taxon-name><tp:taxon-name-part taxon-name-part-type="genus" reg="Conocephalum">C.</tp:taxon-name-part><tp:taxon-name-part taxon-name-part-type="species" reg="salebrosum">salebrosum</tp:taxon-name-part></tp:taxon-name></italic>), emerged on 5-V-2021, NSMT-I-Dip 32051. <bold><italic>Paratypes</italic></bold><bold>:</bold> Japan: 1♂ (MK-AG-a241), type locality, 15-V-2018 (as larva on <italic><tp:taxon-name><tp:taxon-name-part taxon-name-part-type="genus" reg="Conocephalum">C.</tp:taxon-name-part><tp:taxon-name-part taxon-name-part-type="species" reg="salebrosum">salebrosum</tp:taxon-name-part></tp:taxon-name></italic>), emerged on 31-V-2018, NSMT-I-Dip 32052; 2♀ (MK-AG-a1, 666), type locality, 10-XII-2016 (as larva on <italic><tp:taxon-name><tp:taxon-name-part taxon-name-part-type="genus" reg="Conocephalum">C.</tp:taxon-name-part><tp:taxon-name-part taxon-name-part-type="species" reg="salebrosum">salebrosum</tp:taxon-name-part></tp:taxon-name></italic>), emerged on 3-V-2017, NSMT-I-Dip 32053, 32054; 1♀ (MK-AG-319), Iwaobetsu, Shari, Hokkaido, 1-V-2021 (as larva on <italic><tp:taxon-name><tp:taxon-name-part taxon-name-part-type="genus" reg="Conocephalum">C.</tp:taxon-name-part><tp:taxon-name-part taxon-name-part-type="species" reg="salebrosum">salebrosum</tp:taxon-name-part></tp:taxon-name></italic>), emerged on 11-VI-2021, NSMT-I-Dip 32055; 1♀ (MK-AG-a263), Ashiu, Nantan, Kyoto Pref., 28-IV-2010 (as larva on <italic><tp:taxon-name><tp:taxon-name-part taxon-name-part-type="genus" reg="Conocephalum">C.</tp:taxon-name-part><tp:taxon-name-part taxon-name-part-type="species" reg="orientalis">orientalis</tp:taxon-name-part></tp:taxon-name></italic>), emerged on 30-V-2010, NSMT-I-Dip 32056.
                    </p></tp:treatment-sec><tp:treatment-sec sec-type="Other material" id="SECID0E3LMM"><title>Other material.</title><p> Japan: On <italic><tp:taxon-name><tp:taxon-name-part taxon-name-part-type="genus" reg="Conocephalum">Conocephalum</tp:taxon-name-part><tp:taxon-name-part taxon-name-part-type="species" reg="salebrosum">salebrosum</tp:taxon-name-part></tp:taxon-name></italic>: 3♂3♀, Iwaobetsu, Shari, Hokkaido, 1-V-2021 (as larva), emerged on 7–15-VI-2019; 1♂1♀, Horoka, Kamishihoro, Hokkaido, 31-V-2021 (as larva), emerged on 24-VI–2-VII-2021; 3♂3♀, Horoman-kyo, Samani, Hokkaido, 30-IV-2021 (as larva), emerged on 22-V–8-VI-2021; 5♂7♀, Mt. Horoiwa, Saroma, Tokoro, Hokkaido, 1-V-2021 (as larva), emerged on 1–8-VI-2021; 5♂7♀, Soun-kyo, Kamikawa, Hokkaido, 1-V-2021 (as larva), emerged on 31-V–26-VI-2021; 4♂5♀, Samani-dam, Samani, Hokkaido, 30-IV-2021 (as larva), emerged on 5–13-VI-2021; 6♂10♀, Narahara, Ueno, Tano, Gunnma Pref., 18-IV-2011 (as larva), emerged on 15–22-V-2021; 3♂3♀, Yashajin-toge, Minami-arupusu, Yamanashi Pref., 10-XII-2016 (as larva), emerged on 24-IV–1-V-2016; 13♂9♀, Sarukura, Hakuba, Nagano Pref., 11-V-2021 (as larva), emerged on 7–19-VI-2021; 4♂4♀, Shirahone-onsen, Matsumoto, Nagano Pref., 14-V-2011 (as larva), emerged on 9–17-VI-2011; 3♂2♀, Kibune, Sakyo-ku, Kyoto Pref., 29-IV-2012 (as larva), emerged on 25–30-V-2012; 1♂4♀, Mt. Toyoguchi, Ooshika, Shimo-ina, Nagano Pref., 29-IV-2012 (as larva), emerged on 30–31-V-2012; 2♂, Azusayama, Kawakami-mura, Nagano Pref., 28-IV-2014 (as larva), emerged on 27-V-2014; 1♂1♀, Abe-toge, Aoi-ku, Shizuoka Pref., 30-IX-2014 (as larva), emerged on 24-IV–1-V-2014;.
                    </p><p>On <italic><tp:taxon-name><tp:taxon-name-part taxon-name-part-type="genus" reg="Conocephalum">Conocephalum</tp:taxon-name-part><tp:taxon-name-part taxon-name-part-type="species" reg="orientalis">orientalis</tp:taxon-name-part></tp:taxon-name></italic>: 1♂1♀, Nakanomata, Hachimori, Yatsumine, Aomori Pref., 6-XI-2014 (as larva), emerged on 30-IV–6-V-2014; 6♂12♀, Yusen-kyo, Yamadera, Yamagata Pref., 15-IV-2012 (as larva), emerged on 7-V–4-VI-2012; 1♂1♀, Saruyama, Monzen, Wajima, Ishikawa Pref., 4-V-2013 (as larva), emerged on 22-V-2013; 3♂7♀, Uchinami, Katsuhara, Oono, Fukui Pref., 13-IV-2011 (as larva), emerged on 13–18-V-2011; 3♂4♀, Suizu, Tsuruga, Fukui Pref., 11-III-2012 (as larva), emerged on 15–20-IV-2012; 2♂3♀, Muramatsu, Iwakura, Sakyo-ku, Kyoto Pref., 5-IV-2017 (as larva), emerged on 8–12-V-2017; 41♂42♀, Tazukawa-keikoku, Katsuura, Tokushima Pref., 30-III-2021 (as larva), emerged on 25–30-IV-2021; 7♂8♀, Narutaki, Ichiu, Tsurugi, Tokushima Pref.2, 31-III-2021 (as larva), emerged on 28-IV–2-V-2021.
                    </p><p>On <italic><tp:taxon-name><tp:taxon-name-part taxon-name-part-type="genus" reg="Conocephalum">Conocephalum</tp:taxon-name-part><tp:taxon-name-part taxon-name-part-type="species" reg="purpureorubrum">purpureorubrum</tp:taxon-name-part></tp:taxon-name></italic>: 2♂3♀: Tanneso, Rubeshibetsu, Hiroo, Hokkaido, 2-X-2011 (as larva), emerged on 19–21-V-2011; 1♂1♀, Toyoni-gawa, Erimo, Toyoizumi, Hokkaido, 1-VI-2021 (as larva), emerged on 24–26-VI-2021; 4♀, Eniwa-keikoku, Eniwa, Hokkaido, 2-V-2021 (as larva), emerged on 1–6-VI-2021; 1♂1♀, Namari-kawa, Yakumo, Futami, Hokkaido, 2-VI-2021 (as larva), emerged on 18–27-VI-2021; 3♂6♀, Kamiyasse, Kesennuma, Miyagi Pref., 25-III-2016 (as larva), emerged on 30-IV–5-V-2016; 6♂10♀, Narahara, Ueno, Tano, Gunnma Pref., 18-IV-2021 (as larva), emerged on 15–21-V-2021; 2♀, Nakabusa-onsen, Azumino, Nagano Pref., 5-V-2016 (as larva), emerged on 8-VI-2016; 3♂2♀, Kibune, Sakyo-ku, Kyoto Pref., 29-IV-2012 (as larva), emerged on 25–30-V-2012; 2♂3♀, Irisawai, Oshika, Nagano Pref., 26-V–5-VI-2011 (as larva), emerged on 22-V-2013; 1♂, Usuzuka, Fujinomiya, Shizuoka Pref., 25-IV-2011 (as larva), emerged on 22-V-2011; 2♂2♀, Yugashima, Izu, Shizuoka Pref., 7-III-2012 (as larva), emerged on 9–18-IV-2012; 3♂7♀, Uchinami, Katsuhara, Oono, Fukui Pref., 13-IV-2011 (as larva), emerged on 13–18-V-2011.
                    </p></tp:treatment-sec><tp:treatment-sec sec-type="Diagnosis" id="SECID0EHNMM"><title>Diagnosis.</title><p> A medium-sized yellow species (wing length 1.9–2.0 mm) having pruinose, entirely yellow scutum and scutellum, a black 1<sup>st</sup> flagellomere, yellow maxillary palpus, yellow halteres, and yellow legs. Male epandrium inner-laterally with an extended, apically flattened tubercle-like seta, and inner-basally with a comb comprising 3–5 long fused tubercle-like setae. Larva mines the thallus of <italic><tp:taxon-name><tp:taxon-name-part taxon-name-part-type="genus" reg="Conocephalum">Conocephalum</tp:taxon-name-part><tp:taxon-name-part taxon-name-part-type="species" reg="salebrosum">salebrosum</tp:taxon-name-part></tp:taxon-name></italic>,<italic><tp:taxon-name><tp:taxon-name-part taxon-name-part-type="genus" reg="Conocephalum">C.</tp:taxon-name-part><tp:taxon-name-part taxon-name-part-type="species" reg="orientalis">orientalis</tp:taxon-name-part></tp:taxon-name></italic>, and <italic><tp:taxon-name><tp:taxon-name-part taxon-name-part-type="genus" reg="Conocephalum">C.</tp:taxon-name-part><tp:taxon-name-part taxon-name-part-type="species" reg="purpureorubrum">purpureorubrum</tp:taxon-name-part></tp:taxon-name></italic>.
                    </p></tp:treatment-sec><tp:treatment-sec sec-type="Description" id="SECID0EROMM"><title>Description.</title><p><bold>Adult male</bold> (Fig. <xref ref-type="fig" rid="F51">51A–E</xref>).
                    </p><p><bold><italic>Head</italic></bold><bold>:</bold> Head yellow, with back of head dark brown excluding margins (Fig. <xref ref-type="fig" rid="F51">51C</xref>). Antenna porrect, first flagellomere black, pedicel and scape yellow (Fig. <xref ref-type="fig" rid="F51">51B</xref>). Arista subbasal, black, pubescent. Clypeus, face, gena, parafacial and postgena yellow. Proboscis normal, yellow; palpus yellow, cylindrical (Fig. <xref ref-type="fig" rid="F51">51C</xref>). <bold><italic>Chaetotaxy</italic></bold><bold>:</bold> Front orbitals three pairs; one <abbrev xmlns:xlink="http://www.w3.org/1999/xlink" xlink:title="inferior orbital setae" id="ABBRID0EWPMM" xlink:type="simple">ori</abbrev> directed inward; two <abbrev xmlns:xlink="http://www.w3.org/1999/xlink" xlink:title="superior orbital setae" id="ABBRID0E1PMM" xlink:type="simple">ors</abbrev> directed upward (Fig. <xref ref-type="fig" rid="F51">51B</xref>). Orbital setulae minute and erect, in a single row.
                    </p><fig id="F51" position="float" orientation="portrait"><object-id xmlns:xlink="http://www.w3.org/1999/xlink" content-type="doi" xlink:type="simple">10.3897/zookeys.1133.94530.figure51</object-id><object-id xmlns:xlink="http://www.w3.org/1999/xlink" content-type="arpha" xlink:type="simple">73778E87-0825-5651-A47B-142BDB5C3B4E</object-id><label>Figure 51.</label><caption><p><italic><tp:taxon-name><tp:taxon-name-part taxon-name-part-type="genus" reg="Phytoliriomyza">Phytoliriomyza</tp:taxon-name-part><tp:taxon-name-part taxon-name-part-type="species" reg="luteola">luteola</tp:taxon-name-part></tp:taxon-name></italic>sp. nov. <bold>A–E </bold>holotype male <bold>A</bold> habitus <bold>B</bold> dorsal <bold>C</bold> frontal <bold>D</bold> dorsal <bold>E</bold> posterior <bold>F</bold> paratype female (MK-AG-a1), dorsal <bold>G–K</bold> male genitalia (<bold>G</bold> at type locality <bold>K–M</bold> at Mt. Horoiwa <bold>K</bold> at Sounkyo) <bold>G, H</bold> whole genitalia, ventral <bold>I</bold> epandrium, ventral <bold>J</bold> phallic complex, lateral <bold>K</bold> ejaculatory apodeme, lateral <bold>L, M</bold> female postabdomen <bold>L</bold> oviscape and spermatheca <bold>M</bold> tergite 10 <bold>N</bold> habitat at type locality <bold>O</bold> mined thallus of <italic><tp:taxon-name><tp:taxon-name-part taxon-name-part-type="genus" reg="Conocephalum">Conocephalum</tp:taxon-name-part><tp:taxon-name-part taxon-name-part-type="species" reg="salebrosum">salebrosum</tp:taxon-name-part></tp:taxon-name></italic><bold>P</bold> live female fly at Eniwa.</p></caption><graphic xmlns:xlink="http://www.w3.org/1999/xlink" xlink:href="zookeys-1133-001_article-94530__-g051.jpg" position="float" orientation="portrait" xlink:type="simple" id="oo_775425.jpg"><uri content-type="original_file" xlink:type="simple">https://binary.pensoft.net/fig/775425</uri></graphic></fig><p><bold><italic>Thorax</italic></bold><bold>:</bold> Thorax pruinose. Scutum yellow with medial pale brownish stripe on anterior 2/3, with a pair of narrow pale brownish supra-alar stripes and a pair of wider, pale brownish intra-alar stripes, which adjoin a pair of lateral presutural pale brownish ovoid spots (Fig. <xref ref-type="fig" rid="F51">51D</xref>). Scutellum, subscutellum, mediotergite, anatergite and katatergite yellow (Fig. <xref ref-type="fig" rid="F51">51D</xref>). Pleuron entirely yellow (Fig. <xref ref-type="fig" rid="F51">51B</xref>). Haltere yellow. Calypter margin and hairs gray. Leg segments entirely yellow; tibia and tarsus darker (Fig. <xref ref-type="fig" rid="F51">51A</xref>). <bold><italic>Chaetotaxy</italic></bold><bold>:</bold> Scutum with 1+3 dorsocentrals, shortened anteriorly (Fig. <xref ref-type="fig" rid="F51">51D</xref>). Acrostichal setulae eight or nine pairs in two irregular rows. <bold><italic>Wing</italic></bold><bold>:</bold> Wing length 2.0 mm, costa reaching M<sub>1</sub> (Fig. <xref ref-type="fig" rid="F51">51A</xref>). Length of ultimate section of vein M<sub>4</sub> divided by penultimate section 1.1–1.3.
                    </p><p><bold><italic>Abdomen</italic></bold><bold>:</bold> Abdomen dorsally subshiny yellow; epandrium brown (Fig. <xref ref-type="fig" rid="F51">51E</xref>). <bold><italic>Genitalia</italic></bold><bold>:</bold> (Fig. <xref ref-type="fig" rid="F51">51G–K</xref>) Epandrium rounded apically; inner-lateral surface with an elongated tubercle-like seta, whose tip is slightly spread and flattened; inner-anterior surface with a comb comprising three to five fused long tubercle-like setae (rarely unfused in part) and a row of 1–3 short tubercle-like setae immediately outward from the comb (Fig. <xref ref-type="fig" rid="F51">51I</xref>). Surstylus rounded, directed inwards, setose apically, with one long tubercle-like seta on posterior basal margin (Fig. <xref ref-type="fig" rid="F51">51I</xref>). Cercus narrow, setose. Subepandrial sclerite V-shaped. Hypandrium slightly sclerotized along outer margin (Fig. <xref ref-type="fig" rid="F51">51G</xref>). Postgonite bare, goose barnacle-shaped, rounded apically (Fig. <xref ref-type="fig" rid="F51">51J</xref>). Phallophorus with deep incision below, articulated with phallapodeme, fused to epiphallus (Fig. <xref ref-type="fig" rid="F51">51G</xref>). Basiphallus with broad plate on left side and with lightly sclerotized anterodorsal margin (Fig. <xref ref-type="fig" rid="F51">51G, H</xref>). Hypophallus membranous, covered with microtrichia ventrally; with margins lightly sclerotized; medially with a pair of dark fused, dorsally incurved narrow sclerites (Fig. <xref ref-type="fig" rid="F51">51J</xref>). Paraphallus absent. Mesophallus dark, cylindrical, as long as distiphallus (Fig. <xref ref-type="fig" rid="F51">51G</xref>). Distiphallus comprising one pair of stout tubules basally parallel to each other; basal half composed of ventral dark subtriangular sclerite and weaker medial region; distal half cylindrical, pigmented; widening toward inflated, truncated apex (Fig. <xref ref-type="fig" rid="F51">51J</xref>). Ejaculatory apodeme pale, with fan-shaped blade and broad stalk; base widened to one side; sperm pump clear (Fig. <xref ref-type="fig" rid="F51">51K</xref>).
                    </p><p><bold>Female</bold> (Fig. <xref ref-type="fig" rid="F51">51F</xref>). Similar to male, but slightly larger and frons wider., mediotergite sometimes brownish. Wing length 1.9 mm. <bold><italic>Postabdomen</italic></bold><bold>:</bold> (Fig. <xref ref-type="fig" rid="F51">51L, M</xref>) Oviscape dark brown, setigerous. Tergite 10 trifurcate, laterally uniting narrow pleural sclerites. Each cercus with two stout, apical, trichoid sensilla, 1/3 length of cercus. Spermathecae semi-orbicular, with truncate proximal ends.
                    </p></tp:treatment-sec><tp:treatment-sec sec-type="Variation" id="SECID0EKWMM"><title>Variation.</title><p>The number of tubercle-like setae in a comb of the male epandrium varied from 3 to 5 among localities, with the specimens from northern populations and at high altitudes having fewer tubercle-like setae.</p></tp:treatment-sec><tp:treatment-sec sec-type="Etymology" id="SECID0EPWMM"><title>Etymology.</title><p> The specific name (<italic>luteola</italic> = yellow) refers to totally yellow body of the species.
                    </p></tp:treatment-sec><tp:treatment-sec sec-type="Japanese name" id="SECID0EXWMM"><title>Japanese name.</title><p>Kiiro-jagoke-hamoguribae.</p></tp:treatment-sec><tp:treatment-sec sec-type="Host plants" id="SECID0E3WMM"><title>Host plants.</title><p><italic><tp:taxon-name><tp:taxon-name-part taxon-name-part-type="genus" reg="Conocephalum">Conocephalum</tp:taxon-name-part><tp:taxon-name-part taxon-name-part-type="species" reg="salebrosum">salebrosum</tp:taxon-name-part></tp:taxon-name></italic>, <italic><tp:taxon-name><tp:taxon-name-part taxon-name-part-type="genus" reg="Conocephalum">C.</tp:taxon-name-part><tp:taxon-name-part taxon-name-part-type="species" reg="orientalis">orientalis</tp:taxon-name-part></tp:taxon-name></italic> and <italic><tp:taxon-name><tp:taxon-name-part taxon-name-part-type="genus" reg="Conocephalum">C.</tp:taxon-name-part><tp:taxon-name-part taxon-name-part-type="species" reg="purpureorubrum">purpureorubrum</tp:taxon-name-part></tp:taxon-name></italic> (<tp:taxon-name><tp:taxon-name-part taxon-name-part-type="family">Conocephalaceae</tp:taxon-name-part></tp:taxon-name>).
                    </p></tp:treatment-sec><tp:treatment-sec sec-type="Mine" id="SECID0EIYMM"><title>Mine.</title><p>Larvae construct linear mines in the thallus in early instars, later entering the midrib, and pupate in the mines (Fig. <xref ref-type="fig" rid="F51">51O</xref>).</p></tp:treatment-sec><tp:treatment-sec sec-type="Biological notes" id="SECID0ESYMM"><title>Biological notes.</title><p> The habitats of this species are stream banks, mesic slopes and stone wall in cool temperate deciduous forests dominated by <italic><tp:taxon-name><tp:taxon-name-part taxon-name-part-type="genus" reg="Quercus">Quercus</tp:taxon-name-part><tp:taxon-name-part taxon-name-part-type="species" reg="crispula">crispula</tp:taxon-name-part></tp:taxon-name></italic>,<italic><tp:taxon-name><tp:taxon-name-part taxon-name-part-type="genus" reg="Aesculus">Aesculus</tp:taxon-name-part><tp:taxon-name-part taxon-name-part-type="species" reg="turbinata">turbinata</tp:taxon-name-part></tp:taxon-name></italic>, and <italic><tp:taxon-name><tp:taxon-name-part taxon-name-part-type="genus" reg="Pterocarya">Pterocarya</tp:taxon-name-part><tp:taxon-name-part taxon-name-part-type="species" reg="rhoifolia">rhoifolia</tp:taxon-name-part></tp:taxon-name></italic> (Fig. <xref ref-type="fig" rid="F51">51N</xref>). Our rearing records suggest that this species is univoltine, and that adults emerge from overwintered pupae in spring.
                    </p></tp:treatment-sec><tp:treatment-sec sec-type="Distribution" id="SECID0E5ZMM"><title>Distribution.</title><p>Japan: Hokkaido, Honshu, Shikoku, Kyushu (Fig. <xref ref-type="fig" rid="F50">50</xref>).</p></tp:treatment-sec><tp:treatment-sec sec-type="Remarks" id="SECID0EI1MM"><title>Remarks.</title><p> This species resembles <italic><tp:taxon-name><tp:taxon-name-part taxon-name-part-type="genus" reg="Phytoliriomyza">P.</tp:taxon-name-part><tp:taxon-name-part taxon-name-part-type="species" reg="pallidofasciata">pallidofasciata</tp:taxon-name-part></tp:taxon-name> and <tp:taxon-name><tp:taxon-name-part taxon-name-part-type="genus" reg="Phytoliriomyza">P.</tp:taxon-name-part><tp:taxon-name-part taxon-name-part-type="species" reg="helva">helva</tp:taxon-name-part></tp:taxon-name></italic> in having wholly yellow body; it is distinguished from <italic><tp:taxon-name><tp:taxon-name-part taxon-name-part-type="genus" reg="Phytoliriomyza">P.</tp:taxon-name-part><tp:taxon-name-part taxon-name-part-type="species" reg="pallidofasciata">pallidofasciata</tp:taxon-name-part></tp:taxon-name></italic> by the absence of two pairs of pale brown lateral stripes, and from <italic><tp:taxon-name><tp:taxon-name-part taxon-name-part-type="genus" reg="Phytoliriomyza">P.</tp:taxon-name-part><tp:taxon-name-part taxon-name-part-type="species" reg="helva">helva</tp:taxon-name-part></tp:taxon-name></italic> by the color of the 1<sup>st</sup> flagellomere (black in <italic><tp:taxon-name><tp:taxon-name-part taxon-name-part-type="genus" reg="Phytoliriomyza">P.</tp:taxon-name-part><tp:taxon-name-part taxon-name-part-type="species" reg="luteola">luteola</tp:taxon-name-part></tp:taxon-name></italic>; yellow in <italic><tp:taxon-name><tp:taxon-name-part taxon-name-part-type="genus" reg="Phytoliriomyza">P.</tp:taxon-name-part><tp:taxon-name-part taxon-name-part-type="species" reg="helva">helva</tp:taxon-name-part></tp:taxon-name></italic>).
                    </p></tp:treatment-sec><tp:treatment-sec><!--Section generated to contain objects referenced in tp:taxon-treatment.--><fig id="F50" position="float" orientation="portrait"><object-id xmlns:xlink="http://www.w3.org/1999/xlink" content-type="doi" xlink:type="simple">10.3897/zookeys.1133.94530.figure50</object-id><object-id xmlns:xlink="http://www.w3.org/1999/xlink" content-type="arpha" xlink:type="simple">5B0695A3-CC81-5BCE-98C0-D29840AC42D5</object-id><label>Figure 50</label><caption><p>Locality records of three <italic><tp:taxon-name><tp:taxon-name-part taxon-name-part-type="genus" reg="Phytoliriomyza">Phytoliriomyza</tp:taxon-name-part></tp:taxon-name></italic> species associated with <italic><tp:taxon-name><tp:taxon-name-part taxon-name-part-type="genus" reg="Conocephalum">Conocephalum</tp:taxon-name-part></tp:taxon-name></italic> spp.: <italic><tp:taxon-name><tp:taxon-name-part taxon-name-part-type="genus" reg="Phytoliriomyza">P.</tp:taxon-name-part><tp:taxon-name-part taxon-name-part-type="species" reg="pallidofasciata">pallidofasciata</tp:taxon-name-part></tp:taxon-name></italic>,  <italic><tp:taxon-name><tp:taxon-name-part taxon-name-part-type="genus" reg="Phytoliriomyza">P.</tp:taxon-name-part><tp:taxon-name-part taxon-name-part-type="species" reg="luteola">luteola</tp:taxon-name-part></tp:taxon-name></italic> and <italic><tp:taxon-name><tp:taxon-name-part taxon-name-part-type="genus" reg="Phytoliriomyza">P.</tp:taxon-name-part><tp:taxon-name-part taxon-name-part-type="species" reg="helva">helva</tp:taxon-name-part></tp:taxon-name></italic>.</p></caption><graphic xmlns:xlink="http://www.w3.org/1999/xlink" xlink:href="zookeys-1133-001_article-94530__-g050.jpg" position="float" orientation="portrait" xlink:type="simple" id="oo_775424.jpg"><uri content-type="original_file" xlink:type="simple">https://binary.pensoft.net/fig/775424</uri></graphic></fig></tp:treatment-sec></tp:taxon-treatment>
