# Supplementary material for: ﻿Diversity underfoot of agromyzids (Agromyzidae, Diptera) mining thalli of liverworts and hornworts
Source: Zookeys. 2022 Nov 30;1133:1–164. doi: 10.3897/zookeys.1133.94530 (PMC9836506; doi:10.3897/zookeys.1133.94530)
Supplement: XML Treatment for Phytoliriomyza helva [file zookeys.1133.94530-treatment29.xml]

<!DOCTYPE tp:taxon-treatment
  PUBLIC "-//TaxonX//DTD Taxonomic Treatment Publishing DTD v0 20100105//EN" "tax-treatment-NSO.dtd">
<tp:taxon-treatment xmlns:tp="http://www.plazi.org/taxpub"><tp:treatment-meta><kwd-group><label>Taxon classification</label><kwd>
              <named-content content-type="kingdom">Animalia</named-content>
            </kwd><kwd>
              <named-content content-type="order">Diptera</named-content>
            </kwd><kwd>
              <named-content content-type="family">Agromyzidae</named-content>
            </kwd></kwd-group><mixed-citation publication-type="journal"><person-group><name><surname>Kato</surname><given-names>Makoto</given-names></name><name><surname>Yamamori</surname><given-names>Luna</given-names></name><name><surname>Imada</surname><given-names>Yume</given-names></name></person-group><article-title>﻿Diversity underfoot of agromyzids (<tp:taxon-name><tp:taxon-name-part taxon-name-part-type="family">Agromyzidae</tp:taxon-name-part></tp:taxon-name>, <tp:taxon-name><tp:taxon-name-part taxon-name-part-type="order">Diptera</tp:taxon-name-part></tp:taxon-name>) mining thalli of liverworts and hornworts</article-title><source>Zookeys</source><day>30</day><month>11</month><year>2022</year><volume>1133</volume><fpage>1</fpage><lpage>164</lpage><pub-id pub-id-type="doi">10.3897/zookeys.1133.94530</pub-id></mixed-citation></tp:treatment-meta><tp:nomenclature><label>﻿28.﻿</label><tp:taxon-name>
            <object-id xmlns:xlink="http://www.w3.org/1999/xlink" content-type="arpha" xlink:type="simple">C2B4E586-FB37-519D-A92E-05D8E21AC92F</object-id>
            <tp:taxon-name-part taxon-name-part-type="genus" reg="Phytoliriomyza">Phytoliriomyza</tp:taxon-name-part>
            <tp:taxon-name-part taxon-name-part-type="species" reg="helva">helva</tp:taxon-name-part>
            <object-id xmlns:xlink="http://www.w3.org/1999/xlink" content-type="zoobank" xlink:type="simple">https://zoobank.org/F54BEE66-8544-474C-B9DB-2DD1C37B7E65</object-id>
          </tp:taxon-name><tp:taxon-authority>Kato</tp:taxon-authority><tp:taxon-status xmlns:xlink="http://www.w3.org/1999/xlink" xlink:type="simple">sp. nov.</tp:taxon-status><xref ref-type="fig" rid="F52">Figs 52</xref><xref ref-type="fig" rid="F53">, 53</xref></tp:nomenclature><tp:treatment-sec sec-type="Material examined" id="SECID0EY4MM"><title>Material examined.</title><p><bold><italic>Holotype</italic></bold><bold>:</bold> Japan: 1♂ (MK-AG-a540), Mitsumine, Chichibu, Saitama Pref. (<named-content xmlns:xlink="http://www.w3.org/1999/xlink" content-type="dwc:verbatimCoordinates" xlink:type="simple"><named-content content-type="geo-json" specific-use="{&#34;type&#34;:&#34;Point&#34;,&#34;coordinates&#34;:[138.917100,35.929900]}" id="NCID0EF5MM" xlink:type="simple">35.9299°N, 138.9171°E</named-content></named-content>, 630 m asl), 26-III-2021 (as larva on <italic><tp:taxon-name><tp:taxon-name-part taxon-name-part-type="genus" reg="Conocephalum">C.</tp:taxon-name-part><tp:taxon-name-part taxon-name-part-type="species" reg="purpureorubrum">purpureorubrum</tp:taxon-name-part></tp:taxon-name></italic>), emerged on 17-V-2021, NSMT-I-Dip 32057. <bold><italic>Paratypes</italic></bold><bold>:</bold> Japan: 1♀ (MK-AG-a541), same data as holotype, NSMT-I-Dip 32058. 2♂2♀ (MK-AG-a406, a471, a318, a470), Eniwa-keikoku, Eniwa, Hokkaido, 2-V-2021 (as larva on <italic><tp:taxon-name><tp:taxon-name-part taxon-name-part-type="genus" reg="Conocephalum">C.</tp:taxon-name-part><tp:taxon-name-part taxon-name-part-type="species" reg="salebrosum">salebrosum</tp:taxon-name-part></tp:taxon-name></italic>), emerged on 10–15-VI-2021, NSMT-I-Dip 32059–32062.
                    </p></tp:treatment-sec><tp:treatment-sec sec-type="Other material" id="SECID0EE6MM"><title>Other material.</title><p> Japan: On <italic><tp:taxon-name><tp:taxon-name-part taxon-name-part-type="genus" reg="Conocephalum">Conocephalum</tp:taxon-name-part><tp:taxon-name-part taxon-name-part-type="species" reg="salebrosum">salebrosum</tp:taxon-name-part></tp:taxon-name></italic>: 1♂, Mt. Horoiwa, Saroma, Tokoro, Hokkaido, 1-X-2016 (as larva), emerged on 4-V-2016; 1♂, Usuzuka, Fujinomiya, Funbe, Hiroo, Hokkaido Pref., 27-VIII-2014 (as larva), emerged on 16-V-2014.
                    </p><p>On <italic><tp:taxon-name><tp:taxon-name-part taxon-name-part-type="genus" reg="Conocephalum">Conocephalum</tp:taxon-name-part><tp:taxon-name-part taxon-name-part-type="species" reg="purpureorubrum">purpureorubrum</tp:taxon-name-part></tp:taxon-name></italic>: 1♂1♀, Iwaobetsu, Shari, Hokkaido, 1-V-2021 (as larva), emerged on 11–15-VI-2021; 1♀, Samani-dam, Samani, Hokkaido, 30-IV-2021 (as larva), emerged on 15-VI-2021.
                    </p></tp:treatment-sec><tp:treatment-sec sec-type="Diagnosis" id="SECID0ECANM"><title>Diagnosis.</title><p> A medium-sized yellow species (wing length 1.8–2.1 mm) having a pruinose light yellow scutum and scutellum, a yellow 1<sup>st</sup> flagellomere, yellow maxillary palpus, yellow halteres, and yellow legs. Male epandrium inner-laterally with an extended, apically flattened tubercle-like seta, and inner-basally with a comb comprising three or four long fused tubercle-like setae. Larva mines the thallus of <italic><tp:taxon-name><tp:taxon-name-part taxon-name-part-type="genus" reg="Conocephalum">Conocephalum</tp:taxon-name-part><tp:taxon-name-part taxon-name-part-type="species" reg="salebrosum">salebrosum</tp:taxon-name-part></tp:taxon-name></italic> and <italic><tp:taxon-name><tp:taxon-name-part taxon-name-part-type="genus" reg="Conocephalum">C.</tp:taxon-name-part><tp:taxon-name-part taxon-name-part-type="species" reg="purpureorubrum">purpureorubrum</tp:taxon-name-part></tp:taxon-name></italic>.
                    </p></tp:treatment-sec><tp:treatment-sec sec-type="Description" id="SECID0EABNM"><title>Description.</title><p><bold>Adult male</bold> (Fig. <xref ref-type="fig" rid="F52">52A–E</xref>).
                    </p><p><bold><italic>Head</italic></bold><bold>:</bold> Head yellow, with back of head dark brown excluding margins (Fig. <xref ref-type="fig" rid="F52">52C</xref>). Antenna porrect, first flagellomere, pedicel and scape yellow (Fig. <xref ref-type="fig" rid="F52">52B</xref>). Arista subbasal, black but basally yellow, pubescent. Clypeus, face, gena, parafacial and postgena yellow. Proboscis normal, yellow; palpus yellow, cylindrical (Fig. <xref ref-type="fig" rid="F52">52C</xref>). <bold><italic>Chaetotaxy</italic></bold><bold>:</bold> Front orbitals three pairs; one <abbrev xmlns:xlink="http://www.w3.org/1999/xlink" xlink:title="inferior orbital setae" id="ABBRID0EFCNM" xlink:type="simple">ori</abbrev> directed inward; two <abbrev xmlns:xlink="http://www.w3.org/1999/xlink" xlink:title="superior orbital setae" id="ABBRID0EJCNM" xlink:type="simple">ors</abbrev> directed upward (Fig. <xref ref-type="fig" rid="F52">52D</xref>). Orbital setulae minute and erect, in a single row.
                    </p><fig id="F52" position="float" orientation="portrait"><object-id xmlns:xlink="http://www.w3.org/1999/xlink" content-type="doi" xlink:type="simple">10.3897/zookeys.1133.94530.figure52</object-id><object-id xmlns:xlink="http://www.w3.org/1999/xlink" content-type="arpha" xlink:type="simple">4F111363-42D3-576E-9570-AEC602AE1295</object-id><label>Figure 52.</label><caption><p><italic><tp:taxon-name><tp:taxon-name-part taxon-name-part-type="genus" reg="Phytoliriomyza">Phytoliriomyza</tp:taxon-name-part><tp:taxon-name-part taxon-name-part-type="species" reg="helva">helva</tp:taxon-name-part></tp:taxon-name></italic>sp. nov. <bold>A–E </bold>holotype male <bold>A</bold> habitus <bold>B</bold> dorsal <bold>C</bold> frontal <bold>D</bold> dorsal <bold>E</bold> posterior <bold>F</bold> paratype female (MK-AG-a541), frontal <bold>G–J</bold> male genitalia <bold>G</bold> whole genitalia, ventral <bold>H</bold> phallic complex, lateral <bold>I</bold> epandrium, ventral <bold>J</bold> ejaculatory apodeme, lateral.</p></caption><graphic xmlns:xlink="http://www.w3.org/1999/xlink" xlink:href="zookeys-1133-001_article-94530__-g052.jpg" position="float" orientation="portrait" xlink:type="simple" id="oo_775426.jpg"><uri content-type="original_file" xlink:type="simple">https://binary.pensoft.net/fig/775426</uri></graphic></fig><p><bold><italic>Thorax</italic></bold><bold>:</bold> Thorax pruinose. Scutum entirely light yellow (Fig. <xref ref-type="fig" rid="F52">52D</xref>). Scutellum, subscutellum, mediotergite, anatergite, and katatergite yellow (Fig. <xref ref-type="fig" rid="F52">52E</xref>). Pleuron entirely yellow (Fig. <xref ref-type="fig" rid="F52">52B</xref>). Haltere yellow. Calypter margin and hairs gray. Leg segments entirely yellow; tibia and tarsus darker. <bold><italic>Chaetotaxy</italic></bold><bold>:</bold> Scutum with 1+3 dorsocentrals, shortened anteriorly (Fig. <xref ref-type="fig" rid="F52">52D</xref>). Acrostichal setulae five or six pairs in two irregular rows. <bold><italic>Wing</italic></bold><bold>:</bold> Wing length 2.0 mm, costa reaching M<sub>1</sub> (Fig. <xref ref-type="fig" rid="F52">52A</xref>). Length of ultimate section of vein M<sub>4</sub> divided by penultimate section 1.1–1.3.
                    </p><p><bold><italic>Abdomen</italic></bold><bold>:</bold> Abdomen dorsally subshiny yellow; epandrium brown (Fig. <xref ref-type="fig" rid="F52">52E</xref>). <bold><italic>Genitalia</italic></bold><bold>:</bold> (Fig. <xref ref-type="fig" rid="F52">52G–J</xref>) Epandrium rounded apically;inner-lateral surface with an elongated tubercle-like seta, whose tip is slightly spread and flattened; inner-basal surface with a comb comprising 3–5 fused long tubercle-like setae (rarely unfused in part) and a row of two short tubercle-like setae immediately outward from the comb (Fig. <xref ref-type="fig" rid="F52">52I</xref>). Surstylus rounded, directed inwards, setose apically, with one long tubercle-like seta on posterior margin (Fig. <xref ref-type="fig" rid="F52">52I</xref>). Cercus narrow, setose. Subepandrial sclerite V-shaped, with bilobed dorsal plate and a pair of pale plate-like arms (Fig. <xref ref-type="fig" rid="F52">52I</xref>). Hypandrium slightly sclerotized along outer margin (Fig. <xref ref-type="fig" rid="F52">52G</xref>). Postgonite bare, goose barnacle-shaped, rounded apically (Fig. <xref ref-type="fig" rid="F52">52G</xref>). Phallophorus with deep incision below, articulated with phallapodeme, fused to epiphallus (Fig. <xref ref-type="fig" rid="F52">52G, H</xref>). Basiphallus with broad plate on left side and lightly sclerotized anterodorsal margin (Fig. <xref ref-type="fig" rid="F52">52G, H</xref>). Hypophallus hood-shaped, membranous covered with microtrichia ventrally; lateral margins lightly sclerotized; medially with a pair of fused narrow sclerites (Fig. <xref ref-type="fig" rid="F52">52H</xref>). Paraphallus pale membranous, undefined (Fig. <xref ref-type="fig" rid="F52">52H</xref>). Mesophallus dark, cylindrical, as long as distiphallus. Distiphallus comprising one pair of stout tubules; basal half composed of dark sclerite and weaker medial region; distal half cylindrical, pigmented; widening toward inflated, truncated apex (Fig. <xref ref-type="fig" rid="F52">52H</xref>). Ejaculatory apodeme pale, with fan-shaped blade and broad stalk; base wide to one side; sperm pump clear (Fig. <xref ref-type="fig" rid="F52">52J</xref>).
                    </p><p><bold>Female</bold> (Figs <xref ref-type="fig" rid="F52">52F</xref>, <xref ref-type="fig" rid="F53">53E</xref>). Similar to male, but slightly larger and frons wider. Wing length 2.1 mm. <bold><italic>Postabdomen</italic></bold><bold>:</bold> (Fig. <xref ref-type="fig" rid="F53">53A, B</xref>) Oviscape dark brown, setigerous (Fig. <xref ref-type="fig" rid="F53">53A</xref>). Tergite 10 trifurcate, laterally uniting narrow pleural sclerites (Fig. <xref ref-type="fig" rid="F53">53B</xref>). Each cercus with two stout, apical, trichoid sensilla, 1/3 length of cercus (Fig. <xref ref-type="fig" rid="F53">53B</xref>). Spermathecae orbicular (Fig. <xref ref-type="fig" rid="F53">53A</xref>).
                    </p><fig id="F53" position="float" orientation="portrait"><object-id xmlns:xlink="http://www.w3.org/1999/xlink" content-type="doi" xlink:type="simple">10.3897/zookeys.1133.94530.figure53</object-id><object-id xmlns:xlink="http://www.w3.org/1999/xlink" content-type="arpha" xlink:type="simple">9661B562-160D-54D3-9190-98204EA7320A</object-id><label>Figure 53.</label><caption><p> Female morphology and larval/adult ecology of <italic><tp:taxon-name><tp:taxon-name-part taxon-name-part-type="genus" reg="Phytoliriomyza">Phytoliriomyza</tp:taxon-name-part><tp:taxon-name-part taxon-name-part-type="species" reg="helva">helva</tp:taxon-name-part></tp:taxon-name></italic>sp. nov. <bold>A, B </bold>female postabdomen <bold>A</bold> oviscape and spermatheca <bold>B</bold> tergite 10 <bold>C</bold> habitat at Eniwa <bold>D</bold> mined thallus of <italic><tp:taxon-name><tp:taxon-name-part taxon-name-part-type="genus" reg="Conocephalum">Conocephalum</tp:taxon-name-part><tp:taxon-name-part taxon-name-part-type="species" reg="salebrosum">salebrosum</tp:taxon-name-part></tp:taxon-name></italic><bold>E</bold> live fly at Eniwa.</p></caption><graphic xmlns:xlink="http://www.w3.org/1999/xlink" xlink:href="zookeys-1133-001_article-94530__-g053.jpg" position="float" orientation="portrait" xlink:type="simple" id="oo_775427.jpg"><uri content-type="original_file" xlink:type="simple">https://binary.pensoft.net/fig/775427</uri></graphic></fig></tp:treatment-sec><tp:treatment-sec sec-type="Variation" id="SECID0EAKNM"><title>Variation.</title><p>The number of tubercle-like setae in a comb of the male epandrium varied from 3 to 5 among localities, with the individuals from northern localities having fewer tubercle-like setae. Pigmentation pattern in distiphallus and morphology of paraphallus also differed between Hokkaido and Honshu populations.</p></tp:treatment-sec><tp:treatment-sec sec-type="Etymology" id="SECID0EFKNM"><title>Etymology.</title><p> The specific name (<italic>helvus</italic> = pale yellow) refers to pale yellow body and antennae of this species.
                    </p></tp:treatment-sec><tp:treatment-sec sec-type="Japanese name" id="SECID0ENKNM"><title>Japanese name.</title><p>Usuki-jagoke-hamoguribae.</p></tp:treatment-sec><tp:treatment-sec sec-type="Host plants" id="SECID0ESKNM"><title>Host plants.</title><p><italic><tp:taxon-name><tp:taxon-name-part taxon-name-part-type="genus" reg="Conocephalum">Conocephalum</tp:taxon-name-part><tp:taxon-name-part taxon-name-part-type="species" reg="salebrosum">salebrosum</tp:taxon-name-part></tp:taxon-name></italic> and <italic><tp:taxon-name><tp:taxon-name-part taxon-name-part-type="genus" reg="Conocephalum">C.</tp:taxon-name-part><tp:taxon-name-part taxon-name-part-type="species" reg="purpureorubrum">purpureorubrum</tp:taxon-name-part></tp:taxon-name></italic> (<tp:taxon-name><tp:taxon-name-part taxon-name-part-type="family">Conocephalaceae</tp:taxon-name-part></tp:taxon-name>).
                    </p></tp:treatment-sec><tp:treatment-sec sec-type="Mine" id="SECID0ETLNM"><title>Mine.</title><p>Larvae construct linear mines in the thallus in early instars, later entering the midrib, and pupate in the mines (Fig. <xref ref-type="fig" rid="F53">53D</xref>).</p></tp:treatment-sec><tp:treatment-sec sec-type="Biological notes" id="SECID0E4LNM"><title>Biological notes.</title><p> The habitats of this species are stream banks and mesic slopes in cool temperate deciduous forests dominated by <italic><tp:taxon-name><tp:taxon-name-part taxon-name-part-type="genus" reg="Quercus">Quercus</tp:taxon-name-part><tp:taxon-name-part taxon-name-part-type="species" reg="crispula">crispula</tp:taxon-name-part></tp:taxon-name></italic> and <italic><tp:taxon-name><tp:taxon-name-part taxon-name-part-type="genus" reg="Ulmus">Ulmus</tp:taxon-name-part><tp:taxon-name-part taxon-name-part-type="species" reg="davidiana">davidiana</tp:taxon-name-part></tp:taxon-name></italic> (Fig. <xref ref-type="fig" rid="F53">53C</xref>). This species is sympatric with <italic><tp:taxon-name><tp:taxon-name-part taxon-name-part-type="genus" reg="Phytoliriomyza">P.</tp:taxon-name-part><tp:taxon-name-part taxon-name-part-type="species" reg="luteola">luteola</tp:taxon-name-part></tp:taxon-name></italic> at some localities. Our rearing records suggest that it is univoltine, and that adults emerge from overwintered pupae in spring.
                    </p></tp:treatment-sec><tp:treatment-sec sec-type="Distribution" id="SECID0EINNM"><title>Distribution.</title><p> Japan: Hokkaido, Honshu (Fig. <xref ref-type="fig" rid="F50">50</xref>). Co-occurs with <italic><tp:taxon-name><tp:taxon-name-part taxon-name-part-type="genus" reg="Phytoliriomyza">P.</tp:taxon-name-part><tp:taxon-name-part taxon-name-part-type="species" reg="luteola">luteola</tp:taxon-name-part></tp:taxon-name></italic>.
                    </p></tp:treatment-sec><tp:treatment-sec sec-type="Remarks" id="SECID0E4NNM"><title>Remarks.</title><p>This species resembles <italic><tp:taxon-name><tp:taxon-name-part taxon-name-part-type="genus" reg="Phytoliriomyza">P.</tp:taxon-name-part><tp:taxon-name-part taxon-name-part-type="species" reg="pallidofasciata">pallidofasciata</tp:taxon-name-part></tp:taxon-name> and <tp:taxon-name><tp:taxon-name-part taxon-name-part-type="genus" reg="Phytoliriomyza">P.</tp:taxon-name-part><tp:taxon-name-part taxon-name-part-type="species" reg="luteola">luteola</tp:taxon-name-part></tp:taxon-name></italic> in having wholly yellow body; it is distinguished from them by the color of the 1<sup>st</sup> flagellomere (yellow in <italic><tp:taxon-name><tp:taxon-name-part taxon-name-part-type="genus" reg="Phytoliriomyza">P.</tp:taxon-name-part><tp:taxon-name-part taxon-name-part-type="species" reg="helva">helva</tp:taxon-name-part></tp:taxon-name></italic>; black in the latter).
                    </p></tp:treatment-sec><tp:treatment-sec><!--Section generated to contain objects referenced in tp:taxon-treatment.--><fig id="F50" position="float" orientation="portrait"><object-id xmlns:xlink="http://www.w3.org/1999/xlink" content-type="doi" xlink:type="simple">10.3897/zookeys.1133.94530.figure50</object-id><object-id xmlns:xlink="http://www.w3.org/1999/xlink" content-type="arpha" xlink:type="simple">5B0695A3-CC81-5BCE-98C0-D29840AC42D5</object-id><label>Figure 50</label><caption><p>Locality records of three <italic><tp:taxon-name><tp:taxon-name-part taxon-name-part-type="genus" reg="Phytoliriomyza">Phytoliriomyza</tp:taxon-name-part></tp:taxon-name></italic> species associated with <italic><tp:taxon-name><tp:taxon-name-part taxon-name-part-type="genus" reg="Conocephalum">Conocephalum</tp:taxon-name-part></tp:taxon-name></italic> spp.: <italic><tp:taxon-name><tp:taxon-name-part taxon-name-part-type="genus" reg="Phytoliriomyza">P.</tp:taxon-name-part><tp:taxon-name-part taxon-name-part-type="species" reg="pallidofasciata">pallidofasciata</tp:taxon-name-part></tp:taxon-name></italic>,  <italic><tp:taxon-name><tp:taxon-name-part taxon-name-part-type="genus" reg="Phytoliriomyza">P.</tp:taxon-name-part><tp:taxon-name-part taxon-name-part-type="species" reg="luteola">luteola</tp:taxon-name-part></tp:taxon-name></italic> and <italic><tp:taxon-name><tp:taxon-name-part taxon-name-part-type="genus" reg="Phytoliriomyza">P.</tp:taxon-name-part><tp:taxon-name-part taxon-name-part-type="species" reg="helva">helva</tp:taxon-name-part></tp:taxon-name></italic>.</p></caption><graphic xmlns:xlink="http://www.w3.org/1999/xlink" xlink:href="zookeys-1133-001_article-94530__-g050.jpg" position="float" orientation="portrait" xlink:type="simple" id="oo_775424.jpg"><uri content-type="original_file" xlink:type="simple">https://binary.pensoft.net/fig/775424</uri></graphic></fig></tp:treatment-sec></tp:taxon-treatment>
