# Supplementary material for: ﻿Diversity underfoot of agromyzids (Agromyzidae, Diptera) mining thalli of liverworts and hornworts
Source: Zookeys. 2022 Nov 30;1133:1–164. doi: 10.3897/zookeys.1133.94530 (PMC9836506; doi:10.3897/zookeys.1133.94530)
Supplement: XML Treatment for Phytoliriomyza bifasciata [file zookeys.1133.94530-treatment30.xml]

<!DOCTYPE tp:taxon-treatment
  PUBLIC "-//TaxonX//DTD Taxonomic Treatment Publishing DTD v0 20100105//EN" "tax-treatment-NSO.dtd">
<tp:taxon-treatment xmlns:tp="http://www.plazi.org/taxpub"><tp:treatment-meta><kwd-group><label>Taxon classification</label><kwd>
              <named-content content-type="kingdom">Animalia</named-content>
            </kwd><kwd>
              <named-content content-type="order">Diptera</named-content>
            </kwd><kwd>
              <named-content content-type="family">Agromyzidae</named-content>
            </kwd></kwd-group><mixed-citation publication-type="journal"><person-group><name><surname>Kato</surname><given-names>Makoto</given-names></name><name><surname>Yamamori</surname><given-names>Luna</given-names></name><name><surname>Imada</surname><given-names>Yume</given-names></name></person-group><article-title>﻿Diversity underfoot of agromyzids (<tp:taxon-name><tp:taxon-name-part taxon-name-part-type="family">Agromyzidae</tp:taxon-name-part></tp:taxon-name>, <tp:taxon-name><tp:taxon-name-part taxon-name-part-type="order">Diptera</tp:taxon-name-part></tp:taxon-name>) mining thalli of liverworts and hornworts</article-title><source>Zookeys</source><day>30</day><month>11</month><year>2022</year><volume>1133</volume><fpage>1</fpage><lpage>164</lpage><pub-id pub-id-type="doi">10.3897/zookeys.1133.94530</pub-id></mixed-citation></tp:treatment-meta><tp:nomenclature><label>﻿29.﻿</label><tp:taxon-name>
            <object-id xmlns:xlink="http://www.w3.org/1999/xlink" content-type="arpha" xlink:type="simple">6DCE2C37-2A7D-56CB-9E9B-3C41AFCC55B5</object-id>
            <tp:taxon-name-part taxon-name-part-type="genus" reg="Phytoliriomyza">Phytoliriomyza</tp:taxon-name-part>
            <tp:taxon-name-part taxon-name-part-type="species" reg="bifasciata">bifasciata</tp:taxon-name-part>
            <object-id xmlns:xlink="http://www.w3.org/1999/xlink" content-type="zoobank" xlink:type="simple">https://zoobank.org/37D392D3-B139-456D-A40D-A341EEDF2341</object-id>
          </tp:taxon-name><tp:taxon-authority>Kato</tp:taxon-authority><tp:taxon-status xmlns:xlink="http://www.w3.org/1999/xlink" xlink:type="simple">sp. nov.</tp:taxon-status><xref ref-type="fig" rid="F54">Fig. 54</xref></tp:nomenclature><tp:treatment-sec sec-type="Material examined" id="SECID0EIQNM"><title>Material examined.</title><p><bold><italic>Holotype</italic></bold><bold>:</bold> Japan: 1♂ (MK-AG-a349), Ikawa-toge, Aoi-ku, Shizuoka Pref. (<named-content xmlns:xlink="http://www.w3.org/1999/xlink" content-type="dwc:verbatimCoordinates" xlink:type="simple"><named-content content-type="geo-json" specific-use="{&#34;type&#34;:&#34;Point&#34;,&#34;coordinates&#34;:[138.279000,35.276800]}" id="NCID0EVQNM" xlink:type="simple">35.2768°N, 138.279°E</named-content></named-content>, 1570 m asl), 26-V-2021 (as larva on <italic><tp:taxon-name><tp:taxon-name-part taxon-name-part-type="genus" reg="Conocephalum">C.</tp:taxon-name-part><tp:taxon-name-part taxon-name-part-type="species" reg="salebrosum">salebrosum</tp:taxon-name-part></tp:taxon-name></italic>), emerged on 21-VI-2021, NSMT-I-Dip 32063. <bold><italic>Paratypes</italic></bold><bold>:</bold> Japan: 1♂1♀ (MK-AG-a472, a473), same data as holotype, emerged on 11–16-V-2021, NSMT-I-Dip 32064, 32065; 1♀ (MK-AG-a382), Namari-kawa, Yakumo, Futami, Hokkaido, 6-VI-2021 (as larva on <italic><tp:taxon-name><tp:taxon-name-part taxon-name-part-type="genus" reg="Conocephalum">C.</tp:taxon-name-part><tp:taxon-name-part taxon-name-part-type="species" reg="purpureorubrum">purpureorubrum</tp:taxon-name-part></tp:taxon-name></italic>), emerged on 15-VI-2021, NSMT-I-Dip 32066; 1♂ (MK-AG-542), Akka, Iwaizumi, Iwate Pref., 17-XI-2014 (as larva on <italic><tp:taxon-name><tp:taxon-name-part taxon-name-part-type="genus" reg="Conocephalum">C.</tp:taxon-name-part><tp:taxon-name-part taxon-name-part-type="species" reg="salebrosum">salebrosum</tp:taxon-name-part></tp:taxon-name></italic>), emerged on 26-IV-2015, NSMT-I-Dip 32067; 1♂ (MK-AG-a242), Haccho-toge, Ogano, Chichibu, Saitama Pref., 14-XI-2010 (as larva on <italic><tp:taxon-name><tp:taxon-name-part taxon-name-part-type="genus" reg="Conocephalum">C.</tp:taxon-name-part><tp:taxon-name-part taxon-name-part-type="species" reg="purpureorubrum">purpureorubrum</tp:taxon-name-part></tp:taxon-name></italic>), emerged on 6-V-2011, NSMT-I-Dip 32068; 1♀ (MK-AG-a272), Yoro-keikoku, Otaki, Isumi, Chiba Pref., 24-II-2012 (as larva on <italic><tp:taxon-name><tp:taxon-name-part taxon-name-part-type="genus" reg="Conocephalum">C.</tp:taxon-name-part><tp:taxon-name-part taxon-name-part-type="species" reg="salebrosum">salebrosum</tp:taxon-name-part></tp:taxon-name></italic>), emerged on 9-V-2012, NSMT-I-Dip 32069; 1♀ (MK-AG-a274), Yashajin-toge, Minami-arupusu, Yamanashi Pref., 10-XII-2016 (as larva on <italic><tp:taxon-name><tp:taxon-name-part taxon-name-part-type="genus" reg="Conocephalum">C.</tp:taxon-name-part><tp:taxon-name-part taxon-name-part-type="species" reg="salebrosum">salebrosum</tp:taxon-name-part></tp:taxon-name></italic>), emerged on 5-V-2017, NSMT-I-Dip 32070.
                    </p></tp:treatment-sec><tp:treatment-sec sec-type="Other material" id="SECID0EATNM"><title>Other material.</title><p> Japan: On <italic><tp:taxon-name><tp:taxon-name-part taxon-name-part-type="genus" reg="Conocephalum">Conocephalum</tp:taxon-name-part><tp:taxon-name-part taxon-name-part-type="species" reg="salebrosum">salebrosum</tp:taxon-name-part></tp:taxon-name></italic>: 1♂2♀, Akka, Iwaizumi, Iwate Pref., 17-XI-2014 (as larva), emerged on 26-IV–3-V-2014; 2♀, Otaki, Akiu, Taihaku, Sendai, Miyagi Pref., 14-XI-2014 (as larva), emerged on 22-IV-2014; 1♂, Yusen-kyo, Yamadera, Yamagata Pref., 15-XI-2014 (as larva), emerged on 1-V-2014; 2♀, Yashajin-toge, Minami-arupusu, Yamanashi Pref., 10-XII-2016 (as larva), emerged on 3–5-V-2016; 1♂1♀, Mt. Hakusan, Hakusan, Ishikawa Pref., 3-V-2013 (as larva), emerged on 24–31-V-2013.
                    </p><p>On <italic><tp:taxon-name><tp:taxon-name-part taxon-name-part-type="genus" reg="Conocephalum">Conocephalum</tp:taxon-name-part><tp:taxon-name-part taxon-name-part-type="species" reg="orientalis">orientalis</tp:taxon-name-part></tp:taxon-name></italic>: 1♂1♀, Yachi, Kawaba, Gunma Pref., 14-IV-2012 (as larva), emerged on 20–24-V-2012; 1♀, Yoro-keikoku, Otaki, Isumi, Chiba Pref., 24-I-2012 (as larva), emerged on 9-V-2012; 1♂, Amagi-toge, Izu, Kaeda-keikoku, Kagamisu, Miyazaki, Miyazaki Pref. Pref., 17-II-2009 (as larva), emerged on 26-III-2009; 3♂, Ashikubo, Aoi-ku, Shizuoka Pref., 13-IV-2012 (as larva), emerged on 30-IV–1-V-2012; 1♀, Yasui-keikoku, Niyodogawa, Agawa, Kochi Pref., 27-II-2011 (as larva), emerged on 15-IV-2011; 1♀, Gokanosho, Itsuki, Kumamoto Pref., 23-III-2015 (as larva), emerged on 25-IV-2015; 1♂1♀, Shiibarui, Izumi, Yatsushiro, Kumamoto Pref., 23-III-2015 (as larva), emerged on 5–20-V-2015; 1♀, Mt. Kosho, Asakura, Fukuoka Pref., 11-IV-2010 (as larva), emerged on 4-V-2010.
                    </p><p>On <italic><tp:taxon-name><tp:taxon-name-part taxon-name-part-type="genus" reg="Conocephalum">Conocephalum</tp:taxon-name-part><tp:taxon-name-part taxon-name-part-type="species" reg="purpureorubrum">purpureorubrum</tp:taxon-name-part></tp:taxon-name></italic>: 1♂1♀, Haccho-toge, Ogano, Chichibu, Saitama Pref., 14-XI-2010 (as larva), emerged on 26-IV–6-V-2010; 2♀, Mt. Toyoguchi, Ooshika, Shimo-ina, Nagano Pref., 30-IV-2012 (as larva), emerged on 1–5-VI-2012; 1♀, Mt. Ishizuchi, Kuma-kogen, Ehime Pref., 4-V-2014 (as larva), emerged on 16-V-2014.
                    </p></tp:treatment-sec><tp:treatment-sec sec-type="Diagnosis" id="SECID0ELUNM"><title>Diagnosis.</title><p> A large yellow species (wing length 2.2–2.3 mm) having a shiny yellow scutum with a medial and two pairs of black stripes, a black 1<sup>st</sup> flagellomere, yellow maxillary palpus, yellow halteres, and yellow legs. Male epandrium inner-laterally with a hypertrophied tubercle-like seta, and inner-basally with a comb comprising three or four long fused tubercle-like setae. Larva mines the thallus of <italic><tp:taxon-name><tp:taxon-name-part taxon-name-part-type="genus" reg="Conocephalum">Conocephalum</tp:taxon-name-part><tp:taxon-name-part taxon-name-part-type="species" reg="salebrosum">salebrosum</tp:taxon-name-part></tp:taxon-name></italic>,<italic><tp:taxon-name><tp:taxon-name-part taxon-name-part-type="genus" reg="Conocephalum">C.</tp:taxon-name-part><tp:taxon-name-part taxon-name-part-type="species" reg="orientalis">orientalis</tp:taxon-name-part></tp:taxon-name></italic> and <italic><tp:taxon-name><tp:taxon-name-part taxon-name-part-type="genus" reg="Conocephalum">C.</tp:taxon-name-part><tp:taxon-name-part taxon-name-part-type="species" reg="purpureorubrum">purpureorubrum</tp:taxon-name-part></tp:taxon-name></italic>.
                    </p></tp:treatment-sec><tp:treatment-sec sec-type="Description" id="SECID0EVVNM"><title>Description.</title><p>
            <bold>Adult male.</bold>
          </p><p><bold><italic>Head</italic></bold><bold>:</bold> (Fig. <xref ref-type="fig" rid="F54">54A–E</xref>) Head yellow, with back of head dark brown excluding margins. (Fig. <xref ref-type="fig" rid="F54">54C</xref>). Antenna porrect, first flagellomere black, pedicel and scape yellow (Fig. <xref ref-type="fig" rid="F54">54B</xref>). Arista subbasal, black, pubescent. Clypeus, face, gena, parafacial and postgena yellow. Proboscis normal, yellow; palpus yellow, cylindrical (Fig. <xref ref-type="fig" rid="F54">54C</xref>). <bold><italic>Chaetotaxy</italic></bold><bold>:</bold> Front orbitals three pairs; one <abbrev xmlns:xlink="http://www.w3.org/1999/xlink" xlink:title="inferior orbital setae" id="ABBRID0E1WNM" xlink:type="simple">ori</abbrev> directed inward; two <abbrev xmlns:xlink="http://www.w3.org/1999/xlink" xlink:title="superior orbital setae" id="ABBRID0E5WNM" xlink:type="simple">ors</abbrev> directed upward (Fig. <xref ref-type="fig" rid="F54">54B</xref>). Orbital setulae minute and erect, in a single row.
                    </p><fig id="F54" position="float" orientation="portrait"><object-id xmlns:xlink="http://www.w3.org/1999/xlink" content-type="doi" xlink:type="simple">10.3897/zookeys.1133.94530.figure54</object-id><object-id xmlns:xlink="http://www.w3.org/1999/xlink" content-type="arpha" xlink:type="simple">4F26E4F3-946B-5CDE-9643-303B41164DC6</object-id><label>Figure 54.</label><caption><p><italic><tp:taxon-name><tp:taxon-name-part taxon-name-part-type="genus" reg="Phytoliriomyza">Phytoliriomyza</tp:taxon-name-part><tp:taxon-name-part taxon-name-part-type="species" reg="bifasciata">bifasciata</tp:taxon-name-part></tp:taxon-name></italic>sp. nov. <bold>A–E </bold>holotype male <bold>A</bold> habitus <bold>B</bold> dorsal <bold>C</bold> frontal <bold>D</bold> dorsal <bold>E</bold> posterior <bold>F</bold> paratype female (MK-AG-a272), dorsal <bold>G–J</bold> male genitalia <bold>G</bold> whole genitalia <bold>H</bold> phallic complex <bold>I</bold> epandrium <bold>J</bold> ejaculatory apodeme, dorsal <bold>K, L</bold> female postabdomen <bold>K</bold> oviscape and spermatheca <bold>L</bold> tergite 10 <bold>M</bold> live female fly at Hozaka <bold>N</bold> habitat at Hachimori <bold>O–Q</bold> mined thalli (<bold>O</bold><italic><tp:taxon-name><tp:taxon-name-part taxon-name-part-type="genus" reg="Conocephalum">Conocephalum</tp:taxon-name-part><tp:taxon-name-part taxon-name-part-type="species" reg="orientalis">orientalis</tp:taxon-name-part></tp:taxon-name></italic> at Hachimori <bold>P</bold><italic><tp:taxon-name><tp:taxon-name-part taxon-name-part-type="genus" reg="Conocephalum">C.</tp:taxon-name-part><tp:taxon-name-part taxon-name-part-type="species" reg="salebrosum">salebrosum</tp:taxon-name-part></tp:taxon-name></italic> at Haccho-toge <bold>Q</bold><italic><tp:taxon-name><tp:taxon-name-part taxon-name-part-type="genus" reg="Conocephalum">C.</tp:taxon-name-part><tp:taxon-name-part taxon-name-part-type="species" reg="salebrosum">salebrosum</tp:taxon-name-part></tp:taxon-name></italic> at Akka).</p></caption><graphic xmlns:xlink="http://www.w3.org/1999/xlink" xlink:href="zookeys-1133-001_article-94530__-g054.jpg" position="float" orientation="portrait" xlink:type="simple" id="oo_775428.jpg"><uri content-type="original_file" xlink:type="simple">https://binary.pensoft.net/fig/775428</uri></graphic></fig><p><bold><italic>Thorax</italic></bold><bold>:</bold> Thorax shiny. Scutum yellow with medial dark stripe on anterior 2/3, with a pair of narrow pale brown supra-alar stripes and a pair of wider black intra-alar stripes, which adjoin a pair of lateral presutural dark ovoid spots (Fig. <xref ref-type="fig" rid="F54">54D</xref>). Scutellum yellow, subscutellum yellow with brown margin. Mediotergite brown, anatergite yellow with small brown spot near lower margin, and katatergite yellow (Fig. <xref ref-type="fig" rid="F54">54E</xref>). Pleuron yellow with brownish patches on venter of katepisternum and meron (Fig. <xref ref-type="fig" rid="F54">54B</xref>). Haltere yellow. Calypter margin and hairs gray. Leg segments entirely yellow; tibia and tarsus darker (Fig. <xref ref-type="fig" rid="F54">54A</xref>). <bold><italic>Chaetotaxy</italic></bold><bold>:</bold> Scutum with 1+3 dorsocentrals, shortened anteriorly. 20–26 acrostichal setulae in four irregular rows (Fig. <xref ref-type="fig" rid="F54">54D</xref>). <bold><italic>Wing</italic></bold><bold>:</bold> Wing length 2.2 mm, costa reaching M<sub>1</sub> (Fig. <xref ref-type="fig" rid="F54">54A</xref>). Length of ultimate section of vein M<sub>4</sub> divided by penultimate section 1.3.
                    </p><p><bold><italic>Abdomen</italic></bold><bold>:</bold> Abdomen dorsally subshiny yellow; epandrium dark brown (Fig. <xref ref-type="fig" rid="F54">54E</xref>). <bold><italic>Genitalia</italic></bold><bold>:</bold> (Fig. <xref ref-type="fig" rid="F54">54G–J</xref>) Epandrium rounded apically; inner-posterior margin with a dark ridge; inner-lateral surface with a flattened triangular tubercle-like seta; inner-anterior surface with a comb comprising three or four basally fused long tubercle-like setae (rarely unfused in part); inner-lateral margin with a row of three or four small tubercle-like setae (Fig. <xref ref-type="fig" rid="F54">54I</xref>). Surstylus elongated, curved inwards; with a few short setae apically; with one stout tubercle-like seta subapically (Fig. <xref ref-type="fig" rid="F54">54I</xref>). Cercus narrow, setose. Subepandrial sclerite with a pair of plate-like arms, the dorsal lobe of which is dark, hooked toward dorsum (Fig. <xref ref-type="fig" rid="F54">54I</xref>). Hypandrium slightly sclerotized along outer margin (Fig. <xref ref-type="fig" rid="F54">54G</xref>). Postgonite bare, goose barnacle-shaped, rounded apically, cleft subapically (Fig. <xref ref-type="fig" rid="F54">54H</xref>). Phallophorus with deep incision below, articulated with phallapodeme, fused to epiphallus (Fig. <xref ref-type="fig" rid="F54">54G</xref>). Basiphallus with a pale broad, plate-like sclerite on left side (Fig. <xref ref-type="fig" rid="F54">54G</xref>). Hypophallus broad, membranous covered with microtrichia ventrally; lateral margins lightly sclerotized; medially with a pair of fused narrow sclerites (Fig. <xref ref-type="fig" rid="F54">54H</xref>). Paraphallus absent. Mesophallus dark, cylindrical, widest basally, as long as distiphallus (Fig. <xref ref-type="fig" rid="F54">54H</xref>). Distiphallus comprising one pair of stout tubules basally parallel to each other; covered by a membrane bearing 7–9 pairs of minute oval lateral sclerites basal half composed of ventral dark subtriangular sclerite and weaker medial region; distal half cylindrical, dark; constricted subdistally; with truncated unpigmented apex (Fig. <xref ref-type="fig" rid="F54">54H</xref>). Ejaculatory apodeme pale brown, with fan-shaped blade and short stalk; base wide to one side; sperm pump clear (Fig. <xref ref-type="fig" rid="F54">54J</xref>).
                    </p><p><bold>Female</bold> (Fig. <xref ref-type="fig" rid="F54">54F, M</xref>). Similar to male, but slightly larger and frons wider. Wing length 2.3 mm. <bold><italic>Postabdomen</italic></bold><bold>:</bold> (Fig. <xref ref-type="fig" rid="F54">54K, L</xref>) Oviscape dark brown, setigerous (Fig. <xref ref-type="fig" rid="F54">54K</xref>). Tergite 10 trifurcate, laterally uniting narrow pleural sclerites (Fig. <xref ref-type="fig" rid="F54">54L</xref>). Each cercus with two stout, apical, trichoid sensilla, 1/3 length of cercus (Fig. <xref ref-type="fig" rid="F54">54L</xref>). Spermathecae semi-orbicular, with truncate proximal ends (Fig. <xref ref-type="fig" rid="F54">54K</xref>).
                    </p></tp:treatment-sec><tp:treatment-sec sec-type="Etymology" id="SECID0EY5NM"><title>Etymology.</title><p> The specific name (<italic>bifasciata</italic> = two stripes) refers to a pair of black stripes on the yellow scutum.
                    </p></tp:treatment-sec><tp:treatment-sec sec-type="Japanese name" id="SECID0EA6NM"><title>Japanese name.</title><p>Tsuyasuji-jagoke-hamoguribae.</p></tp:treatment-sec><tp:treatment-sec sec-type="Host plants" id="SECID0EF6NM"><title>Host plants.</title><p><italic><tp:taxon-name><tp:taxon-name-part taxon-name-part-type="genus" reg="Conocephalum">Conocephalum</tp:taxon-name-part><tp:taxon-name-part taxon-name-part-type="species" reg="salebrosum">salebrosum</tp:taxon-name-part></tp:taxon-name></italic> and <italic><tp:taxon-name><tp:taxon-name-part taxon-name-part-type="genus" reg="Conocephalum">C.</tp:taxon-name-part><tp:taxon-name-part taxon-name-part-type="species" reg="orientalis">orientalis</tp:taxon-name-part></tp:taxon-name></italic> (<tp:taxon-name><tp:taxon-name-part taxon-name-part-type="family">Conocephalaceae</tp:taxon-name-part></tp:taxon-name>).
                    </p></tp:treatment-sec><tp:treatment-sec sec-type="Mine" id="SECID0EGAOM"><title>Mine.</title><p>Larvae construct linear mines in the midrib of the thallus, and pupate in the mines (Fig. <xref ref-type="fig" rid="F54">54O–Q</xref>).</p></tp:treatment-sec><tp:treatment-sec sec-type="Biological notes" id="SECID0EQAOM"><title>Biological notes.</title><p> The habitats of this species are stream banks and mesic slopes in cool temperate deciduous forests dominated by <italic><tp:taxon-name><tp:taxon-name-part taxon-name-part-type="genus" reg="Quercus">Quercus</tp:taxon-name-part><tp:taxon-name-part taxon-name-part-type="species" reg="crispula">crispula</tp:taxon-name-part></tp:taxon-name></italic>,<italic><tp:taxon-name><tp:taxon-name-part taxon-name-part-type="genus" reg="Fagus">Fagus</tp:taxon-name-part><tp:taxon-name-part taxon-name-part-type="species" reg="crenata">crenata</tp:taxon-name-part></tp:taxon-name></italic> and <italic><tp:taxon-name><tp:taxon-name-part taxon-name-part-type="genus" reg="Aesculus">Aesculus</tp:taxon-name-part><tp:taxon-name-part taxon-name-part-type="species" reg="turbinata">turbinata</tp:taxon-name-part></tp:taxon-name></italic> (Fig. <xref ref-type="fig" rid="F54">54N</xref>). It was sympatric with <italic><tp:taxon-name><tp:taxon-name-part taxon-name-part-type="genus" reg="Phytoliriomyza">P.</tp:taxon-name-part><tp:taxon-name-part taxon-name-part-type="species" reg="izayoi">izayoi</tp:taxon-name-part></tp:taxon-name></italic>,<italic><tp:taxon-name><tp:taxon-name-part taxon-name-part-type="genus" reg="Phytoliriomyza">P.</tp:taxon-name-part><tp:taxon-name-part taxon-name-part-type="species" reg="luteola">luteola</tp:taxon-name-part></tp:taxon-name></italic>, <italic>and <tp:taxon-name><tp:taxon-name-part taxon-name-part-type="genus" reg="Phytoliriomyza">P.</tp:taxon-name-part><tp:taxon-name-part taxon-name-part-type="species" reg="conocephali">conocephali</tp:taxon-name-part></tp:taxon-name></italic> at some localities. Our rearing records suggest that this species is univoltine, and that adults emerge from overwintered pupae in spring.
                    </p></tp:treatment-sec><tp:treatment-sec sec-type="Distribution" id="SECID0E6COM"><title>Distribution.</title><p>Japan: Hokkaido, Honshu, Shikoku and Kyushu (Fig. <xref ref-type="fig" rid="F55">55</xref>).</p><fig id="F55" position="float" orientation="portrait"><object-id xmlns:xlink="http://www.w3.org/1999/xlink" content-type="doi" xlink:type="simple">10.3897/zookeys.1133.94530.figure55</object-id><object-id xmlns:xlink="http://www.w3.org/1999/xlink" content-type="arpha" xlink:type="simple">E2ABC78B-3991-5461-8F7A-F25A26C58391</object-id><label>Figure 55.</label><caption><p> Locality records of three <italic><tp:taxon-name><tp:taxon-name-part taxon-name-part-type="genus" reg="Phytoliriomyza">Phytoliriomyza</tp:taxon-name-part></tp:taxon-name></italic> species associated with <italic><tp:taxon-name><tp:taxon-name-part taxon-name-part-type="genus" reg="Conocephalum">Conocephalum</tp:taxon-name-part></tp:taxon-name></italic> spp.: <italic><tp:taxon-name><tp:taxon-name-part taxon-name-part-type="genus" reg="Phytoliriomyza">P.</tp:taxon-name-part><tp:taxon-name-part taxon-name-part-type="species" reg="bifasciata">bifasciata</tp:taxon-name-part></tp:taxon-name></italic>,  <italic><tp:taxon-name><tp:taxon-name-part taxon-name-part-type="genus" reg="Phytoliriomyza">P.</tp:taxon-name-part><tp:taxon-name-part taxon-name-part-type="species" reg="alpicola">alpicola</tp:taxon-name-part></tp:taxon-name></italic> and <italic><tp:taxon-name><tp:taxon-name-part taxon-name-part-type="genus" reg="Phytoliriomyza">P.</tp:taxon-name-part><tp:taxon-name-part taxon-name-part-type="species" reg="lanternaria">lanternaria</tp:taxon-name-part></tp:taxon-name></italic>.</p></caption><graphic xmlns:xlink="http://www.w3.org/1999/xlink" xlink:href="zookeys-1133-001_article-94530__-g055.jpg" position="float" orientation="portrait" xlink:type="simple" id="oo_775429.jpg"><uri content-type="original_file" xlink:type="simple">https://binary.pensoft.net/fig/775429</uri></graphic></fig></tp:treatment-sec><tp:treatment-sec sec-type="Remarks" id="SECID0EFFOM"><title>Remarks.</title><p> This species resembles <italic><tp:taxon-name><tp:taxon-name-part taxon-name-part-type="genus" reg="Phytoliriomyza">P.</tp:taxon-name-part><tp:taxon-name-part taxon-name-part-type="species" reg="dorsata">dorsata</tp:taxon-name-part></tp:taxon-name></italic>,<italic><tp:taxon-name><tp:taxon-name-part taxon-name-part-type="genus" reg="Phytoliriomyza">P.</tp:taxon-name-part><tp:taxon-name-part taxon-name-part-type="species" reg="calcicola">calcicola</tp:taxon-name-part></tp:taxon-name></italic>,<italic><tp:taxon-name><tp:taxon-name-part taxon-name-part-type="genus" reg="Phytoliriomyza">P.</tp:taxon-name-part><tp:taxon-name-part taxon-name-part-type="species" reg="argentifasciata">argentifasciata</tp:taxon-name-part></tp:taxon-name></italic>,<italic><tp:taxon-name><tp:taxon-name-part taxon-name-part-type="genus" reg="Phytoliriomyza">P.</tp:taxon-name-part><tp:taxon-name-part taxon-name-part-type="species" reg="longifurcae">longifurcae</tp:taxon-name-part></tp:taxon-name></italic>,<italic><tp:taxon-name><tp:taxon-name-part taxon-name-part-type="genus" reg="Phytoliriomyza">P.</tp:taxon-name-part><tp:taxon-name-part taxon-name-part-type="species" reg="brunofasciata">brunofasciata</tp:taxon-name-part></tp:taxon-name></italic>, and <italic><tp:taxon-name><tp:taxon-name-part taxon-name-part-type="genus" reg="Phytoliriomyza">P.</tp:taxon-name-part><tp:taxon-name-part taxon-name-part-type="species" reg="pallidofasciata">pallidofasciata</tp:taxon-name-part></tp:taxon-name></italic> in having two pairs of dark lateral stripes on the scutum; it is distinguished from all of them by the glossy scutum (subshiny in the other species) and by the dissimilarity of color between the outer and inner pairs of the stripes (color is similar between outer and inner pairs in the other species).
                    </p></tp:treatment-sec></tp:taxon-treatment>
