# Supplementary material for: ﻿Diversity underfoot of agromyzids (Agromyzidae, Diptera) mining thalli of liverworts and hornworts
Source: Zookeys. 2022 Nov 30;1133:1–164. doi: 10.3897/zookeys.1133.94530 (PMC9836506; doi:10.3897/zookeys.1133.94530)
Supplement: XML Treatment for Phytoliriomyza alpicola [file zookeys.1133.94530-treatment31.xml]

<!DOCTYPE tp:taxon-treatment
  PUBLIC "-//TaxonX//DTD Taxonomic Treatment Publishing DTD v0 20100105//EN" "tax-treatment-NSO.dtd">
<tp:taxon-treatment xmlns:tp="http://www.plazi.org/taxpub"><tp:treatment-meta><kwd-group><label>Taxon classification</label><kwd>
              <named-content content-type="kingdom">Animalia</named-content>
            </kwd><kwd>
              <named-content content-type="order">Diptera</named-content>
            </kwd><kwd>
              <named-content content-type="family">Agromyzidae</named-content>
            </kwd></kwd-group><mixed-citation publication-type="journal"><person-group><name><surname>Kato</surname><given-names>Makoto</given-names></name><name><surname>Yamamori</surname><given-names>Luna</given-names></name><name><surname>Imada</surname><given-names>Yume</given-names></name></person-group><article-title>﻿Diversity underfoot of agromyzids (<tp:taxon-name><tp:taxon-name-part taxon-name-part-type="family">Agromyzidae</tp:taxon-name-part></tp:taxon-name>, <tp:taxon-name><tp:taxon-name-part taxon-name-part-type="order">Diptera</tp:taxon-name-part></tp:taxon-name>) mining thalli of liverworts and hornworts</article-title><source>Zookeys</source><day>30</day><month>11</month><year>2022</year><volume>1133</volume><fpage>1</fpage><lpage>164</lpage><pub-id pub-id-type="doi">10.3897/zookeys.1133.94530</pub-id></mixed-citation></tp:treatment-meta><tp:nomenclature><label>﻿30.﻿</label><tp:taxon-name>
            <object-id xmlns:xlink="http://www.w3.org/1999/xlink" content-type="arpha" xlink:type="simple">9D688E02-82AE-5D24-A0A6-2FADBDDB1B2F</object-id>
            <tp:taxon-name-part taxon-name-part-type="genus" reg="Phytoliriomyza">Phytoliriomyza</tp:taxon-name-part>
            <tp:taxon-name-part taxon-name-part-type="species" reg="alpicola">alpicola</tp:taxon-name-part>
          </tp:taxon-name><tp:taxon-authority>Strobl</tp:taxon-authority><xref ref-type="fig" rid="F56">Figs 56</xref><xref ref-type="fig" rid="F57">, 57</xref><tp:nomenclature-citation-list><tp:nomenclature-citation><tp:taxon-name>
                <tp:taxon-name-part taxon-name-part-type="genus" reg="Agromyza">Agromyza</tp:taxon-name-part>
                <tp:taxon-name-part taxon-name-part-type="species" reg="alpicola">alpicola</tp:taxon-name-part>
              </tp:taxon-name><comment>Strobl, 1898: 272.</comment></tp:nomenclature-citation><tp:nomenclature-citation><tp:taxon-name>
                <tp:taxon-name-part taxon-name-part-type="genus" reg="Liriomyza">Liriomyza</tp:taxon-name-part>
                <tp:taxon-name-part taxon-name-part-type="species" reg="alpicola">alpicola</tp:taxon-name-part>
              </tp:taxon-name><comment>Hendel, 1931: 206.</comment></tp:nomenclature-citation><tp:nomenclature-citation><tp:taxon-name>
                <tp:taxon-name-part taxon-name-part-type="genus" reg="Phytoliriomyza">Phytoliriomyza</tp:taxon-name-part>
                <tp:taxon-name-part taxon-name-part-type="species" reg="alpicola">alpicola</tp:taxon-name-part>
              </tp:taxon-name><comment>Spencer, 1971: 162.</comment></tp:nomenclature-citation><tp:nomenclature-citation><tp:taxon-name>
                <tp:taxon-name-part taxon-name-part-type="genus" reg="Lemurimyza">Lemurimyza</tp:taxon-name-part>
                <tp:taxon-name-part taxon-name-part-type="species" reg="alpicola">alpicola</tp:taxon-name-part>
              </tp:taxon-name><comment>.Papp, 1984: 306.</comment></tp:nomenclature-citation><tp:nomenclature-citation><tp:taxon-name>
                <tp:taxon-name-part taxon-name-part-type="genus" reg="Phytoliriomyza">Phytoliriomyza</tp:taxon-name-part>
                <tp:taxon-name-part taxon-name-part-type="species" reg="alpicola">alpicola</tp:taxon-name-part>
              </tp:taxon-name><comment>Sasakawa, 2008: 137; <xref ref-type="bibr" rid="B4">Černý et al. 2020</xref>: 213.</comment></tp:nomenclature-citation></tp:nomenclature-citation-list></tp:nomenclature><tp:treatment-sec sec-type="Material examined" id="SECID0EXKOM"><title>Material examined.</title><p> Japan: On <italic><tp:taxon-name><tp:taxon-name-part taxon-name-part-type="genus" reg="Conocephalum">Conocephalum</tp:taxon-name-part><tp:taxon-name-part taxon-name-part-type="species" reg="salebrosum">salebrosum</tp:taxon-name-part></tp:taxon-name></italic>: 1♀, Yuni-ishikari-gawa, Soun-kyo, Kamikawa, Hokkaido, 5-VI-2016 (as larva), emerged on 22-VI-2016; 1♂, Samani-dam, Samani, Hokkaido, 1-VI-2021 (as larva), emerged on 3-VII-2021; 1♀, Renge-onsen, Itoigawa, Niigata Pref., 15-X-2011 (as larva), emerged on ?-VI-2011; 27♂36♀, Ikawa-toge, Aoi-ku, Shizuoka Pref., 26-V-2021 (as larva), emerged on 30-V–27-VI-2021.
                    </p><p>On <italic><tp:taxon-name><tp:taxon-name-part taxon-name-part-type="genus" reg="Conocephalum">Conocephalum</tp:taxon-name-part><tp:taxon-name-part taxon-name-part-type="species" reg="orientalis">orientalis</tp:taxon-name-part></tp:taxon-name></italic>: 5♀, Iwadate, Hachimori, Happo, Yamamoto, Akita Pref., 16-XI-2014 (as larva), emerged on 2–18-V-2014; 1♀, Futto, Toei, Kitashidara, Aichi Pref., 9-III-2013 (as larva), emerged on 2-V-2013; 1♀, Nekata, Hamakita, Hamamatsu, Shizuoka Pref., 8-III-2012 (as larva), emerged on 8-V-2012; 1♀, Saruyama, Monzen, Wajima, Ishikawa Pref., 4-V-2013 (as larva), emerged on 3-VI-2013; 1♀, Chiisago, Kaminokuni, Hiyama, Hokkaido, 11-VI-2012 (as larva), emerged on 16-VI-2012.
                    </p><p>On <italic><tp:taxon-name><tp:taxon-name-part taxon-name-part-type="genus" reg="Conocephalum">Conocephalum</tp:taxon-name-part><tp:taxon-name-part taxon-name-part-type="species" reg="purpureorubrum">purpureorubrum</tp:taxon-name-part></tp:taxon-name></italic>: 1♀, Iwaobetsu, Shari, Hokkaido, 3-X-2011 (as larva), emerged on 26-V-2011; 1♀, Irisawai, Oshika, Nagano Pref., 29-IV-2011 (as larva), emerged on 2-VI-2011; 1♂, Horoman-kyo, Samani, Hokkaido, 30-IV-2021 (as larva), emerged on 25-V-2021; 1♀, Tanneso, Rubeshibetsu, Hiroo, Hokkaido, 2-X-2011 (as larva), emerged on 19-V-2011; 1♂1♀, Kanna-gawa, Nakatsugawa, Chichibu, Saitama Pref., 19-VIII-2002 (as larva), emerged on 5-V-2002; 1♀, Irisawai, Oshika, Nagano Pref., 20-IV-2011 (as larva), emerged on 2-VI-2011.
                    </p></tp:treatment-sec><tp:treatment-sec sec-type="Diagnosis" id="SECID0ECMOM"><title>Diagnosis.</title><p>A medium-sized dark species (wing length 1.7–1.8 mm) having pruinose dark gray scutum, yellow scutellum, a black 1<sup>st</sup> flagellomere, dark maxillary palpus, dark halteres, and dark gray legs. Male epandrium inner-subdistally with a hypertrophied tubercle-like seta, and inner-basally with a comb comprising six or seven long fused tubercle-like setae. Larva mines the thallus of <italic><tp:taxon-name><tp:taxon-name-part taxon-name-part-type="genus" reg="Conocephalum">Conocephalum</tp:taxon-name-part><tp:taxon-name-part taxon-name-part-type="species" reg="salebrosum">salebrosum</tp:taxon-name-part></tp:taxon-name></italic>,<italic><tp:taxon-name><tp:taxon-name-part taxon-name-part-type="genus" reg="Conocephalum">C.</tp:taxon-name-part><tp:taxon-name-part taxon-name-part-type="species" reg="orientalis">orientalis</tp:taxon-name-part></tp:taxon-name></italic> and <italic><tp:taxon-name><tp:taxon-name-part taxon-name-part-type="genus" reg="Conocephalum">C.</tp:taxon-name-part><tp:taxon-name-part taxon-name-part-type="species" reg="purpureorubrum">purpureorubrum</tp:taxon-name-part></tp:taxon-name></italic>.
                    </p></tp:treatment-sec><tp:treatment-sec sec-type="Description" id="SECID0EMNOM"><title>Description.</title><p><bold>Adult male</bold>.
                    </p><p><bold><italic>Head</italic></bold><bold>:</bold> (Fig. <xref ref-type="fig" rid="F56">56A–E</xref>) Head yellow, with ocellar tubercle brown, back of head dark brown (Fig. <xref ref-type="fig" rid="F56">56C</xref>). Antenna porrect, first flagellomere black, pedicel and scape yellow (Fig. <xref ref-type="fig" rid="F56">56B</xref>). Arista subbasal, black, pubescent. Clypeus, face, gena, parafacial and postgena yellow (Fig. <xref ref-type="fig" rid="F56">56C</xref>). Proboscis normal, yellow; palpus yellow, cylindrical. <bold><italic>Chaetotaxy</italic></bold><bold>:</bold> Front orbitals three pairs; one <abbrev xmlns:xlink="http://www.w3.org/1999/xlink" xlink:title="inferior orbital setae" id="ABBRID0EROOM" xlink:type="simple">ori</abbrev> directed inward; two <abbrev xmlns:xlink="http://www.w3.org/1999/xlink" xlink:title="superior orbital setae" id="ABBRID0EVOOM" xlink:type="simple">ors</abbrev> directed upward (Fig. <xref ref-type="fig" rid="F56">56B</xref>). Orbital setulae minute and erect, in a single row.
                    </p><fig id="F56" position="float" orientation="portrait"><object-id xmlns:xlink="http://www.w3.org/1999/xlink" content-type="doi" xlink:type="simple">10.3897/zookeys.1133.94530.figure56</object-id><object-id xmlns:xlink="http://www.w3.org/1999/xlink" content-type="arpha" xlink:type="simple">304CADE8-A3EB-5AD9-8FA2-5AD7EAC66D07</object-id><label>Figure 56.</label><caption><p><italic><tp:taxon-name><tp:taxon-name-part taxon-name-part-type="genus" reg="Phytoliriomyza">Phytoliriomyza</tp:taxon-name-part><tp:taxon-name-part taxon-name-part-type="species" reg="alpicola">alpicola</tp:taxon-name-part></tp:taxon-name></italic><bold>A–E </bold>male at Ikawa-toge <bold>A</bold> habitus <bold>B</bold> dorsal <bold>C</bold> frontal <bold>D</bold> dorsal <bold>E</bold> posterior <bold>F</bold> live female fly at Mitsumine-Jinja <bold>G–K</bold> male genitalia (<bold>G–J</bold> at Ikawa-toge <bold>K</bold> at Samani) <bold>G</bold> whole genitalia <bold>H</bold> phallic complex <bold>I</bold> epandrium <bold>J, K</bold> ejaculatory apodeme, ventral and lateral.</p></caption><graphic xmlns:xlink="http://www.w3.org/1999/xlink" xlink:href="zookeys-1133-001_article-94530__-g056.jpg" position="float" orientation="portrait" xlink:type="simple" id="oo_775430.jpg"><uri content-type="original_file" xlink:type="simple">https://binary.pensoft.net/fig/775430</uri></graphic></fig><p><bold><italic>Thorax</italic></bold><bold>:</bold> Thorax subshiny. Scutum pruinose, dark gray, sometimes with very narrow terminal yellow band along posterior margin (Fig. <xref ref-type="fig" rid="F56">56D</xref>). Scutellum light yellow with lateral corner narrowly grayish. Subscutellum yellow except brown posterior margin. Mediotergite, anatergite and katatergite dark gray (Fig. <xref ref-type="fig" rid="F56">56E</xref>). Pleuron largely yellow, but notopleuron with narrow brown patch along ventral margin, and venters of propleuron, anepisternum, katepisternum, anepimeron, and meron dark brown (Fig. <xref ref-type="fig" rid="F56">56B</xref>). Haltere dark gray. Calypter margin and hairs gray. Leg segments entirely brown; tibia and tarsus darker (Fig. <xref ref-type="fig" rid="F56">56A</xref>). <bold><italic>Chaetotaxy</italic></bold><bold>:</bold> Scutum with 1+3 dorsocentrals, shortened anteriorly (Fig. <xref ref-type="fig" rid="F56">56D</xref>). Acrostichal setulae five or six pairs in two irregular rows. <bold><italic>Wing</italic></bold><bold>:</bold> Wing length 1.8 mm, costa reaching M<sub>1</sub> (Fig. <xref ref-type="fig" rid="F56">56A</xref>). Length of ultimate section of vein M<sub>4</sub> divided by penultimate section 1.5–1.6.
                    </p><p><bold><italic>Abdomen</italic></bold><bold>:</bold> Abdomen dorsally subshiny brown; epandrium dark brown (Fig. <xref ref-type="fig" rid="F56">56E</xref>). <bold><italic>Genitalia</italic></bold><bold>:</bold> (Fig. <xref ref-type="fig" rid="F56">56G–K</xref>) Epandrium rounded apically; posterior end of inner margin with a long, inward-curved tubercle-like seta; inner-anterior surface with a comb comprising six or seven fused long tubercle-like setae (rarely unfused in part), and with a separate long tubercle-like seta, which is located immediately beyond the dorsal-most tubercle-like seta of the comb and directed to different angle; inner-basal margin with a row of 1–3 small tubercle-like setae immediately outward from the comb (Fig. <xref ref-type="fig" rid="F56">56I</xref>). Surstylus rounded, directed inwards, setose apically; with one long tubercle-like seta on posterior margin (Fig. <xref ref-type="fig" rid="F56">56I</xref>). Cercus narrow, setose. Subepandrial sclerite dark with a pair of plate-like arms, dorsal lobe spatula-shaped, with one seta subapically (Fig. <xref ref-type="fig" rid="F56">56I</xref>). Hypandrium slightly sclerotized along outer margin (Fig. <xref ref-type="fig" rid="F56">56G</xref>). Postgonite bare, goose barnacle-shaped, rounded apically (Fig. <xref ref-type="fig" rid="F56">56H</xref>). Phallophorus with deep incision below, articulated with phallapodeme, fused to epiphallus (Fig. <xref ref-type="fig" rid="F56">56G</xref>). Basiphallus with dark broad plate-like sclerite on left side (Fig. <xref ref-type="fig" rid="F56">56G</xref>). Hypophallus broad, membranous covered with microtrichia ventrally; lateral margins lightly sclerotized; medially with a pair of fused narrow sclerites (Fig. <xref ref-type="fig" rid="F56">56G, H</xref>). Paraphallus membranous, wing-like; paraphalli spread laterally, jointed basally (Fig. <xref ref-type="fig" rid="F56">56H</xref>). Mesophallus dark, cylindrical, widest basally, as long as distiphallus (Fig. <xref ref-type="fig" rid="F56">56H</xref>). Distiphallus comprising one pair of stout tubules basally parallel to each other; covered by a membrane bearing several pairs of minute oval lateral sclerites; basal half composed of ventral dark subtriangular sclerite and weaker medial region; distal half cylindrical, pigmented, widening toward truncated, unpigmented apex (Fig. <xref ref-type="fig" rid="F56">56H</xref>). Ejaculatory apodeme pale brown, fan-shaped with long stalk; sperm pump clear, with dark globular sclerites (Fig. <xref ref-type="fig" rid="F56">56I, J</xref>).
                    </p><p><bold>Female</bold> (Fig. <xref ref-type="fig" rid="F56">56F</xref>). Similar to male, but slightly larger and frons wider. Wing length 1.7 mm. <bold><italic>Postabdomen</italic></bold><bold>:</bold> (Fig. <xref ref-type="fig" rid="F57">57A–C</xref>) Oviscape dark brown, setigerous (Fig. <xref ref-type="fig" rid="F57">57A</xref>). Tergite 10 trifurcate, laterally uniting narrow pleural sclerites (Fig. <xref ref-type="fig" rid="F57">57C</xref>). Each cercus with two stout, apical, trichoid sensilla, 1/3 length of cercus (Fig. <xref ref-type="fig" rid="F57">57C</xref>). Spermathecae semi-orbicular, with truncate proximal ends (Fig. <xref ref-type="fig" rid="F57">57B</xref>).
                    </p><fig id="F57" position="float" orientation="portrait"><object-id xmlns:xlink="http://www.w3.org/1999/xlink" content-type="doi" xlink:type="simple">10.3897/zookeys.1133.94530.figure57</object-id><object-id xmlns:xlink="http://www.w3.org/1999/xlink" content-type="arpha" xlink:type="simple">303E78B6-2CA4-5B4C-9B67-D3F8F1DA34FF</object-id><label>Figure 57.</label><caption><p> Female morphology and larval ecology of <italic><tp:taxon-name><tp:taxon-name-part taxon-name-part-type="genus" reg="Phytoliriomyza">Phytoliriomyza</tp:taxon-name-part><tp:taxon-name-part taxon-name-part-type="species" reg="alpicola">alpicola</tp:taxon-name-part></tp:taxon-name></italic>sp. nov. <bold>A–C </bold>female postabdomen <bold>A</bold> oviscape and spermatheca <bold>B</bold> spermatheca <bold>C</bold> tergite 10 <bold>D</bold> habitat at Samani <bold>E, F</bold> mined thalli of <italic><tp:taxon-name><tp:taxon-name-part taxon-name-part-type="genus" reg="Conocephalum">Conocephalum</tp:taxon-name-part><tp:taxon-name-part taxon-name-part-type="species" reg="salebrosum">salebrosum</tp:taxon-name-part></tp:taxon-name></italic>at Ikawa-toge).</p></caption><graphic xmlns:xlink="http://www.w3.org/1999/xlink" xlink:href="zookeys-1133-001_article-94530__-g057.jpg" position="float" orientation="portrait" xlink:type="simple" id="oo_775431.jpg"><uri content-type="original_file" xlink:type="simple">https://binary.pensoft.net/fig/775431</uri></graphic></fig></tp:treatment-sec><tp:treatment-sec sec-type="Variation" id="SECID0EUWOM"><title>Variation.</title><p>The morphology of the tubercle-like seta on the inner-distal margin of the male epandrium varied among localities from a simple seta to a flattened, basally enlarged acute spine. The relative position of a comb of tubercle-like setae and the separate tubercle-like seta neighboring the comb also varied among localities.</p></tp:treatment-sec><tp:treatment-sec sec-type="Japanese name" id="SECID0EZWOM"><title>Japanese name.</title><p>Mihikari-jagoke-hamoguribae.</p></tp:treatment-sec><tp:treatment-sec sec-type="Host plants" id="SECID0E5WOM"><title>Host plants.</title><p><italic><tp:taxon-name><tp:taxon-name-part taxon-name-part-type="genus" reg="Conocephalum">Conocephalum</tp:taxon-name-part><tp:taxon-name-part taxon-name-part-type="species" reg="salebrosum">salebrosum</tp:taxon-name-part></tp:taxon-name></italic>,<italic><tp:taxon-name><tp:taxon-name-part taxon-name-part-type="genus" reg="Conocephalum">C.</tp:taxon-name-part><tp:taxon-name-part taxon-name-part-type="species" reg="orientalis">orientalis</tp:taxon-name-part></tp:taxon-name></italic> and <italic><tp:taxon-name><tp:taxon-name-part taxon-name-part-type="genus" reg="Conocephalum">C.</tp:taxon-name-part><tp:taxon-name-part taxon-name-part-type="species" reg="purpureorubrum">purpureorubrum</tp:taxon-name-part></tp:taxon-name></italic> (<tp:taxon-name><tp:taxon-name-part taxon-name-part-type="family">Conocephalaceae</tp:taxon-name-part></tp:taxon-name>).
                    </p></tp:treatment-sec><tp:treatment-sec sec-type="Mine" id="SECID0ELYOM"><title>Mine.</title><p>Larvae construct linear mines in the thallus in early instars, later entering the midrib, and pupate in the mines (Fig. <xref ref-type="fig" rid="F57">57E, F</xref>).</p></tp:treatment-sec><tp:treatment-sec sec-type="Biological notes" id="SECID0EVYOM"><title>Biological notes.</title><p> The habitats of this species are stream banks and mesic slopes in cool temperate deciduous forests dominated by <italic><tp:taxon-name><tp:taxon-name-part taxon-name-part-type="genus" reg="Quercus">Quercus</tp:taxon-name-part><tp:taxon-name-part taxon-name-part-type="species" reg="crispula">crispula</tp:taxon-name-part></tp:taxon-name></italic> and <italic><tp:taxon-name><tp:taxon-name-part taxon-name-part-type="genus" reg="Fagus">Fagus</tp:taxon-name-part><tp:taxon-name-part taxon-name-part-type="species" reg="crenata">crenata</tp:taxon-name-part></tp:taxon-name></italic>, riparian forests dominated by <italic><tp:taxon-name><tp:taxon-name-part taxon-name-part-type="genus" reg="Cercidiphyllum">Cercidiphyllum</tp:taxon-name-part><tp:taxon-name-part taxon-name-part-type="species" reg="japonicum">japonicum</tp:taxon-name-part></tp:taxon-name></italic> (Fig. <xref ref-type="fig" rid="F57">57D</xref>), and subalpine coniferous forests dominated by <italic><tp:taxon-name><tp:taxon-name-part taxon-name-part-type="genus" reg="Abies">Abies</tp:taxon-name-part></tp:taxon-name></italic> spp. And <italic><tp:taxon-name><tp:taxon-name-part taxon-name-part-type="genus" reg="Picea">Picea</tp:taxon-name-part></tp:taxon-name></italic> spp. It is sympatric with <italic><tp:taxon-name><tp:taxon-name-part taxon-name-part-type="genus" reg="Phytoliriomyza">P.</tp:taxon-name-part><tp:taxon-name-part taxon-name-part-type="species" reg="luna">luna</tp:taxon-name-part></tp:taxon-name></italic>,<italic><tp:taxon-name><tp:taxon-name-part taxon-name-part-type="genus" reg="Phytoliriomyza">P.</tp:taxon-name-part><tp:taxon-name-part taxon-name-part-type="species" reg="brunofasciata">brunofasciata</tp:taxon-name-part></tp:taxon-name></italic>, <italic>and <tp:taxon-name><tp:taxon-name-part taxon-name-part-type="genus" reg="Phytoliriomyza">P.</tp:taxon-name-part><tp:taxon-name-part taxon-name-part-type="species" reg="luteola">luteola</tp:taxon-name-part></tp:taxon-name></italic> at some localities. Our rearing records suggest that this species is univoltine, and that adults emerge from overwintered pupae in spring.
                    </p></tp:treatment-sec><tp:treatment-sec sec-type="Distribution" id="SECID0ER2OM"><title>Distribution.</title><p>Japan: Hokkaido, Honshu (Fig. <xref ref-type="fig" rid="F55">55</xref>).</p></tp:treatment-sec><tp:treatment-sec sec-type="Remarks" id="SECID0E22OM"><title>Remarks.</title><p> This species was reported from Scotland by <xref ref-type="bibr" rid="B43">Strobl (1898)</xref>, and later recorded from Austria (<xref ref-type="bibr" rid="B37">Spencer 1972</xref>) and Taiwan (<xref ref-type="bibr" rid="B30">Sasakawa 2008</xref>). It resembles <italic><tp:taxon-name><tp:taxon-name-part taxon-name-part-type="genus" reg="Phytoliriomyza">P.</tp:taxon-name-part><tp:taxon-name-part taxon-name-part-type="species" reg="tsukuyomi">tsukuyomi</tp:taxon-name-part></tp:taxon-name></italic> in having an almost wholly dark scutum and almost wholly yellow scutellum, but is distinguished by the color of the pedicel of the antenna (brown in <italic><tp:taxon-name><tp:taxon-name-part taxon-name-part-type="genus" reg="Phytoliriomyza">P.</tp:taxon-name-part><tp:taxon-name-part taxon-name-part-type="species" reg="alpicola">alpicola</tp:taxon-name-part></tp:taxon-name></italic>; yellow in <italic><tp:taxon-name><tp:taxon-name-part taxon-name-part-type="genus" reg="Phytoliriomyza">P.</tp:taxon-name-part><tp:taxon-name-part taxon-name-part-type="species" reg="tsukuyomi">tsukuyomi</tp:taxon-name-part></tp:taxon-name></italic>) and by the number and arrangement of tubercle-like setae in a comb on the male epandrium (6 fused in <italic><tp:taxon-name><tp:taxon-name-part taxon-name-part-type="genus" reg="Phytoliriomyza">P.</tp:taxon-name-part><tp:taxon-name-part taxon-name-part-type="species" reg="alpicola">alpicola</tp:taxon-name-part></tp:taxon-name></italic>; 4 hand-like in <italic><tp:taxon-name><tp:taxon-name-part taxon-name-part-type="genus" reg="Phytoliriomyza">P.</tp:taxon-name-part><tp:taxon-name-part taxon-name-part-type="species" reg="tsukuyomi">tsukuyomi</tp:taxon-name-part></tp:taxon-name></italic>). <italic><tp:taxon-name><tp:taxon-name-part taxon-name-part-type="genus" reg="Phytoliriomyza">P.</tp:taxon-name-part><tp:taxon-name-part taxon-name-part-type="species" reg="alpicola">alpicola</tp:taxon-name-part></tp:taxon-name></italic> also resembles <italic><tp:taxon-name><tp:taxon-name-part taxon-name-part-type="genus" reg="Phytoliriomyza">P.</tp:taxon-name-part><tp:taxon-name-part taxon-name-part-type="species" reg="marchantiae">marchantiae</tp:taxon-name-part></tp:taxon-name></italic>,<italic><tp:taxon-name><tp:taxon-name-part taxon-name-part-type="genus" reg="Phytoliriomyza">P.</tp:taxon-name-part><tp:taxon-name-part taxon-name-part-type="species" reg="lanternaria">lanternaria</tp:taxon-name-part></tp:taxon-name></italic>,<italic><tp:taxon-name><tp:taxon-name-part taxon-name-part-type="genus" reg="Phytoliriomyza">P.</tp:taxon-name-part><tp:taxon-name-part taxon-name-part-type="species" reg="rebouliae">rebouliae</tp:taxon-name-part></tp:taxon-name></italic>, and <italic><tp:taxon-name><tp:taxon-name-part taxon-name-part-type="genus" reg="Phytoliriomyza">P.</tp:taxon-name-part><tp:taxon-name-part taxon-name-part-type="species" reg="conocephali">conocephali</tp:taxon-name-part></tp:taxon-name></italic> in having dark brown scutum and yellow scutellum; it is distinguished from them by the absence of a small medial yellow mark on the posterior margin of the scutum, and by the absence of dark bands at the lateral margins of the yellow scutellum.
                    </p></tp:treatment-sec><tp:treatment-sec><!--Section generated to contain objects referenced in tp:taxon-treatment.--><fig id="F55" position="float" orientation="portrait"><object-id xmlns:xlink="http://www.w3.org/1999/xlink" content-type="doi" xlink:type="simple">10.3897/zookeys.1133.94530.figure55</object-id><object-id xmlns:xlink="http://www.w3.org/1999/xlink" content-type="arpha" xlink:type="simple">E2ABC78B-3991-5461-8F7A-F25A26C58391</object-id><label>Figure 55.</label><caption><p> Locality records of three <italic><tp:taxon-name><tp:taxon-name-part taxon-name-part-type="genus" reg="Phytoliriomyza">Phytoliriomyza</tp:taxon-name-part></tp:taxon-name></italic> species associated with <italic><tp:taxon-name><tp:taxon-name-part taxon-name-part-type="genus" reg="Conocephalum">Conocephalum</tp:taxon-name-part></tp:taxon-name></italic> spp.: <italic><tp:taxon-name><tp:taxon-name-part taxon-name-part-type="genus" reg="Phytoliriomyza">P.</tp:taxon-name-part><tp:taxon-name-part taxon-name-part-type="species" reg="bifasciata">bifasciata</tp:taxon-name-part></tp:taxon-name></italic>,  <italic><tp:taxon-name><tp:taxon-name-part taxon-name-part-type="genus" reg="Phytoliriomyza">P.</tp:taxon-name-part><tp:taxon-name-part taxon-name-part-type="species" reg="alpicola">alpicola</tp:taxon-name-part></tp:taxon-name></italic> and <italic><tp:taxon-name><tp:taxon-name-part taxon-name-part-type="genus" reg="Phytoliriomyza">P.</tp:taxon-name-part><tp:taxon-name-part taxon-name-part-type="species" reg="lanternaria">lanternaria</tp:taxon-name-part></tp:taxon-name></italic>.</p></caption><graphic xmlns:xlink="http://www.w3.org/1999/xlink" xlink:href="zookeys-1133-001_article-94530__-g055.jpg" position="float" orientation="portrait" xlink:type="simple" id="oo_775429.jpg"><uri content-type="original_file" xlink:type="simple">https://binary.pensoft.net/fig/775429</uri></graphic></fig></tp:treatment-sec><ref-list><ref id="B4"><mixed-citation xmlns:xlink="http://www.w3.org/1999/xlink" xlink:type="simple"><person-group><name name-style="western"><surname>Černý</surname><given-names>M</given-names></name><name name-style="western"><surname>von Tschirnhaus</surname><given-names>M</given-names></name><name name-style="western"><surname>Winqvist</surname><given-names>K</given-names></name></person-group> (<year>2020</year>) <article-title>First records of Palaearctic <tp:taxon-name><tp:taxon-name-part taxon-name-part-type="family">Agromyzidae</tp:taxon-name-part></tp:taxon-name> (<tp:taxon-name><tp:taxon-name-part taxon-name-part-type="order">Diptera</tp:taxon-name-part></tp:taxon-name>) from 40 countries and major islands. Acta Musei Silesiae.</article-title><source>Scientiae Naturales</source><volume>69</volume> (<issue>3</issue>): <fpage>193</fpage>–<lpage>229</lpage>. <ext-link xlink:type="simple" ext-link-type="doi" xlink:href="10.2478/cszma-2020-0017">https://doi.org/10.2478/cszma-2020-0017</ext-link></mixed-citation></ref><ref id="B43"><mixed-citation xmlns:xlink="http://www.w3.org/1999/xlink" xlink:type="simple"><person-group><name name-style="western"><surname>Strobl</surname><given-names>G</given-names></name></person-group> (<year>1898</year>) <article-title>Die Dipteren von Steiermark. IV.</article-title><source>Mitteilungendes Naturwissonschaftiichen Vereinsfilr Steiermark</source><volume>34</volume>: <fpage>192</fpage>–<lpage>298</lpage>.
</mixed-citation></ref><ref id="B37"><mixed-citation xmlns:xlink="http://www.w3.org/1999/xlink" xlink:type="simple"><person-group><name name-style="western"><surname>Spencer</surname><given-names>KA</given-names></name></person-group> (<year>1972</year>) <source>. <tp:taxon-name><tp:taxon-name-part taxon-name-part-type="family">Agromyzidae</tp:taxon-name-part></tp:taxon-name>. Handbooks for the identification of British insects. <tp:taxon-name><tp:taxon-name-part taxon-name-part-type="order">Diptera</tp:taxon-name-part></tp:taxon-name>: 10.</source><publisher-name>5 g</publisher-name>, <publisher-loc>Royal Entomological Society, London</publisher-loc>, <size units="page">140 pp</size>.
</mixed-citation></ref><ref id="B30"><mixed-citation xmlns:xlink="http://www.w3.org/1999/xlink" xlink:type="simple"><person-group><name name-style="western"><surname>Sasakawa</surname><given-names>M</given-names></name></person-group> (<year>2008</year>) <article-title><tp:taxon-name><tp:taxon-name-part taxon-name-part-type="family">Agromyzidae</tp:taxon-name-part></tp:taxon-name> (<tp:taxon-name><tp:taxon-name-part taxon-name-part-type="class">Insecta</tp:taxon-name-part></tp:taxon-name>: <tp:taxon-name><tp:taxon-name-part taxon-name-part-type="order">Diptera</tp:taxon-name-part></tp:taxon-name>) from the Alishan Mountains, Taiwan, with descriptions of five new species.</article-title><source>Species Diversity</source><volume>13</volume>(<issue>2–3</issue>): <fpage>133</fpage>–<lpage>148</lpage>. <ext-link xlink:type="simple" ext-link-type="doi" xlink:href="10.12782/specdiv.13.133">https://doi.org/10.12782/specdiv.13.133</ext-link></mixed-citation></ref></ref-list></tp:taxon-treatment>
