# Supplementary material for: ﻿Diversity underfoot of agromyzids (Agromyzidae, Diptera) mining thalli of liverworts and hornworts
Source: Zookeys. 2022 Nov 30;1133:1–164. doi: 10.3897/zookeys.1133.94530 (PMC9836506; doi:10.3897/zookeys.1133.94530)
Supplement: XML Treatment for Phytoliriomyza lanternaria [file zookeys.1133.94530-treatment32.xml]

<!DOCTYPE tp:taxon-treatment
  PUBLIC "-//TaxonX//DTD Taxonomic Treatment Publishing DTD v0 20100105//EN" "tax-treatment-NSO.dtd">
<tp:taxon-treatment xmlns:tp="http://www.plazi.org/taxpub"><tp:treatment-meta><kwd-group><label>Taxon classification</label><kwd>
              <named-content content-type="kingdom">Animalia</named-content>
            </kwd><kwd>
              <named-content content-type="order">Diptera</named-content>
            </kwd><kwd>
              <named-content content-type="family">Agromyzidae</named-content>
            </kwd></kwd-group><mixed-citation publication-type="journal"><person-group><name><surname>Kato</surname><given-names>Makoto</given-names></name><name><surname>Yamamori</surname><given-names>Luna</given-names></name><name><surname>Imada</surname><given-names>Yume</given-names></name></person-group><article-title>﻿Diversity underfoot of agromyzids (<tp:taxon-name><tp:taxon-name-part taxon-name-part-type="family">Agromyzidae</tp:taxon-name-part></tp:taxon-name>, <tp:taxon-name><tp:taxon-name-part taxon-name-part-type="order">Diptera</tp:taxon-name-part></tp:taxon-name>) mining thalli of liverworts and hornworts</article-title><source>Zookeys</source><day>30</day><month>11</month><year>2022</year><volume>1133</volume><fpage>1</fpage><lpage>164</lpage><pub-id pub-id-type="doi">10.3897/zookeys.1133.94530</pub-id></mixed-citation></tp:treatment-meta><tp:nomenclature><label>﻿31.﻿</label><tp:taxon-name>
            <object-id xmlns:xlink="http://www.w3.org/1999/xlink" content-type="arpha" xlink:type="simple">39222827-34A0-505D-9F06-6B46FD8A05CF</object-id>
            <tp:taxon-name-part taxon-name-part-type="genus" reg="Phytoliriomyza">Phytoliriomyza</tp:taxon-name-part>
            <tp:taxon-name-part taxon-name-part-type="species" reg="lanternaria">lanternaria</tp:taxon-name-part>
            <object-id xmlns:xlink="http://www.w3.org/1999/xlink" content-type="zoobank" xlink:type="simple">https://zoobank.org/A8BEF529-86DC-4CBC-AA58-4ADFFAF30AAD</object-id>
          </tp:taxon-name><tp:taxon-authority>Kato</tp:taxon-authority><tp:taxon-status xmlns:xlink="http://www.w3.org/1999/xlink" xlink:type="simple">sp. nov.</tp:taxon-status><xref ref-type="fig" rid="F58">Fig. 58</xref></tp:nomenclature><tp:treatment-sec sec-type="Material examined" id="SECID0EABPM"><title>Material examined.</title><p><bold><italic>Holotype</italic></bold><bold>:</bold> Japan: 1♂ (MK-AG-a290), Hachijo Is., Tokyo Pref. (<named-content xmlns:xlink="http://www.w3.org/1999/xlink" content-type="dwc:verbatimCoordinates" xlink:type="simple"><named-content content-type="geo-json" specific-use="{&#34;type&#34;:&#34;Point&#34;,&#34;coordinates&#34;:[139.827100,33.111400]}" id="NCID0ENBPM" xlink:type="simple">33.1114°N, 139.8271°E</named-content></named-content>, 190 m asl), 17-II-2012 (as larva on <italic><tp:taxon-name><tp:taxon-name-part taxon-name-part-type="genus" reg="Conocephalum">C.</tp:taxon-name-part><tp:taxon-name-part taxon-name-part-type="species" reg="orientalis">orientalis</tp:taxon-name-part></tp:taxon-name></italic>), emerged on 23-IV-2013, NSMT-I-Dip 32071. <bold><italic>Paratypes</italic></bold><bold>:</bold> Japan: 1♂2♀ (MK-AG-a5, a430, 730), same data as holotype, emerged on 8-IV–2-V-2013, NSMT-I-Dip 32072–32074; 1♀ (MK-AG-a473), Anbo, Yaku Is., Kumage, Kagoshima Pref., 30-III-2017 (as larva on <italic><tp:taxon-name><tp:taxon-name-part taxon-name-part-type="genus" reg="Conocephalum">C.</tp:taxon-name-part><tp:taxon-name-part taxon-name-part-type="species" reg="orientalis">orientalis</tp:taxon-name-part></tp:taxon-name></italic>), emerged on 15-VII-2017, NSMT-I-Dip 32075.
                    </p></tp:treatment-sec><tp:treatment-sec sec-type="Other material" id="SECID0EMCPM"><title>Other material.</title><p> Japan: On <italic><tp:taxon-name><tp:taxon-name-part taxon-name-part-type="genus" reg="Conocephalum">Conocephalum</tp:taxon-name-part><tp:taxon-name-part taxon-name-part-type="species" reg="orientalis">orientalis</tp:taxon-name-part></tp:taxon-name></italic>: 2♂, Mt. Horoiwa, Saroma, Tokoro, Hokkaido, 1-V-2021 (as larva), emerged on 7-VI-2021; 1♀, Namari-kawa, Yakumo, Futami, Hokkaido, 2-VI-2021 (as larva), emerged on 16-VI-2016; 3♂9♀, Hachijo Is., Tokyo Pref., 17-II-2012 (as larva), emerged on 8-IV–2-V-2012; 1♀, Fuchigasawa, Kimitsu, Chiba Pref., 13-V-2008 (as larva), emerged on 31-V-2013.
                    </p></tp:treatment-sec><tp:treatment-sec sec-type="Diagnosis" id="SECID0E4CPM"><title>Diagnosis.</title><p> A medium-sized dark species (wing length 1.8–1.9 mm) having pruinose dark gray scutum with mid-posterior yellow margin, yellow scutellum with dark lateral corners, black 1<sup>st</sup> flagellomere, dark maxillary palpus, dark halteres, and yellowish brown legs. Male epandrium inner-laterally with a long ventrally directed tubercle-like seta, and inner-basally with a siku-shaped comb comprising seven fused tubercle-like setae.
                    </p><p>Larva mines the thallus of <italic><tp:taxon-name><tp:taxon-name-part taxon-name-part-type="genus" reg="Conocephalum">Conocephalum</tp:taxon-name-part><tp:taxon-name-part taxon-name-part-type="species" reg="orientalis">orientalis</tp:taxon-name-part></tp:taxon-name></italic>.
                    </p></tp:treatment-sec><tp:treatment-sec sec-type="Description" id="SECID0ESDPM"><title>Description.</title><p><bold>Adult male</bold> (Fig. <xref ref-type="fig" rid="F58">58A–D</xref>).
                    </p><p><bold><italic>Head</italic></bold><bold>:</bold> Head light yellow, with ocellar tubercle dark brown, frons yellowish brown, back of head dark brown excluding margins (Fig. <xref ref-type="fig" rid="F58">58C</xref>). Antenna porrect, first flagellomere black, pedicel and scape brown (Fig. <xref ref-type="fig" rid="F58">58B</xref>). Arista subbasal, black, pubescent. Clypeus, face, gena, parafacial and postgena yellow. Proboscis normal, yellow; palpus brown, cylindrical (Fig. <xref ref-type="fig" rid="F58">58C</xref>). <bold><italic>Chaetotaxy</italic></bold><bold>:</bold> Front orbitals three pairs; one <abbrev xmlns:xlink="http://www.w3.org/1999/xlink" xlink:title="inferior orbital setae" id="ABBRID0EXEPM" xlink:type="simple">ori</abbrev> directed inward; two <abbrev xmlns:xlink="http://www.w3.org/1999/xlink" xlink:title="superior orbital setae" id="ABBRID0E2EPM" xlink:type="simple">ors</abbrev> directed upward (Fig. <xref ref-type="fig" rid="F58">58B</xref>). Orbital setulae minute and erect, in a single row.
                    </p><fig id="F58" position="float" orientation="portrait"><object-id xmlns:xlink="http://www.w3.org/1999/xlink" content-type="doi" xlink:type="simple">10.3897/zookeys.1133.94530.figure58</object-id><object-id xmlns:xlink="http://www.w3.org/1999/xlink" content-type="arpha" xlink:type="simple">68D8D457-7F49-5C6D-88A1-83D221C8F078</object-id><label>Figure 58.</label><caption><p><italic><tp:taxon-name><tp:taxon-name-part taxon-name-part-type="genus" reg="Phytoliriomyza">Phytoliriomyza</tp:taxon-name-part><tp:taxon-name-part taxon-name-part-type="species" reg="lanternaria">lanternaria</tp:taxon-name-part></tp:taxon-name></italic>sp. nov. <bold>A–D </bold>holotype male <bold>A</bold> habitus <bold>B</bold> dorsal <bold>C</bold> frontal <bold>D</bold> dorsal <bold>E</bold> paratype female (MK-AG-430), dorsal <bold>F–I</bold> male genitalia (<bold>F–H</bold> at type locality <bold>I</bold> Mt. Horoiwa) <bold>F</bold> whole genitalia, ventral <bold>G</bold> phallic complex, lateral <bold>H, I</bold> epandrium, ventral, <bold>J, K</bold> female postabdomen <bold>J</bold> oviscape and spermatheca <bold>K</bold> tergite 10 <bold>L</bold> habitat at type locality <bold>M, N</bold> mined thalli of <italic><tp:taxon-name><tp:taxon-name-part taxon-name-part-type="genus" reg="Conocephalum">Conocephalum</tp:taxon-name-part><tp:taxon-name-part taxon-name-part-type="species" reg="orientalis">orientalis</tp:taxon-name-part></tp:taxon-name></italic>. An arrow in <bold>N</bold> indicates an internal puparium <bold>O</bold> live female fly at Yakumo.</p></caption><graphic xmlns:xlink="http://www.w3.org/1999/xlink" xlink:href="zookeys-1133-001_article-94530__-g058.jpg" position="float" orientation="portrait" xlink:type="simple" id="oo_775432.jpg"><uri content-type="original_file" xlink:type="simple">https://binary.pensoft.net/fig/775432</uri></graphic></fig><p><bold><italic>Thorax</italic></bold><bold>:</bold> Thorax pruinose. Scutum pruinose gray, with a small yellow patch along midposterior margin (Fig. <xref ref-type="fig" rid="F58">58D</xref>). Scutellum light yellow with lateral corner brown, subscutellum light yellow. Mediotergite and anatergite brown, katatergite light yellow (Fig. <xref ref-type="fig" rid="F58">58B</xref>). Pleuron yellow with brownish patches on venter of propleuron, anepisternum, katepisternum, anepimeron, and meron (Fig. <xref ref-type="fig" rid="F58">58C</xref>). Haltere yellow but light yellow basally. Calypter margin and hairs gray. Leg segments brownish, basal half of femur paler (Fig. <xref ref-type="fig" rid="F58">58A</xref>). <bold><italic>Chaetotaxy</italic></bold><bold>:</bold> Scutum with 1+3 dorsocentrals, shortened anteriorly (Fig. <xref ref-type="fig" rid="F58">58B</xref>). Acrostichal setulae five or six pairs in two rows. <bold><italic>Wing</italic></bold><bold>:</bold> Wing length 2.2 mm, costa reaching M<sub>1</sub> (Fig. <xref ref-type="fig" rid="F58">58A</xref>). Length of ultimate section of vein M<sub>4</sub> divided by penultimate section 1.3.
                    </p><p><bold><italic>Abdomen</italic></bold><bold>:</bold> Abdomen dorsally subshiny brown; epandrium dark brown (Fig. <xref ref-type="fig" rid="F58">58B</xref>). <bold><italic>Genitalia</italic></bold><bold>:</bold> (Fig. <xref ref-type="fig" rid="F58">58F–I</xref>) Epandrium rounded apically; inner-lateral surface with a long, anteriorly directed, tubercle-like seta; inner-anterior surface with a siku-shaped comb comprising seven fused tubercle-like setae, which are reduced in length toward base of surstylus (Fig. <xref ref-type="fig" rid="F58">58H, I</xref>). Surstylus rounded, curved inwards, setose subapically, with one long tubercle-like seta apically (Fig. <xref ref-type="fig" rid="F58">58H</xref>). Cercus narrow, setose. Subepandrial sclerite with a pair of plate-like arms, each having a posterior lobe with trilobed projection and ventrally projected lateral plates (Fig. <xref ref-type="fig" rid="F58">58H</xref>). Hypandrium slightly sclerotized along outer margin (Fig. <xref ref-type="fig" rid="F58">58F</xref>). Postgonite bare, goose barnacle-shaped, pointed apically (Fig. <xref ref-type="fig" rid="F58">58F</xref>). Phallophorus with deep incision below, articulated with phallapodeme, fused to epiphallus (Fig. <xref ref-type="fig" rid="F58">58F, G</xref>). Basiphallus with pale broad plate-like sclerite on left side (Fig. <xref ref-type="fig" rid="F58">58F</xref>). Hypophallus broad, membranous covered with microtrichia ventrally; lateral margins lightly sclerotized; medially with a pair of fused, narrow, ventrally incurved sclerites (Fig. <xref ref-type="fig" rid="F58">58F, G</xref>). Paraphallus pale, membranous, and wing-like; posterior margins lightly sclerotized; paraphalli diverging, angled anteroventrally, jointed basally (Fig. <xref ref-type="fig" rid="F58">58F, G</xref>). Mesophallus dark, cylindrical, widest subbasally, as long as distiphallus (Fig. <xref ref-type="fig" rid="F58">58G</xref>). Distiphallus comprising one pair of stout tubules basally parallel to each other; basal half composed of ventral dark subtriangular sclerite and weaker medial region; distal half cylindrical, dorsally pigmented, widening toward truncated, flared apex (Fig. <xref ref-type="fig" rid="F58">58G</xref>). Ejaculatory apodeme pale brown, fan-shaped with short broad stalk and clear sperm pump (Fig. <xref ref-type="fig" rid="F58">58F</xref>).
                    </p><p><bold>Female</bold> (Fig. <xref ref-type="fig" rid="F58">58E, O</xref>). Similar to male, but slightly larger and frons wider. Wing length 2.3 mm. <bold><italic>Postabdomen</italic></bold><bold>:</bold> (Fig. <xref ref-type="fig" rid="F58">58J, K</xref>) Oviscape dark brown, setigerous (Fig. <xref ref-type="fig" rid="F58">58J</xref>). Tergite 10 cruciform, laterally uniting narrow pleural sclerites (Fig. <xref ref-type="fig" rid="F58">58K</xref>). Each cercus with two stout, apical, trichoid sensilla, 1/3 length of cercus (Fig. <xref ref-type="fig" rid="F58">58K</xref>). Spermathecae orbicular (Fig. <xref ref-type="fig" rid="F58">58J</xref>).
                    </p></tp:treatment-sec><tp:treatment-sec sec-type="Variation" id="SECID0E6LPM"><title>Variation.</title><p>Color pattern of scutum and subscutellum varied among localities. In specimens from Hachijo Island, the subscutellum had a large lateral dark corner.</p></tp:treatment-sec><tp:treatment-sec sec-type="Etymology" id="SECID0EEMPM"><title>Etymology.</title><p> The specific name (<italic>lanterna</italic> = lantern) refers to the faint yellow spot on the scutellum, which reminds us of a lantern light.
                    </p></tp:treatment-sec><tp:treatment-sec sec-type="Japanese name" id="SECID0EMMPM"><title>Japanese name.</title><p>Tomoshibi-jagoke-hamoguribae.</p></tp:treatment-sec><tp:treatment-sec sec-type="Host plants" id="SECID0ERMPM"><title>Host plants.</title><p><italic><tp:taxon-name><tp:taxon-name-part taxon-name-part-type="genus" reg="Conocephalum">Conocephalum</tp:taxon-name-part><tp:taxon-name-part taxon-name-part-type="species" reg="orientalis">orientalis</tp:taxon-name-part></tp:taxon-name></italic> (<tp:taxon-name><tp:taxon-name-part taxon-name-part-type="family">Conocephalaceae</tp:taxon-name-part></tp:taxon-name>) growing on mesic soils in various types of forests.
                    </p></tp:treatment-sec><tp:treatment-sec sec-type="Mine" id="SECID0EHNPM"><title>Mine.</title><p>Larvae construct linear mines in the thallus in early instars, later entering the midrib, and pupate in the mines (Fig. <xref ref-type="fig" rid="F58">58M, N</xref>).</p></tp:treatment-sec><tp:treatment-sec sec-type="Biological notes" id="SECID0ERNPM"><title>Biological notes.</title><p> The habitats of this species are stream banks and mesic slopes in warm temperate evergreen forests dominated by <italic><tp:taxon-name><tp:taxon-name-part taxon-name-part-type="genus" reg="Castanopsis">Castanopsis</tp:taxon-name-part><tp:taxon-name-part taxon-name-part-type="species" reg="cuspidata">cuspidata</tp:taxon-name-part></tp:taxon-name></italic> and cool temperate deciduous forests dominated by <italic><tp:taxon-name><tp:taxon-name-part taxon-name-part-type="genus" reg="Quercus">Quercus</tp:taxon-name-part><tp:taxon-name-part taxon-name-part-type="species" reg="crispula">crispula</tp:taxon-name-part></tp:taxon-name></italic> (Fig. <xref ref-type="fig" rid="F58">58L</xref>). It is sympatric with <italic><tp:taxon-name><tp:taxon-name-part taxon-name-part-type="genus" reg="Phytoliriomyza">P.</tp:taxon-name-part><tp:taxon-name-part taxon-name-part-type="species" reg="luteola">luteola</tp:taxon-name-part></tp:taxon-name></italic> and <italic><tp:taxon-name><tp:taxon-name-part taxon-name-part-type="genus" reg="Phytoliriomyza">P.</tp:taxon-name-part><tp:taxon-name-part taxon-name-part-type="species" reg="conocephali">conocephali</tp:taxon-name-part></tp:taxon-name></italic> at some localities. Our rearing records suggest that this species is univoltine, and that adults emerge from overwintered pupae in spring.
                    </p></tp:treatment-sec><tp:treatment-sec sec-type="Distribution" id="SECID0EHPPM"><title>Distribution.</title><p>Japan: Hokkaido, Honshu, Hachijo Island, and Yaku Island (Fig. <xref ref-type="fig" rid="F55">55</xref>).</p></tp:treatment-sec><tp:treatment-sec sec-type="Remarks" id="SECID0ERPPM"><title>Remarks.</title><p> This species resembles <italic><tp:taxon-name><tp:taxon-name-part taxon-name-part-type="genus" reg="Phytoliriomyza">P.</tp:taxon-name-part><tp:taxon-name-part taxon-name-part-type="species" reg="marchantiae">marchantiae</tp:taxon-name-part></tp:taxon-name></italic>,<italic><tp:taxon-name><tp:taxon-name-part taxon-name-part-type="genus" reg="Phytoliriomyza">P.</tp:taxon-name-part><tp:taxon-name-part taxon-name-part-type="species" reg="rebouliae">rebouliae</tp:taxon-name-part></tp:taxon-name></italic>, and <italic><tp:taxon-name><tp:taxon-name-part taxon-name-part-type="genus" reg="Phytoliriomyza">P.</tp:taxon-name-part><tp:taxon-name-part taxon-name-part-type="species" reg="conocephali">conocephali</tp:taxon-name-part></tp:taxon-name></italic> in having a small yellow mark lying between the posterior scutum and subscutellum, but is distinguished from them by its larger size (wing length ≥ 1.9 mm in <italic><tp:taxon-name><tp:taxon-name-part taxon-name-part-type="genus" reg="Phytoliriomyza">P.</tp:taxon-name-part><tp:taxon-name-part taxon-name-part-type="species" reg="lanternaria">lanternaria</tp:taxon-name-part></tp:taxon-name></italic>;&amp;nbsp;&lt;&amp;nbsp;1.8&amp;nbsp;mm in the other species). It is also distinguished from <italic><tp:taxon-name><tp:taxon-name-part taxon-name-part-type="genus" reg="Phytoliriomyza">P.</tp:taxon-name-part><tp:taxon-name-part taxon-name-part-type="species" reg="marchantiae">marchantiae</tp:taxon-name-part></tp:taxon-name></italic> and <italic><tp:taxon-name><tp:taxon-name-part taxon-name-part-type="genus" reg="Phytoliriomyza">P.</tp:taxon-name-part><tp:taxon-name-part taxon-name-part-type="species" reg="rebouliae">rebouliae</tp:taxon-name-part></tp:taxon-name></italic> by the absence of a tubercle-like seta on the surstylus of the male epandrium, and from <italic><tp:taxon-name><tp:taxon-name-part taxon-name-part-type="genus" reg="Phytoliriomyza">P.</tp:taxon-name-part><tp:taxon-name-part taxon-name-part-type="species" reg="conocephali">conocephali</tp:taxon-name-part></tp:taxon-name></italic> by the number of tubercle-like setae in a comb of the male epandrium (7 in <italic><tp:taxon-name><tp:taxon-name-part taxon-name-part-type="genus" reg="Phytoliriomyza">P.</tp:taxon-name-part><tp:taxon-name-part taxon-name-part-type="species" reg="lanternaria">lanternaria</tp:taxon-name-part></tp:taxon-name></italic>; 5–6 in <italic><tp:taxon-name><tp:taxon-name-part taxon-name-part-type="genus" reg="Phytoliriomyza">P.</tp:taxon-name-part><tp:taxon-name-part taxon-name-part-type="species" reg="conocephali">conocephali</tp:taxon-name-part></tp:taxon-name></italic>). This species resembles <italic><tp:taxon-name><tp:taxon-name-part taxon-name-part-type="genus" reg="Phytoliriomyza">P.</tp:taxon-name-part><tp:taxon-name-part taxon-name-part-type="species" reg="alpicola">alpicola</tp:taxon-name-part></tp:taxon-name></italic> in the color patterns of the scutum, but is distinguished from the latter by its gray scutum (scutum darker in <italic><tp:taxon-name><tp:taxon-name-part taxon-name-part-type="genus" reg="Phytoliriomyza">P.</tp:taxon-name-part><tp:taxon-name-part taxon-name-part-type="species" reg="alpicola">alpicola</tp:taxon-name-part></tp:taxon-name></italic>), dark-sided scutellum (scutum dark only on a marginal narrow lateral area in <italic><tp:taxon-name><tp:taxon-name-part taxon-name-part-type="genus" reg="Phytoliriomyza">P.</tp:taxon-name-part><tp:taxon-name-part taxon-name-part-type="species" reg="alpicola">alpicola</tp:taxon-name-part></tp:taxon-name></italic>), and number and arrangement of tubercle-like setae on the male epandrium (a siku-shaped comb composed of seven differently sized setae in <italic><tp:taxon-name><tp:taxon-name-part taxon-name-part-type="genus" reg="Phytoliriomyza">P.</tp:taxon-name-part><tp:taxon-name-part taxon-name-part-type="species" reg="lanternaria">lanternaria</tp:taxon-name-part></tp:taxon-name></italic>; a comb composed of six equally long setae in <italic><tp:taxon-name><tp:taxon-name-part taxon-name-part-type="genus" reg="Phytoliriomyza">P.</tp:taxon-name-part><tp:taxon-name-part taxon-name-part-type="species" reg="alpicola">alpicola</tp:taxon-name-part></tp:taxon-name></italic>).
                    </p></tp:treatment-sec><tp:treatment-sec><!--Section generated to contain objects referenced in tp:taxon-treatment.--><fig id="F55" position="float" orientation="portrait"><object-id xmlns:xlink="http://www.w3.org/1999/xlink" content-type="doi" xlink:type="simple">10.3897/zookeys.1133.94530.figure55</object-id><object-id xmlns:xlink="http://www.w3.org/1999/xlink" content-type="arpha" xlink:type="simple">E2ABC78B-3991-5461-8F7A-F25A26C58391</object-id><label>Figure 55.</label><caption><p> Locality records of three <italic><tp:taxon-name><tp:taxon-name-part taxon-name-part-type="genus" reg="Phytoliriomyza">Phytoliriomyza</tp:taxon-name-part></tp:taxon-name></italic> species associated with <italic><tp:taxon-name><tp:taxon-name-part taxon-name-part-type="genus" reg="Conocephalum">Conocephalum</tp:taxon-name-part></tp:taxon-name></italic> spp.: <italic><tp:taxon-name><tp:taxon-name-part taxon-name-part-type="genus" reg="Phytoliriomyza">P.</tp:taxon-name-part><tp:taxon-name-part taxon-name-part-type="species" reg="bifasciata">bifasciata</tp:taxon-name-part></tp:taxon-name></italic>,  <italic><tp:taxon-name><tp:taxon-name-part taxon-name-part-type="genus" reg="Phytoliriomyza">P.</tp:taxon-name-part><tp:taxon-name-part taxon-name-part-type="species" reg="alpicola">alpicola</tp:taxon-name-part></tp:taxon-name></italic> and <italic><tp:taxon-name><tp:taxon-name-part taxon-name-part-type="genus" reg="Phytoliriomyza">P.</tp:taxon-name-part><tp:taxon-name-part taxon-name-part-type="species" reg="lanternaria">lanternaria</tp:taxon-name-part></tp:taxon-name></italic>.</p></caption><graphic xmlns:xlink="http://www.w3.org/1999/xlink" xlink:href="zookeys-1133-001_article-94530__-g055.jpg" position="float" orientation="portrait" xlink:type="simple" id="oo_775429.jpg"><uri content-type="original_file" xlink:type="simple">https://binary.pensoft.net/fig/775429</uri></graphic></fig></tp:treatment-sec></tp:taxon-treatment>
