# Supplementary material for: ﻿Diversity underfoot of agromyzids (Agromyzidae, Diptera) mining thalli of liverworts and hornworts
Source: Zookeys. 2022 Nov 30;1133:1–164. doi: 10.3897/zookeys.1133.94530 (PMC9836506; doi:10.3897/zookeys.1133.94530)
Supplement: XML Treatment for Phytoliriomyza conocephali [file zookeys.1133.94530-treatment33.xml]

<!DOCTYPE tp:taxon-treatment
  PUBLIC "-//TaxonX//DTD Taxonomic Treatment Publishing DTD v0 20100105//EN" "tax-treatment-NSO.dtd">
<tp:taxon-treatment xmlns:tp="http://www.plazi.org/taxpub"><tp:treatment-meta><kwd-group><label>Taxon classification</label><kwd>
              <named-content content-type="kingdom">Animalia</named-content>
            </kwd><kwd>
              <named-content content-type="order">Diptera</named-content>
            </kwd><kwd>
              <named-content content-type="family">Agromyzidae</named-content>
            </kwd></kwd-group><mixed-citation publication-type="journal"><person-group><name><surname>Kato</surname><given-names>Makoto</given-names></name><name><surname>Yamamori</surname><given-names>Luna</given-names></name><name><surname>Imada</surname><given-names>Yume</given-names></name></person-group><article-title>﻿Diversity underfoot of agromyzids (<tp:taxon-name><tp:taxon-name-part taxon-name-part-type="family">Agromyzidae</tp:taxon-name-part></tp:taxon-name>, <tp:taxon-name><tp:taxon-name-part taxon-name-part-type="order">Diptera</tp:taxon-name-part></tp:taxon-name>) mining thalli of liverworts and hornworts</article-title><source>Zookeys</source><day>30</day><month>11</month><year>2022</year><volume>1133</volume><fpage>1</fpage><lpage>164</lpage><pub-id pub-id-type="doi">10.3897/zookeys.1133.94530</pub-id></mixed-citation></tp:treatment-meta><tp:nomenclature><label>﻿32.﻿</label><tp:taxon-name>
            <object-id xmlns:xlink="http://www.w3.org/1999/xlink" content-type="arpha" xlink:type="simple">6A8ECAF1-C853-5FE0-87DE-E0C6F054A932</object-id>
            <tp:taxon-name-part taxon-name-part-type="genus" reg="Phytoliriomyza">Phytoliriomyza</tp:taxon-name-part>
            <tp:taxon-name-part taxon-name-part-type="species" reg="conocephali">conocephali</tp:taxon-name-part>
            <object-id xmlns:xlink="http://www.w3.org/1999/xlink" content-type="zoobank" xlink:type="simple">https://zoobank.org/10851865-0EEE-4AE0-BB92-C5858AB04C1B</object-id>
          </tp:taxon-name><tp:taxon-authority>Kato</tp:taxon-authority><tp:taxon-status xmlns:xlink="http://www.w3.org/1999/xlink" xlink:type="simple">sp. nov.</tp:taxon-status><xref ref-type="fig" rid="F59">Figs 59</xref><xref ref-type="fig" rid="F60">, 60</xref></tp:nomenclature><tp:treatment-sec sec-type="Material examined" id="SECID0EZVPM"><title>Material examined.</title><p><bold><italic>Holotype</italic></bold><bold>:</bold> Japan: 1♂ (MK-AG-a269), Ashiu, Nantan, Kyoto Pref. (<named-content xmlns:xlink="http://www.w3.org/1999/xlink" content-type="dwc:verbatimCoordinates" xlink:type="simple"><named-content content-type="geo-json" specific-use="{&#34;type&#34;:&#34;Point&#34;,&#34;coordinates&#34;:[135.723900,35.326100]}" id="NCID0EGWPM" xlink:type="simple">35.3261°N, 135.7239°E</named-content></named-content>, 450 m asl), 29-XI-1998 (as larva on <italic><tp:taxon-name><tp:taxon-name-part taxon-name-part-type="genus" reg="Conocephalum">Conocephalum</tp:taxon-name-part><tp:taxon-name-part taxon-name-part-type="species" reg="orientalis">orientalis</tp:taxon-name-part></tp:taxon-name></italic>), emerged on 26-V-1999, NSMT-I-Dip 32076. <bold><italic>Paratypes</italic></bold><bold>:</bold> Japan: 1♂ (MK-AG-a408), type locality, 8-IV-2012 (as larva on <italic><tp:taxon-name><tp:taxon-name-part taxon-name-part-type="genus" reg="Conocephalum">Conocephalum</tp:taxon-name-part><tp:taxon-name-part taxon-name-part-type="species" reg="orientalis">orientalis</tp:taxon-name-part></tp:taxon-name></italic>), emerged on 13-V-2012, NSMT-I-Dip 32077; 2♂ (MK-AG-a444, a445), Ashiu, Nantan, Kyoto Pref., 13-XI-2001 (as larva on <italic><tp:taxon-name><tp:taxon-name-part taxon-name-part-type="genus" reg="Conocephalum">C.</tp:taxon-name-part><tp:taxon-name-part taxon-name-part-type="species" reg="japonicum">japonicum</tp:taxon-name-part></tp:taxon-name></italic>), emerged on ?-IV-2019, NSMT-I-Dip 32078–32079; 1♂ (MK-AG-a9), Soun-kyo, Kamikawa, Hokkaido, 18-X-2018 (as larva on <italic><tp:taxon-name><tp:taxon-name-part taxon-name-part-type="genus" reg="Conocephalum">C.</tp:taxon-name-part><tp:taxon-name-part taxon-name-part-type="species" reg="japonicum">japonicum</tp:taxon-name-part></tp:taxon-name></italic>), emerged on 7-V-2019, NSMT-I-Dip 32080; 1♂ (MK-AG-a8), Dainichi, Kakegawa, Shizuoka Pref., 3-I-2016 (as larva on <italic><tp:taxon-name><tp:taxon-name-part taxon-name-part-type="genus" reg="Conocephalum">C.</tp:taxon-name-part><tp:taxon-name-part taxon-name-part-type="species" reg="japonicum">japonicum</tp:taxon-name-part></tp:taxon-name></italic>), emerged on 24-IV-2016, NSMT-I-Dip 32081; 1♀ (MK-AG-726), Saruyama, Monzen, Wajima, Ishikawa Pref., 4-V-2013 (as larva on <italic><tp:taxon-name><tp:taxon-name-part taxon-name-part-type="genus" reg="Conocephalum">C.</tp:taxon-name-part><tp:taxon-name-part taxon-name-part-type="species" reg="orientalis">orientalis</tp:taxon-name-part></tp:taxon-name></italic>), emerged on 3-VI-2013, NSMT-I-Dip 32082; 1♀ (MK-AG-a7), Muramatsu, Iwakura, Sakyo-ku, Kyoto Pref., 2-III-2019 (as larva on <italic><tp:taxon-name><tp:taxon-name-part taxon-name-part-type="genus" reg="Conocephalum">C.</tp:taxon-name-part><tp:taxon-name-part taxon-name-part-type="species" reg="orientalis">orientalis</tp:taxon-name-part></tp:taxon-name></italic>), emerged on 16-IV-2019, NSMT-I-Dip 32083; 1♀ (MK-AG-a6), Chikatsuyu, Nakaheji, Tanabe, Wakayama Pref., 3-III-2012 (as larva on <italic><tp:taxon-name><tp:taxon-name-part taxon-name-part-type="genus" reg="Conocephalum">C.</tp:taxon-name-part><tp:taxon-name-part taxon-name-part-type="species" reg="orientalis">orientalis</tp:taxon-name-part></tp:taxon-name></italic>), emerged on 9-IV-2012, NSMT-I-Dip 32084.
                    </p></tp:treatment-sec><tp:treatment-sec sec-type="Other material" id="SECID0EHZPM"><title>Other material.</title><p> Japan: On <italic><tp:taxon-name><tp:taxon-name-part taxon-name-part-type="genus" reg="Conocephalum">C.</tp:taxon-name-part><tp:taxon-name-part taxon-name-part-type="species" reg="orientalis">orientalis</tp:taxon-name-part></tp:taxon-name></italic>: 3♂3♀, Yusen-kyo, Yamadera, Yamagata Pref., 15-IV-2012 (as larva), emerged on 19-V–2-VI-2012; Hosorogi, Awara, Ishikawa Pref., 1-IV-2011 (as larva), emerged on 5–24-V-2011; 4♂3♀, Suizu, Tsuruga, Fukui Pref., 11-III-2012 (as larva), emerged on 12-IV–8-V-2012; 1♂♀, Seryo, Sakyo-ku, Kyoto Pref., 22-IX-2002 (as larva), emerged on 15–16-V-2002; 5♂15♀, Muramatsu, Iwakura, Sakyo-ku, Kyoto Pref., 5-IV-2017 (as larva), emerged on 12–22-IV-2017; 1♂2♀, Mt. Gyojagaeri, Kamikitayama, Nara Pref., 31-VII-1999 (as larva), emerged on 25-VIII–5-X-1999; 4♂5♀, Wadagawa-kyo, Kumanogawa, Shingu, Wakayama Pref., 7-VII-2021 (as larva), emerged on 26-VII–5-VIII-2021; 6♀, Wabuka, Kushimoto, Wakayama Pref., 4-III-2012 (as larva), emerged on 9-IV–23-V-2017; 2♂8♀, Taishaku-kyo, Shobara, Hiroshima Pref., 9-IV-2011 (as larva), emerged on 15–27-V-2011; 2♂4♀, Narutaki, Ichiu, Tsurugi, Tokushima Pref., 31-III-2021 (as larva), emerged on 11-V–2-VI-2021; 1♂1♀, Yasui-keikoku, Niyodogawa, Agawa, Kochi Pref., 27-II-2011 (as larva), emerged on 24–26-IV-2011; 2♂14♀, Nanatsudake, Tamanoura, Fukue Is. Goto, Pref., 9-X-1998 (as larva), emerged on 20-XI-1998–4-IV-1999; 3♂4♀, Gokanosho, Itsuki, Kumamoto Pref., 10-IV-2021 (as larva), emerged on 10–221-IV-2021; 1♂4♀, Anbo, Yaku Is., Kumage, Kagoshima Pref., 30-II-2017 (as larva), emerged on ?-V-2017.
                    </p><p>On <italic><tp:taxon-name><tp:taxon-name-part taxon-name-part-type="genus" reg="Conocephalum">Conocephalum</tp:taxon-name-part><tp:taxon-name-part taxon-name-part-type="species" reg="purpureorubrum">purpureorubrum</tp:taxon-name-part></tp:taxon-name></italic>: 2♀, Toikanbetsu, Horonobe, Teshio, Hokkaido Pref., 5-X-2013 (as larva), emerged on ?-V-2013; 1♀, Yoro-keikoku, Otaki, Isumi, Chiba Pref., 17-III-2016 (as larva), emerged on 22-IV-2013; 1♀, Shirabiso-toge, Kamimura, Iida, Nagano Pref., 14-X-2011 (as larva), emerged on 18-V-2012.
                    </p><p>On <italic><tp:taxon-name><tp:taxon-name-part taxon-name-part-type="genus" reg="Conocephalum">Conocephalum</tp:taxon-name-part><tp:taxon-name-part taxon-name-part-type="species" reg="salebrosum">salebrosum</tp:taxon-name-part></tp:taxon-name></italic>: 1♀, Shirabiso-toge, Kamimura, Iida, Nagano Pref., 14-X-2011 (as larva), emerged on 18-V-2012; 1♂, Usuzuka, Fujinomiya, Shizuoka Pref., 15-VI-2013 (as larva), emerged on 8-VII-2013.
                    </p><p>On <italic><tp:taxon-name><tp:taxon-name-part taxon-name-part-type="genus" reg="Conocephalum">Conocephalum</tp:taxon-name-part><tp:taxon-name-part taxon-name-part-type="species" reg="japonicum">japonicum</tp:taxon-name-part></tp:taxon-name></italic>: 1♂1♀, Mt. Teine, Teine-ku, Sapporo, Hokkaido, 24-VII-2011 (as larva), emerged on 15–17-VIII-2011; 1♂4♀, Nishikawa, Nishimurayama, Yamagata Pref., 15-IV-2011 (as larva), emerged on 19-V–8-VI-2012; 4♂8♀, Dainichi, Kakegawa, Shizuoka Pref., 3-I-2016 (as larva), emerged on 21-IV–1-V-2016; 4♂8♀, Soun-kyo, Kamikawa, Hokkaido, 18-X-2016 (as larva), emerged on 20-IV–7-V-2016; 4♂5♀, Wadagawa-kyo, Kumanogawa, Shingu, Wakayama Pref., 7-VII-2021 (as larva), emerged on 26-VII–5-VIII-2021; 3♂4♀, Gokanosho, Itsuki, Kumamoto Pref., 10-IV-2021 (as larva), emerged on 10–221-IV-2021.
                    </p></tp:treatment-sec><tp:treatment-sec sec-type="Diagnosis" id="SECID0E61PM"><title>Diagnosis.</title><p> A small dark species (wing length 1.3–1.7 mm) having a pruinose dark gray scutum with a mid-posterior yellow margin, a yellow scutellum with dark lateral corners, a black 1<sup>st</sup> flagellomere, dark maxillary palpus, dark halteres, and yellowish brown legs. Male epandrium inner-subdistally with a long ventrally directed tubercle-like seta, inner-laterally with a tubercle like seta, and inner-basally with a comb comprising five fused tubercle-like setae. Larva mines the thallus of all Japanese <italic><tp:taxon-name><tp:taxon-name-part taxon-name-part-type="genus" reg="Conocephalum">Conocephalum</tp:taxon-name-part></tp:taxon-name></italic> spp.
                    </p></tp:treatment-sec><tp:treatment-sec sec-type="Description" id="SECID0EO2PM"><title>Description.</title><p><bold>Adult male</bold> (Fig. <xref ref-type="fig" rid="F59">59A–E</xref>).
                    </p><p><bold><italic>Head</italic></bold><bold>:</bold> Head light yellow, with ocellar tubercle dark brown, frons yellowish brown, back of head dark brown excluding margins (Fig. <xref ref-type="fig" rid="F59">59C</xref>). Antenna porrect, first flagellomere black, pedicel and scape brown (Fig. <xref ref-type="fig" rid="F59">59B</xref>). Arista subbasal, black, pubescent. Clypeus, face, gena, parafacial and postgena yellow. Proboscis normal, yellow; palpus brown, cylindrical (Fig. <xref ref-type="fig" rid="F59">59C</xref>). <bold><italic>Chaetotaxy</italic></bold><bold>:</bold> Front orbitals three pairs; one <abbrev xmlns:xlink="http://www.w3.org/1999/xlink" xlink:title="inferior orbital setae" id="ABBRID0ET3PM" xlink:type="simple">ori</abbrev> directed inward; two <abbrev xmlns:xlink="http://www.w3.org/1999/xlink" xlink:title="superior orbital setae" id="ABBRID0EX3PM" xlink:type="simple">ors</abbrev> directed upward (Fig. <xref ref-type="fig" rid="F59">59D</xref>). Orbital setulae minute and erect, in a single row.
                    </p><fig id="F59" position="float" orientation="portrait"><object-id xmlns:xlink="http://www.w3.org/1999/xlink" content-type="doi" xlink:type="simple">10.3897/zookeys.1133.94530.figure59</object-id><object-id xmlns:xlink="http://www.w3.org/1999/xlink" content-type="arpha" xlink:type="simple">1FCF9DC9-C616-52A5-A9CA-64CFD5683B37</object-id><label>Figure 59</label><caption><p><italic><tp:taxon-name><tp:taxon-name-part taxon-name-part-type="genus" reg="Phytoliriomyza">Phytoliriomyza</tp:taxon-name-part><tp:taxon-name-part taxon-name-part-type="species" reg="conocephali">conocephali</tp:taxon-name-part></tp:taxon-name></italic>sp. nov. <bold>A–E </bold>holotype male <bold>A</bold> habitus <bold>B</bold> dorsal <bold>C</bold> frontal <bold>D</bold> dorsal <bold>E</bold> posterior <bold>F</bold> paratype female (MK-AG-a444), dorsal <bold>G–K</bold> male genitalia (<bold>G </bold>on <italic><tp:taxon-name><tp:taxon-name-part taxon-name-part-type="genus" reg="Conocephalum">Conocephalum</tp:taxon-name-part><tp:taxon-name-part taxon-name-part-type="species" reg="orientalis">orientalis</tp:taxon-name-part></tp:taxon-name></italic><bold>H–K</bold> on <italic><tp:taxon-name><tp:taxon-name-part taxon-name-part-type="genus" reg="Conocephalum">C.</tp:taxon-name-part><tp:taxon-name-part taxon-name-part-type="species" reg="japonicum">japonicum</tp:taxon-name-part></tp:taxon-name></italic>) <bold>G, H</bold> whole genitalia, ventral <bold>I</bold> phallic complex, lateral <bold>J</bold> ejaculatory apodeme, dorsal <bold>K</bold> epandrium, ventral.</p></caption><graphic xmlns:xlink="http://www.w3.org/1999/xlink" xlink:href="zookeys-1133-001_article-94530__-g059.jpg" position="float" orientation="portrait" xlink:type="simple" id="oo_775433.jpg"><uri content-type="original_file" xlink:type="simple">https://binary.pensoft.net/fig/775433</uri></graphic></fig><p><bold><italic>Thorax</italic></bold><bold>:</bold> Thorax pruinose. Scutum pruinose gray, with a small yellow patch along midposterior margin (Fig. <xref ref-type="fig" rid="F59">59D</xref>). Scutellum light yellow with lateral corner brown, subscutellum light yellow. Mediotergite and anatergite brown, katatergite light yellow (Fig. <xref ref-type="fig" rid="F59">59E</xref>). Pleuron yellow with brownish patches on venter of propleuron, anepisternum, katepisternum, anepimeron, and meron (Fig. <xref ref-type="fig" rid="F59">59B</xref>). Haltere brown. Calypter margin and hairs gray. Leg segments brownish, basal half of femur paler (Fig. <xref ref-type="fig" rid="F59">59A</xref>). <bold><italic>Chaetotaxy</italic></bold><bold>:</bold> Scutum with 1+3 dorsocentrals, shortened anteriorly (Fig. <xref ref-type="fig" rid="F59">59D</xref>). Acrostichal setulae five or six pairs in irregular two rows. <bold><italic>Wing</italic></bold><bold>:</bold> Wing length 2.2 mm, costa reaching M<sub>1</sub> (Fig. <xref ref-type="fig" rid="F59">59A</xref>). Length of ultimate section of vein M<sub>4</sub> divided by penultimate section 1.3.
                    </p><p><bold><italic>Abdomen</italic></bold><bold>:</bold> Abdomen dorsally subshiny brown; epandrium dark brown (Fig. <xref ref-type="fig" rid="F59">59E</xref>). <bold><italic>Genitalia</italic></bold><bold>:</bold> (Fig. <xref ref-type="fig" rid="F59">59G–K</xref>) Epandrium rounded apically; inner-subposterior surface with a l tubercle-like seta; inner-lateral margin with a long, anteriorly directed, tubercle-like seta; inner-anterior surface with a comb comprising five or six fused long tubercle-like setae (Fig. <xref ref-type="fig" rid="F59">59K</xref>). Surstylus oblong, curved inwards, setose apically, with two long tubercle-like setae on posterior subdistal margin (Fig. <xref ref-type="fig" rid="F59">59K</xref>). Cercus narrow, setose. Subepandrial sclerite V-shaped in a posterior view, with pale plate-like arms. Hypandrium slightly sclerotized along outer margin (Fig. <xref ref-type="fig" rid="F59">59G</xref>). Postgonite bare, goose barnacle-shaped, rounded apically (Fig. <xref ref-type="fig" rid="F59">59I</xref>). Phallophorus with deep incision below, articulated with phallapodeme, fused to epiphallus (Fig. <xref ref-type="fig" rid="F59">59G–I</xref>). Basiphallus with broad plate-like sclerite on left side. Hypophallus broad, membranous covered with microtrichia ventrally; medially with a pair of fused narrow ventrally incurved sclerites (Fig. <xref ref-type="fig" rid="F59">59G–I</xref>). Paraphallus pale membranous, bilobed; medial axis and margin lightly sclerotized; paraphalli spread laterally, jointed basally, resembling 4 wings (Fig. <xref ref-type="fig" rid="F59">59G–I</xref>). Mesophallus dark, cylindrical, as long as distiphallus (Fig. <xref ref-type="fig" rid="F59">59I</xref>). Distiphallus comprising one pair of stout tubules basally parallel to each other; basal half composed of ventral dark subtriangular sclerite and weaker medial region; distal half cylindrical, dorsally pigmented, widening toward truncated, flared apex (Fig. <xref ref-type="fig" rid="F59">59I</xref>). Ejaculatory apodeme pale brown, with fan-shaped blade and short broad stalk; base wide to one side; sperm pump clear (Fig. <xref ref-type="fig" rid="F59">59J</xref>).
                    </p><p><bold>Female</bold> (Figs <xref ref-type="fig" rid="F59">59F</xref>, <xref ref-type="fig" rid="F60">60C</xref>). Similar to male, but slightly larger; color of scutellum darker. Wing length 2.3 mm. <bold><italic>Postabdomen</italic></bold><bold>:</bold> (Fig. <xref ref-type="fig" rid="F60">60A, B</xref>) Oviscape dark brown, setigerous (Fig. <xref ref-type="fig" rid="F60">60A</xref>). Tergite 10 cruciform, laterally uniting narrow pleural sclerites (Fig. <xref ref-type="fig" rid="F60">60B</xref>). Each cercus with two stout, apical, trichoid sensilla, 1/3 length of cercus (Fig. <xref ref-type="fig" rid="F60">60B</xref>). Spermathecae semi-orbicular, with truncate proximal ends (Fig. <xref ref-type="fig" rid="F60">60A</xref>).
                    </p><fig id="F60" position="float" orientation="portrait"><object-id xmlns:xlink="http://www.w3.org/1999/xlink" content-type="doi" xlink:type="simple">10.3897/zookeys.1133.94530.figure60</object-id><object-id xmlns:xlink="http://www.w3.org/1999/xlink" content-type="arpha" xlink:type="simple">FE9E6D4E-6384-5DE9-8A85-5375DB07B984</object-id><label>Figure 60.</label><caption><p> Female morphology and larval/adult ecology of <italic><tp:taxon-name><tp:taxon-name-part taxon-name-part-type="genus" reg="Phytoliriomyza">Phytoliriomyza</tp:taxon-name-part><tp:taxon-name-part taxon-name-part-type="species" reg="conocephali">conocephali</tp:taxon-name-part></tp:taxon-name></italic>sp. nov. <bold>A, B </bold>female postabdomen <bold>A</bold> oviscape and spermatheca <bold>B</bold> tergite 10 <bold>C</bold> a fly walking on thallus of <italic><tp:taxon-name><tp:taxon-name-part taxon-name-part-type="genus" reg="Conocephalum">Conocephalum</tp:taxon-name-part><tp:taxon-name-part taxon-name-part-type="species" reg="japonicum">japonicum</tp:taxon-name-part></tp:taxon-name></italic> at Kawazako-gawa <bold>D–H</bold> mined thalli (<bold>D</bold> on <italic><tp:taxon-name><tp:taxon-name-part taxon-name-part-type="genus" reg="Conocephalum">C.</tp:taxon-name-part><tp:taxon-name-part taxon-name-part-type="species" reg="orientalis">orientalis</tp:taxon-name-part></tp:taxon-name></italic><bold>E–H</bold> on <italic><tp:taxon-name><tp:taxon-name-part taxon-name-part-type="genus" reg="Conocephalum">C.</tp:taxon-name-part><tp:taxon-name-part taxon-name-part-type="species" reg="japonicum">japonicum</tp:taxon-name-part></tp:taxon-name></italic><bold>D</bold> at Hamakita <bold>E</bold> at Kakegawa <bold>F–H</bold> at Wada-gawa), arrows indicate internal puparia <bold>I</bold> cross section of mined thallus of <italic><tp:taxon-name><tp:taxon-name-part taxon-name-part-type="genus" reg="Conocephalum">C.</tp:taxon-name-part><tp:taxon-name-part taxon-name-part-type="species" reg="orientalis">orientalis</tp:taxon-name-part></tp:taxon-name></italic> at Nishiyama-onsen.</p></caption><graphic xmlns:xlink="http://www.w3.org/1999/xlink" xlink:href="zookeys-1133-001_article-94530__-g060.jpg" position="float" orientation="portrait" xlink:type="simple" id="oo_775434.jpg"><uri content-type="original_file" xlink:type="simple">https://binary.pensoft.net/fig/775434</uri></graphic></fig></tp:treatment-sec><tp:treatment-sec sec-type="Variation" id="SECID0EUGAO"><title>Variation.</title><p>The color pattern of the scutellum varied among localities; individuals at some localities had a larger dark corner on the scutum. The number of tubercle-like setae in a comb of the male epandrium varied from 5 to 6 among localities, among individuals in the same locality and even between right and left combs of an individual. The number of tubercle-like setae on the surstylus was consistently two, but the direction of each varied among localities.</p></tp:treatment-sec><tp:treatment-sec sec-type="Etymology" id="SECID0EZGAO"><title>Etymology.</title><p> The specific name refers to the larval feeding on <italic><tp:taxon-name><tp:taxon-name-part taxon-name-part-type="genus" reg="Conocephalum">Conocephalum</tp:taxon-name-part></tp:taxon-name></italic> liverworts.
                    </p></tp:treatment-sec><tp:treatment-sec sec-type="Japanese name" id="SECID0EGHAO"><title>Japanese name.</title><p>Komorebi-jagoke-hamoguribae.</p></tp:treatment-sec><tp:treatment-sec sec-type="Host plants" id="SECID0ELHAO"><title>Host plants.</title><p><italic><tp:taxon-name><tp:taxon-name-part taxon-name-part-type="genus" reg="Conocephalum">Conocephalum</tp:taxon-name-part><tp:taxon-name-part taxon-name-part-type="species" reg="salebrosum">salebrosum</tp:taxon-name-part></tp:taxon-name></italic>, <italic><tp:taxon-name><tp:taxon-name-part taxon-name-part-type="genus" reg="Conocephalum">C.</tp:taxon-name-part><tp:taxon-name-part taxon-name-part-type="species" reg="orientalis">orientalis</tp:taxon-name-part></tp:taxon-name></italic>, <italic><tp:taxon-name><tp:taxon-name-part taxon-name-part-type="genus" reg="Conocephalum">C.</tp:taxon-name-part><tp:taxon-name-part taxon-name-part-type="species" reg="purpureorubrum">purpureorubrum</tp:taxon-name-part></tp:taxon-name></italic> and <italic><tp:taxon-name><tp:taxon-name-part taxon-name-part-type="genus" reg="Conocephalum">C.</tp:taxon-name-part><tp:taxon-name-part taxon-name-part-type="species" reg="japonicum">japonicum</tp:taxon-name-part></tp:taxon-name></italic> (<tp:taxon-name><tp:taxon-name-part taxon-name-part-type="family">Conocephalaceae</tp:taxon-name-part></tp:taxon-name>).
                    </p></tp:treatment-sec><tp:treatment-sec sec-type="Mine" id="SECID0ECJAO"><title>Mine.</title><p> Larvae construct linear mines in the midrib of the thallus, and pupate in the mines (Fig. <xref ref-type="fig" rid="F60">60D–I</xref>). The mines on thick thalli of perennial <italic><tp:taxon-name><tp:taxon-name-part taxon-name-part-type="genus" reg="Conocephalum">C.</tp:taxon-name-part><tp:taxon-name-part taxon-name-part-type="species" reg="orientalis">orientalis</tp:taxon-name-part></tp:taxon-name></italic> are inconspicuous (Fig. D), while those on thin thalli of annual <italic><tp:taxon-name><tp:taxon-name-part taxon-name-part-type="genus" reg="Conocephalum">C.</tp:taxon-name-part><tp:taxon-name-part taxon-name-part-type="species" reg="japonicum">japonicum</tp:taxon-name-part></tp:taxon-name></italic> (Fig. E–I) are blackish and conspicuous.
                    </p></tp:treatment-sec><tp:treatment-sec sec-type="Biological notes" id="SECID0ECKAO"><title>Biological notes.</title><p> The habitats of this species are stream banks and mesic slopes in warm temperate evergreen forests dominated by <italic><tp:taxon-name><tp:taxon-name-part taxon-name-part-type="genus" reg="Castanopsis">Castanopsis</tp:taxon-name-part><tp:taxon-name-part taxon-name-part-type="species" reg="cuspidata">cuspidata</tp:taxon-name-part></tp:taxon-name></italic> and cool temperate deciduous forests dominated by <italic><tp:taxon-name><tp:taxon-name-part taxon-name-part-type="genus" reg="Quercus">Quercus</tp:taxon-name-part><tp:taxon-name-part taxon-name-part-type="species" reg="crispula">crispula</tp:taxon-name-part></tp:taxon-name></italic>. It is sympatric with <italic><tp:taxon-name><tp:taxon-name-part taxon-name-part-type="genus" reg="Phytoliriomyza">P.</tp:taxon-name-part><tp:taxon-name-part taxon-name-part-type="species" reg="izayoi">izayoi</tp:taxon-name-part></tp:taxon-name></italic>,<italic><tp:taxon-name><tp:taxon-name-part taxon-name-part-type="genus" reg="Phytoliriomyza">P.</tp:taxon-name-part><tp:taxon-name-part taxon-name-part-type="species" reg="luteola">luteola</tp:taxon-name-part></tp:taxon-name></italic>, and <italic><tp:taxon-name><tp:taxon-name-part taxon-name-part-type="genus" reg="Phytoliriomyza">P.</tp:taxon-name-part><tp:taxon-name-part taxon-name-part-type="species" reg="lanternaria">lanternaria</tp:taxon-name-part></tp:taxon-name></italic> at some localities. Our rearing records suggest that this species is bivoltine, with adults emerging twice in spring and summer.
                    </p></tp:treatment-sec><tp:treatment-sec sec-type="Distribution" id="SECID0EAMAO"><title>Distribution.</title><p>Japan: Hokkaido, Honshu, Shikoku, Kyushu, and Yaku Island (Fig. <xref ref-type="fig" rid="F61">61</xref>).</p><fig id="F61" position="float" orientation="portrait"><object-id xmlns:xlink="http://www.w3.org/1999/xlink" content-type="doi" xlink:type="simple">10.3897/zookeys.1133.94530.figure61</object-id><object-id xmlns:xlink="http://www.w3.org/1999/xlink" content-type="arpha" xlink:type="simple">2C1D8F56-C8F3-5283-B71A-9D7B80E42AD6</object-id><label>Figure 61.</label><caption><p> Locality records of three <italic><tp:taxon-name><tp:taxon-name-part taxon-name-part-type="genus" reg="Phytoliriomyza">Phytoliriomyza</tp:taxon-name-part></tp:taxon-name></italic> species associated with <italic><tp:taxon-name><tp:taxon-name-part taxon-name-part-type="genus" reg="Conocephalum">Conocephalum</tp:taxon-name-part></tp:taxon-name></italic> spp.: <italic><tp:taxon-name><tp:taxon-name-part taxon-name-part-type="genus" reg="Phytoliriomyza">P.</tp:taxon-name-part><tp:taxon-name-part taxon-name-part-type="species" reg="conocephali">conocephali</tp:taxon-name-part></tp:taxon-name></italic>and <italic><tp:taxon-name><tp:taxon-name-part taxon-name-part-type="genus" reg="Phytoliriomyza">P.</tp:taxon-name-part><tp:taxon-name-part taxon-name-part-type="species" reg="suetsugui">suetsugui</tp:taxon-name-part></tp:taxon-name></italic>.</p></caption><graphic xmlns:xlink="http://www.w3.org/1999/xlink" xlink:href="zookeys-1133-001_article-94530__-g061.jpg" position="float" orientation="portrait" xlink:type="simple" id="oo_775435.jpg"><uri content-type="original_file" xlink:type="simple">https://binary.pensoft.net/fig/775435</uri></graphic></fig></tp:treatment-sec><tp:treatment-sec sec-type="Remarks" id="SECID0E3NAO"><title>Remarks.</title><p> This species is the second smallest (next to <italic><tp:taxon-name><tp:taxon-name-part taxon-name-part-type="genus" reg="Phytoliriomyza">P.</tp:taxon-name-part><tp:taxon-name-part taxon-name-part-type="species" reg="suetsugui">suetsugui</tp:taxon-name-part></tp:taxon-name></italic>) among the <italic><tp:taxon-name><tp:taxon-name-part taxon-name-part-type="genus" reg="Phytoliriomyza">Phytoliriomyza</tp:taxon-name-part></tp:taxon-name></italic> species associated with <italic><tp:taxon-name><tp:taxon-name-part taxon-name-part-type="genus" reg="Conocephalum">Conocephalum</tp:taxon-name-part></tp:taxon-name></italic>, and is the only species that mines the small thalli of <italic><tp:taxon-name><tp:taxon-name-part taxon-name-part-type="genus" reg="Conocephalum">C.</tp:taxon-name-part><tp:taxon-name-part taxon-name-part-type="species" reg="japonicum">japonicum</tp:taxon-name-part></tp:taxon-name></italic>. This species resembles <italic><tp:taxon-name><tp:taxon-name-part taxon-name-part-type="genus" reg="Phytoliriomyza">P.</tp:taxon-name-part><tp:taxon-name-part taxon-name-part-type="species" reg="marchantiae">marchantiae</tp:taxon-name-part></tp:taxon-name></italic>,<italic><tp:taxon-name><tp:taxon-name-part taxon-name-part-type="genus" reg="Phytoliriomyza">P.</tp:taxon-name-part><tp:taxon-name-part taxon-name-part-type="species" reg="rebouliae">rebouliae</tp:taxon-name-part></tp:taxon-name></italic>, and <italic><tp:taxon-name><tp:taxon-name-part taxon-name-part-type="genus" reg="Phytoliriomyza">P.</tp:taxon-name-part><tp:taxon-name-part taxon-name-part-type="species" reg="lanternaria">lanternaria</tp:taxon-name-part></tp:taxon-name></italic> in having a small yellow mark lying between the posterior scutum and the scutellum; it is distinguished from <italic><tp:taxon-name><tp:taxon-name-part taxon-name-part-type="genus" reg="Phytoliriomyza">P.</tp:taxon-name-part><tp:taxon-name-part taxon-name-part-type="species" reg="marchantiae">marchantiae</tp:taxon-name-part></tp:taxon-name></italic> and <italic><tp:taxon-name><tp:taxon-name-part taxon-name-part-type="genus" reg="Phytoliriomyza">P.</tp:taxon-name-part><tp:taxon-name-part taxon-name-part-type="species" reg="rebouliae">rebouliae</tp:taxon-name-part></tp:taxon-name></italic> by the presence of tubercle-like seta on the surstylus of the male epandrium, from <italic><tp:taxon-name><tp:taxon-name-part taxon-name-part-type="genus" reg="Phytoliriomyza">P.</tp:taxon-name-part><tp:taxon-name-part taxon-name-part-type="species" reg="lanternaria">lanternaria</tp:taxon-name-part></tp:taxon-name></italic> by the number of tubercle-like setae in a comb of the male epandrium (5–6 in <italic><tp:taxon-name><tp:taxon-name-part taxon-name-part-type="genus" reg="Phytoliriomyza">P.</tp:taxon-name-part><tp:taxon-name-part taxon-name-part-type="species" reg="conocephali">conocephali</tp:taxon-name-part></tp:taxon-name></italic>; 7 in <italic><tp:taxon-name><tp:taxon-name-part taxon-name-part-type="genus" reg="Phytoliriomyza">P.</tp:taxon-name-part><tp:taxon-name-part taxon-name-part-type="species" reg="lanternaria">lanternaria</tp:taxon-name-part></tp:taxon-name></italic>).
                    </p><p>This species also resembles <italic><tp:taxon-name><tp:taxon-name-part taxon-name-part-type="genus" reg="Phytoliriomyza">P.</tp:taxon-name-part><tp:taxon-name-part taxon-name-part-type="species" reg="miki">miki</tp:taxon-name-part></tp:taxon-name></italic> and <italic><tp:taxon-name><tp:taxon-name-part taxon-name-part-type="genus" reg="Phytoliriomyza">P.</tp:taxon-name-part><tp:taxon-name-part taxon-name-part-type="species" reg="fumicosta">fumicosta</tp:taxon-name-part></tp:taxon-name></italic> in scutum color and male genitalia; it is distinguished from <italic><tp:taxon-name><tp:taxon-name-part taxon-name-part-type="genus" reg="Phytoliriomyza">P.</tp:taxon-name-part><tp:taxon-name-part taxon-name-part-type="species" reg="miki">miki</tp:taxon-name-part></tp:taxon-name></italic> by the rounded surstylus (slender and elongated in <italic><tp:taxon-name><tp:taxon-name-part taxon-name-part-type="genus" reg="Phytoliriomyza">P.</tp:taxon-name-part><tp:taxon-name-part taxon-name-part-type="species" reg="miki">miki</tp:taxon-name-part></tp:taxon-name></italic>), from <italic><tp:taxon-name><tp:taxon-name-part taxon-name-part-type="genus" reg="Phytoliriomyza">P.</tp:taxon-name-part><tp:taxon-name-part taxon-name-part-type="species" reg="fumicosta">fumicosta</tp:taxon-name-part></tp:taxon-name></italic> by the number of fused tubercle-like setae in a comb of the male epandrium (5–6 in <italic><tp:taxon-name><tp:taxon-name-part taxon-name-part-type="genus" reg="Phytoliriomyza">P.</tp:taxon-name-part><tp:taxon-name-part taxon-name-part-type="species" reg="conocephali">conocephali</tp:taxon-name-part></tp:taxon-name></italic>; 7 in <italic><tp:taxon-name><tp:taxon-name-part taxon-name-part-type="genus" reg="Phytoliriomyza">P.</tp:taxon-name-part><tp:taxon-name-part taxon-name-part-type="species" reg="fumicosta">fumicosta</tp:taxon-name-part></tp:taxon-name></italic>).
                    </p></tp:treatment-sec></tp:taxon-treatment>
