# Supplementary material for: ﻿Diversity underfoot of agromyzids (Agromyzidae, Diptera) mining thalli of liverworts and hornworts
Source: Zookeys. 2022 Nov 30;1133:1–164. doi: 10.3897/zookeys.1133.94530 (PMC9836506; doi:10.3897/zookeys.1133.94530)
Supplement: XML Treatment for Phytoliriomyza suetsugui [file zookeys.1133.94530-treatment34.xml]

<!DOCTYPE tp:taxon-treatment
  PUBLIC "-//TaxonX//DTD Taxonomic Treatment Publishing DTD v0 20100105//EN" "tax-treatment-NSO.dtd">
<tp:taxon-treatment xmlns:tp="http://www.plazi.org/taxpub"><tp:treatment-meta><kwd-group><label>Taxon classification</label><kwd>
              <named-content content-type="kingdom">Animalia</named-content>
            </kwd><kwd>
              <named-content content-type="order">Diptera</named-content>
            </kwd><kwd>
              <named-content content-type="family">Agromyzidae</named-content>
            </kwd></kwd-group><mixed-citation publication-type="journal"><person-group><name><surname>Kato</surname><given-names>Makoto</given-names></name><name><surname>Yamamori</surname><given-names>Luna</given-names></name><name><surname>Imada</surname><given-names>Yume</given-names></name></person-group><article-title>﻿Diversity underfoot of agromyzids (<tp:taxon-name><tp:taxon-name-part taxon-name-part-type="family">Agromyzidae</tp:taxon-name-part></tp:taxon-name>, <tp:taxon-name><tp:taxon-name-part taxon-name-part-type="order">Diptera</tp:taxon-name-part></tp:taxon-name>) mining thalli of liverworts and hornworts</article-title><source>Zookeys</source><day>30</day><month>11</month><year>2022</year><volume>1133</volume><fpage>1</fpage><lpage>164</lpage><pub-id pub-id-type="doi">10.3897/zookeys.1133.94530</pub-id></mixed-citation></tp:treatment-meta><tp:nomenclature><label>﻿33.﻿</label><tp:taxon-name>
            <object-id xmlns:xlink="http://www.w3.org/1999/xlink" content-type="arpha" xlink:type="simple">96B78587-0248-5718-9A8F-EB676DE689CC</object-id>
            <tp:taxon-name-part taxon-name-part-type="genus" reg="Phytoliriomyza">Phytoliriomyza</tp:taxon-name-part>
            <tp:taxon-name-part taxon-name-part-type="species" reg="suetsugui">suetsugui</tp:taxon-name-part>
            <object-id xmlns:xlink="http://www.w3.org/1999/xlink" content-type="zoobank" xlink:type="simple">https://zoobank.org/C6207F26-047E-4F73-B42B-B92CB9291F39</object-id>
          </tp:taxon-name><tp:taxon-authority>Kato</tp:taxon-authority><tp:taxon-status xmlns:xlink="http://www.w3.org/1999/xlink" xlink:type="simple">sp. nov.</tp:taxon-status><xref ref-type="fig" rid="F62">Fig. 62</xref></tp:nomenclature><tp:treatment-sec sec-type="Material examined" id="SECID0ERVAO"><title>Material examined.</title><p><bold><italic>Holotype</italic></bold><bold>:</bold> Japan: 1♂ (MK-AG-a221), Arakawa, Takae, Higashi-son, Okinawa Pref. (<named-content xmlns:xlink="http://www.w3.org/1999/xlink" content-type="dwc:verbatimCoordinates" xlink:type="simple"><named-content content-type="geo-json" specific-use="{&#34;type&#34;:&#34;Point&#34;,&#34;coordinates&#34;:[128.254200,26.665500]}" id="NCID0E5VAO" xlink:type="simple">26.6655°N, 128.2542°E</named-content></named-content>, 45 m asl), 22-II-2011 (as larva on <italic><tp:taxon-name><tp:taxon-name-part taxon-name-part-type="genus" reg="Conocephalum">Conocephalum</tp:taxon-name-part><tp:taxon-name-part taxon-name-part-type="species" reg="orientalis">orientalis</tp:taxon-name-part></tp:taxon-name></italic> collected by K. Suetsugu), emerged on 16-IV-2011, NSMT-I-Dip 32085. <bold><italic>Paratypes</italic></bold><bold>:</bold> Japan: 2♂1♀ (MK-AG-a433, a434, 698), same data as holotype emerged on 14–22-IV-2011, NSMT-I-Dip 32086–32088; 1♀ (MK-AG-766), Naon, Yamato, Oshima, Kagoshima Pref., 12-XII-2014 (as larva), emerged on 17-III-2015, NSMT-I-Dip 32089; 1♀ (MK-AG-761), Mt. Yonaha, Kunigami, Okinawa Pref., 18-VII-2016 (as larva on <italic><tp:taxon-name><tp:taxon-name-part taxon-name-part-type="genus" reg="Conocephalum">C.</tp:taxon-name-part><tp:taxon-name-part taxon-name-part-type="species" reg="orientalis">orientalis</tp:taxon-name-part></tp:taxon-name></italic>), emerged on 14-X-2016, NSMT-I-Dip 32090.
                    </p></tp:treatment-sec><tp:treatment-sec sec-type="Other material" id="SECID0E4WAO"><title>Other material.</title><p> Japan: 3♂3♀, Arakawa, higashi-son, Okinawa Pref., 10-XI-2021 (as larva on <italic><tp:taxon-name><tp:taxon-name-part taxon-name-part-type="genus" reg="Conocephalum">C.</tp:taxon-name-part><tp:taxon-name-part taxon-name-part-type="species" reg="orientalis">orientalis</tp:taxon-name-part></tp:taxon-name></italic>), emerged on 27-I–12-II-2022.
                    </p></tp:treatment-sec><tp:treatment-sec sec-type="Diagnosis" id="SECID0EOXAO"><title>Diagnosis.</title><p> A small dark species (wing length 1.3–1.5 mm) having a pruinose dark gray scutum and scutellum, a black 1<sup>st</sup> flagellomere, dark maxillary palpus, dark halteres, and brown legs. Male epandrium inner-laterally with a tubercle like seta, and inner-basally with a comb comprising six long fused tubercle-like setae. Larva mines the thallus of <italic><tp:taxon-name><tp:taxon-name-part taxon-name-part-type="genus" reg="Conocephalum">Conocephalum</tp:taxon-name-part><tp:taxon-name-part taxon-name-part-type="species" reg="orientalis">orientalis</tp:taxon-name-part></tp:taxon-name></italic>.
                    </p></tp:treatment-sec><tp:treatment-sec sec-type="Description" id="SECID0EBYAO"><title>Description.</title><p><bold>Adult male</bold> (Fig. <xref ref-type="fig" rid="F62">62A–D</xref>).
                    </p><p><bold><italic>Head</italic></bold><bold>:</bold> Head light yellow, with ocellar tubercle brown, back of head dark brown (Fig. <xref ref-type="fig" rid="F62">62C</xref>). Antenna porrect, first flagellomere dark brown, pedicel and scape brown (Fig. <xref ref-type="fig" rid="F62">62B</xref>). Arista subbasal, black, pubescent. Clypeus, face, gena, parafacial and postgena yellow. Proboscis normal, yellow; palpus brown, cylindrical (Fig. <xref ref-type="fig" rid="F62">62C</xref>). <bold><italic>Chaetotaxy</italic></bold><bold>:</bold> Front orbitals three pairs; one <abbrev xmlns:xlink="http://www.w3.org/1999/xlink" xlink:title="inferior orbital setae" id="ABBRID0EGZAO" xlink:type="simple">ori</abbrev> directed inward; two <abbrev xmlns:xlink="http://www.w3.org/1999/xlink" xlink:title="superior orbital setae" id="ABBRID0EKZAO" xlink:type="simple">ors</abbrev> directed upward (Fig. <xref ref-type="fig" rid="F62">62B</xref>). Orbital setulae minute and erect, in a single row.
                    </p><fig id="F62" position="float" orientation="portrait"><object-id xmlns:xlink="http://www.w3.org/1999/xlink" content-type="doi" xlink:type="simple">10.3897/zookeys.1133.94530.figure62</object-id><object-id xmlns:xlink="http://www.w3.org/1999/xlink" content-type="arpha" xlink:type="simple">33EA1FBD-3415-526C-AA1E-1149D41594DD</object-id><label>Figure 62.</label><caption><p><italic><tp:taxon-name><tp:taxon-name-part taxon-name-part-type="genus" reg="Phytoliriomyza">Phytoliriomyza</tp:taxon-name-part><tp:taxon-name-part taxon-name-part-type="species" reg="suetsugui">suetsugui</tp:taxon-name-part></tp:taxon-name></italic>sp. nov. <bold>A–D </bold>holotype male <bold>A</bold> habitus <bold>B</bold> lateral <bold>C</bold> frontal <bold>D</bold> dorsal <bold>E–H</bold> paratype female (MK-AG-a434) <bold>E</bold> dorsal <bold>F</bold> frontal <bold>G</bold> lateral <bold>H</bold> posterior <bold>I–L</bold> male genitalia <bold>I</bold> whole genitalia, ventral <bold>J</bold> phallic complex, lateral <bold>K</bold> epandrium, ventral <bold>L</bold> ejaculatory apodeme <bold>M, N</bold> female postabdomen <bold>M</bold> oviscape and spermatheca <bold>N</bold> tergite 10 <bold>O, P</bold> habitat at type locality <bold>Q</bold> mined thallus of <italic><tp:taxon-name><tp:taxon-name-part taxon-name-part-type="genus" reg="Conocephalum">Conocephalum</tp:taxon-name-part><tp:taxon-name-part taxon-name-part-type="species" reg="orientalis">orientalis</tp:taxon-name-part></tp:taxon-name></italic>.</p></caption><graphic xmlns:xlink="http://www.w3.org/1999/xlink" xlink:href="zookeys-1133-001_article-94530__-g062.jpg" position="float" orientation="portrait" xlink:type="simple" id="oo_775436.jpg"><uri content-type="original_file" xlink:type="simple">https://binary.pensoft.net/fig/775436</uri></graphic></fig><p><bold><italic>Thorax</italic></bold><bold>:</bold> Thorax pruinose. Scutum and scutellum pruinose gray (Fig. <xref ref-type="fig" rid="F62">62D</xref>). Subscutellum light yellow except for brown posterior half. Mediotergite and anatergite brown, katatergite light yellow (Fig. <xref ref-type="fig" rid="F62">62B</xref>). Pleuron yellow light yellow with brownish patches on venter of propleuron, anepisternum, katepisternum, anepimeron, and meron. Haltere brown. Calypter margin and hairs gray. Leg segments brownish, basal half of femur paler (Fig. <xref ref-type="fig" rid="F62">62A</xref>). <bold><italic>Chaetotaxy</italic></bold><bold>:</bold> Scutum with 1+3 dorsocentrals, shortened anteriorly (Fig. <xref ref-type="fig" rid="F62">62D</xref>). Acrostichal setulae five or six pairs in two irregular rows. <bold><italic>Wing</italic></bold><bold>:</bold> Wing length 1.3 mm, costa reaching M<sub>1</sub> (Fig. <xref ref-type="fig" rid="F62">62A</xref>). Length of ultimate section of vein M<sub>4</sub> divided by penultimate section 1.3.
                    </p><p><bold><italic>Abdomen</italic></bold><bold>:</bold> Abdomen dorsally subshiny brown; epandrium dark brown (Fig. <xref ref-type="fig" rid="F62">62B</xref>). <bold><italic>Genitalia</italic></bold><bold>:</bold> (Fig. <xref ref-type="fig" rid="F62">62I–L</xref>) Epandrium rounded apically; inner-lateral surface with a long tubercle-like seta; inner-anterior surface with a comb comprising six fused long tubercle-like setae; inner-basal margin with a row of six or seven small tubercle-like setae (Fig. <xref ref-type="fig" rid="F62">62I, K</xref>). Surstylus rounded, curved inwards, setose apically, with one long tubercle-like seta on posterior subdistal margin (Fig. <xref ref-type="fig" rid="F62">62K</xref>). Cercus narrow, setose. Subepandrial sclerite H-shaped. Hypandrium slightly sclerotized along outer margin (Fig. <xref ref-type="fig" rid="F62">62I</xref>). Postgonite bare, goose barnacle-shaped, rounded apically (Fig. <xref ref-type="fig" rid="F62">62I</xref>). Phallophorus with deep incision below, articulated with phallapodeme, fused to epiphallus (Fig. <xref ref-type="fig" rid="F62">62J</xref>). Basiphallus with a plate-like sclerite on left side (Fig. <xref ref-type="fig" rid="F62">62J</xref>). Hypophallus broad, membranous covered with microtrichia ventrally; lateral margins lightly sclerotized; medially with a pair of fused, narrow ventrally incurved sclerites; laterally with a pair of converging narrow sclerites (Fig. <xref ref-type="fig" rid="F62">62J</xref>). Paraphallus pale membranous; paraphalli spread laterally, jointed basally (Fig. <xref ref-type="fig" rid="F62">62J</xref>). Mesophallus dark, cylindrical, widest subbasally, 4/5 as long as distiphallus (Fig. <xref ref-type="fig" rid="F62">62J</xref>). Distiphallus comprising one pair of stout tubules basally parallel to each other; covered by a transparent membrane with a pair of 7 oval minute sclerites; basal half composed of ventral dark subtriangular sclerite and weaker medial region; distal half cylindrical, dorsally pigmented, widening toward truncated unpigmented apex (Fig. <xref ref-type="fig" rid="F62">62J</xref>). Ejaculatory apodeme pale brown, with fan-shaped blade and long stalk; base wide to one side; sperm pump clear (Fig. <xref ref-type="fig" rid="F62">62L</xref>).
                    </p><p><bold>Female</bold> (Fig. <xref ref-type="fig" rid="F62">62E–H</xref>). Similar to male, but slightly larger; frons and pleuron darker. Wing length 1.5 mm. <bold><italic>Postabdomen</italic></bold><bold>:</bold> (Fig. <xref ref-type="fig" rid="F62">62M, N</xref>) Oviscape dark brown, setigerous (Fig. <xref ref-type="fig" rid="F62">62M</xref>). Tergite 10 cruciform, laterally uniting narrow pleural sclerites (Fig. <xref ref-type="fig" rid="F62">62N</xref>). Each cercus with two stout, apical, trichoid sensilla, ½ length of cercus (Fig. <xref ref-type="fig" rid="F62">62N</xref>). Spermathecae semi-orbicular, with truncate proximal ends (Fig. <xref ref-type="fig" rid="F62">62M</xref>).
                    </p></tp:treatment-sec><tp:treatment-sec sec-type="Etymology" id="SECID0EIABO"><title>Etymology.</title><p> The specific name honors a botanist, Dr. Kenji Suetsugu, who collected thalli of <italic><tp:taxon-name><tp:taxon-name-part taxon-name-part-type="genus" reg="Conocephalum">Conocephalum</tp:taxon-name-part><tp:taxon-name-part taxon-name-part-type="species" reg="orientalis">orientalis</tp:taxon-name-part></tp:taxon-name></italic>. at the type locality.
                    </p></tp:treatment-sec><tp:treatment-sec sec-type="Japanese name" id="SECID0EZABO"><title>Japanese name.</title><p>Yanbaru-jagoke-hamoguribae.</p></tp:treatment-sec><tp:treatment-sec sec-type="Host plant" id="SECID0E5ABO"><title>Host plant.</title><p><italic><tp:taxon-name><tp:taxon-name-part taxon-name-part-type="genus" reg="Conocephalum">Conocephalum</tp:taxon-name-part><tp:taxon-name-part taxon-name-part-type="species" reg="orientalis">orientalis</tp:taxon-name-part></tp:taxon-name></italic>.
                    </p></tp:treatment-sec><tp:treatment-sec sec-type="Mine" id="SECID0EPBBO"><title>Mine.</title><p>(Fig. <xref ref-type="fig" rid="F62">62Q</xref>) Larvae construct linear mines in the midrib of the thallus, and pupate in the mines.</p></tp:treatment-sec><tp:treatment-sec sec-type="Biological notes" id="SECID0EZBBO"><title>Biological notes.</title><p> The habitats of this species are stream banks in warm temperate evergreen forests dominated by <italic><tp:taxon-name><tp:taxon-name-part taxon-name-part-type="genus" reg="Castanopsis">Castanopsis</tp:taxon-name-part><tp:taxon-name-part taxon-name-part-type="species" reg="sieboldii">sieboldii</tp:taxon-name-part></tp:taxon-name></italic> (Fig. <xref ref-type="fig" rid="F62">62O, P</xref>).
                    </p></tp:treatment-sec><tp:treatment-sec sec-type="Distribution" id="SECID0EOCBO"><title>Distribution.</title><p>Japan: Amami and Okinawa Islands (Fig. <xref ref-type="fig" rid="F61">61</xref>).</p></tp:treatment-sec><tp:treatment-sec sec-type="Remarks" id="SECID0EYCBO"><title>Remarks.</title><p> This species resembles <italic><tp:taxon-name><tp:taxon-name-part taxon-name-part-type="genus" reg="Phytoliriomyza">P.</tp:taxon-name-part><tp:taxon-name-part taxon-name-part-type="species" reg="ricciae">ricciae</tp:taxon-name-part></tp:taxon-name></italic> in having a wholly dark scutum, yellow pedicel and scape of the antenna, and dark maxillary palpus; it is distinguished from the latter by the presence of a comb of tubercle-like setae on the male epandrium. This species also resembles <italic><tp:taxon-name><tp:taxon-name-part taxon-name-part-type="genus" reg="Phytoliriomyza">P.</tp:taxon-name-part><tp:taxon-name-part taxon-name-part-type="species" reg="marchantiae">marchantiae</tp:taxon-name-part></tp:taxon-name></italic>,<italic><tp:taxon-name><tp:taxon-name-part taxon-name-part-type="genus" reg="Phytoliriomyza">P.</tp:taxon-name-part><tp:taxon-name-part taxon-name-part-type="species" reg="rebouliae">rebouliae</tp:taxon-name-part></tp:taxon-name></italic>,<italic><tp:taxon-name><tp:taxon-name-part taxon-name-part-type="genus" reg="Phytoliriomyza">P.</tp:taxon-name-part><tp:taxon-name-part taxon-name-part-type="species" reg="lanternaria">lanternaria</tp:taxon-name-part></tp:taxon-name></italic>, and <italic><tp:taxon-name><tp:taxon-name-part taxon-name-part-type="genus" reg="Phytoliriomyza">P.</tp:taxon-name-part><tp:taxon-name-part taxon-name-part-type="species" reg="conocephali">conocephali</tp:taxon-name-part></tp:taxon-name></italic> in having dark scutum and a comb comprising 5–8 tubercle-like setae on the male epandrium; it is distinguished from them by lacking a small yellow mark on both the scutellum and the posterior margin of the scutum.
                    </p><sec sec-type="Species associated with Riccia" id="SECID0EXEBO"><title>Species associated with <italic><tp:taxon-name><tp:taxon-name-part taxon-name-part-type="genus" reg="Riccia">Riccia</tp:taxon-name-part></tp:taxon-name></italic></title></sec></tp:treatment-sec><tp:treatment-sec><!--Section generated to contain objects referenced in tp:taxon-treatment.--><fig id="F61" position="float" orientation="portrait"><object-id xmlns:xlink="http://www.w3.org/1999/xlink" content-type="doi" xlink:type="simple">10.3897/zookeys.1133.94530.figure61</object-id><object-id xmlns:xlink="http://www.w3.org/1999/xlink" content-type="arpha" xlink:type="simple">2C1D8F56-C8F3-5283-B71A-9D7B80E42AD6</object-id><label>Figure 61.</label><caption><p> Locality records of three <italic><tp:taxon-name><tp:taxon-name-part taxon-name-part-type="genus" reg="Phytoliriomyza">Phytoliriomyza</tp:taxon-name-part></tp:taxon-name></italic> species associated with <italic><tp:taxon-name><tp:taxon-name-part taxon-name-part-type="genus" reg="Conocephalum">Conocephalum</tp:taxon-name-part></tp:taxon-name></italic> spp.: <italic><tp:taxon-name><tp:taxon-name-part taxon-name-part-type="genus" reg="Phytoliriomyza">P.</tp:taxon-name-part><tp:taxon-name-part taxon-name-part-type="species" reg="conocephali">conocephali</tp:taxon-name-part></tp:taxon-name></italic>and <italic><tp:taxon-name><tp:taxon-name-part taxon-name-part-type="genus" reg="Phytoliriomyza">P.</tp:taxon-name-part><tp:taxon-name-part taxon-name-part-type="species" reg="suetsugui">suetsugui</tp:taxon-name-part></tp:taxon-name></italic>.</p></caption><graphic xmlns:xlink="http://www.w3.org/1999/xlink" xlink:href="zookeys-1133-001_article-94530__-g061.jpg" position="float" orientation="portrait" xlink:type="simple" id="oo_775435.jpg"><uri content-type="original_file" xlink:type="simple">https://binary.pensoft.net/fig/775435</uri></graphic></fig></tp:treatment-sec></tp:taxon-treatment>
