# Supplementary material for: ﻿Diversity underfoot of agromyzids (Agromyzidae, Diptera) mining thalli of liverworts and hornworts
Source: Zookeys. 2022 Nov 30;1133:1–164. doi: 10.3897/zookeys.1133.94530 (PMC9836506; doi:10.3897/zookeys.1133.94530)
Supplement: XML Treatment for Phytoliriomyza ricciae [file zookeys.1133.94530-treatment35.xml]

<!DOCTYPE tp:taxon-treatment
  PUBLIC "-//TaxonX//DTD Taxonomic Treatment Publishing DTD v0 20100105//EN" "tax-treatment-NSO.dtd">
<tp:taxon-treatment xmlns:tp="http://www.plazi.org/taxpub"><tp:treatment-meta><kwd-group><label>Taxon classification</label><kwd>
              <named-content content-type="kingdom">Animalia</named-content>
            </kwd><kwd>
              <named-content content-type="order">Diptera</named-content>
            </kwd><kwd>
              <named-content content-type="family">Agromyzidae</named-content>
            </kwd></kwd-group><mixed-citation publication-type="journal"><person-group><name><surname>Kato</surname><given-names>Makoto</given-names></name><name><surname>Yamamori</surname><given-names>Luna</given-names></name><name><surname>Imada</surname><given-names>Yume</given-names></name></person-group><article-title>﻿Diversity underfoot of agromyzids (<tp:taxon-name><tp:taxon-name-part taxon-name-part-type="family">Agromyzidae</tp:taxon-name-part></tp:taxon-name>, <tp:taxon-name><tp:taxon-name-part taxon-name-part-type="order">Diptera</tp:taxon-name-part></tp:taxon-name>) mining thalli of liverworts and hornworts</article-title><source>Zookeys</source><day>30</day><month>11</month><year>2022</year><volume>1133</volume><fpage>1</fpage><lpage>164</lpage><pub-id pub-id-type="doi">10.3897/zookeys.1133.94530</pub-id></mixed-citation></tp:treatment-meta><tp:nomenclature><label>﻿34.﻿</label><tp:taxon-name>
            <object-id xmlns:xlink="http://www.w3.org/1999/xlink" content-type="arpha" xlink:type="simple">8FE0ADBF-9528-5890-9362-C5B8DBB3E5B7</object-id>
            <tp:taxon-name-part taxon-name-part-type="genus" reg="Phytoliriomyza">Phytoliriomyza</tp:taxon-name-part>
            <tp:taxon-name-part taxon-name-part-type="species" reg="ricciae">ricciae</tp:taxon-name-part>
            <object-id xmlns:xlink="http://www.w3.org/1999/xlink" content-type="zoobank" xlink:type="simple">https://zoobank.org/E56E7ECF-0CC4-4B0E-A38A-4FE2FF875C98</object-id>
          </tp:taxon-name><tp:taxon-authority>Kato</tp:taxon-authority><tp:taxon-status xmlns:xlink="http://www.w3.org/1999/xlink" xlink:type="simple">sp. nov.</tp:taxon-status><xref ref-type="fig" rid="F63">Figs 63</xref><xref ref-type="fig" rid="F64">, 64</xref></tp:nomenclature><tp:treatment-sec sec-type="Material examined" id="SECID0EKGBO"><title>Material examined.</title><p><bold><italic>Holotype</italic></bold><bold>:</bold> Japan: 1♂ (MK-AG-a416), Iwakura-muramatsu, Sakyo-ku, Kyoto Pref. (<named-content xmlns:xlink="http://www.w3.org/1999/xlink" content-type="dwc:verbatimCoordinates" xlink:type="simple"><named-content content-type="geo-json" specific-use="{&#34;type&#34;:&#34;Point&#34;,&#34;coordinates&#34;:[135.790000,35.093100]}" id="NCID0E1GBO" xlink:type="simple">35.0931°N, 135.7900°E</named-content></named-content>, 150 m asl), 12-XI-2020 (as larva on <italic><tp:taxon-name><tp:taxon-name-part taxon-name-part-type="genus" reg="Riccia">Riccia</tp:taxon-name-part><tp:taxon-name-part taxon-name-part-type="species" reg="huebeneriana">huebeneriana</tp:taxon-name-part></tp:taxon-name></italic>), emerged on 1-XII-2020, NSMT-I-Dip 32091. <bold><italic>Paratypes</italic></bold><bold>:</bold> Japan: 1♂1♀ (MK-AG-a477, a478), same data as holotype, emerged on 2–16-XII-2020, NSMT-I-Dip 32092–32093; 1♀ (MK-AG-201), type locality, 27-X-2017 (as larva on <italic><tp:taxon-name><tp:taxon-name-part taxon-name-part-type="genus" reg="Riccia">R.</tp:taxon-name-part><tp:taxon-name-part taxon-name-part-type="species" reg="huebeneriana">huebeneriana</tp:taxon-name-part></tp:taxon-name></italic>), emerged on 13-XI-2017, NSMT-I-Dip 32094; 1♀ (MK-AG-205), Muramatsu, Iwakura, Sakyo-ku, Kyoto Pref., 16-XI-2017 (as larva on <italic><tp:taxon-name><tp:taxon-name-part taxon-name-part-type="genus" reg="Riccia">R.</tp:taxon-name-part><tp:taxon-name-part taxon-name-part-type="species" reg="nipponica">nipponica</tp:taxon-name-part></tp:taxon-name></italic>), emerged on 8-XII-2017, NSMT-I-Dip 32095; 1♀ (MK-AG-234), Niken-chaya, Shizuichi-ichihara, Sakyo, Kyoto Pref., 18-XII-2015 (as larva on <italic><tp:taxon-name><tp:taxon-name-part taxon-name-part-type="genus" reg="Riccia">R.</tp:taxon-name-part><tp:taxon-name-part taxon-name-part-type="species" reg="nipponica">nipponica</tp:taxon-name-part></tp:taxon-name></italic>), emerged on 15-IV-2016, NSMT-I-Dip 32096;1♂ (MK-AG-a440), Nienami, Nango, Nichinan, Miyazaki Pref., 25-IX-2017 (as larva on <italic><tp:taxon-name><tp:taxon-name-part taxon-name-part-type="genus" reg="Riccia">R.</tp:taxon-name-part><tp:taxon-name-part taxon-name-part-type="species" reg="canaliculata">canaliculata</tp:taxon-name-part></tp:taxon-name></italic>), emerged on 29-X-2017, NSMT-I-Dip 32097.
                    </p></tp:treatment-sec><tp:treatment-sec sec-type="Other material" id="SECID0E1IBO"><title>Other material.</title><p> Japan: On <italic><tp:taxon-name><tp:taxon-name-part taxon-name-part-type="genus" reg="Riccia">R.</tp:taxon-name-part><tp:taxon-name-part taxon-name-part-type="species" reg="nipponica">nipponica</tp:taxon-name-part></tp:taxon-name></italic>: 39♂40♀, Niken-chaya, Shizuichi-ichihara, Sakyo, Kyoto Pref., 31-X-2015 (as larva), emerged on 25-XI-2015–8-IV-2016; 1♀, Midai-gawa. Tatsuoka, Nirasaki, Yamanashi Prec., 10-XII-2016 (as larva), emerged on 14-V-2017.
                    </p><p>On <italic><tp:taxon-name><tp:taxon-name-part taxon-name-part-type="genus" reg="Riccia">R.</tp:taxon-name-part><tp:taxon-name-part taxon-name-part-type="species" reg="miyakeana">miyakeana</tp:taxon-name-part></tp:taxon-name></italic>: 1♀, Muramatsu, Iwakura, Sakyo-ku, Kyoto Pref., 16-XI-2017 (as larva), emerged on 10-XII-2017.
                    </p><p>On <italic><tp:taxon-name><tp:taxon-name-part taxon-name-part-type="genus" reg="Riccia">R.</tp:taxon-name-part><tp:taxon-name-part taxon-name-part-type="species" reg="lamellosa">lamellosa</tp:taxon-name-part></tp:taxon-name></italic>: 1♂, Joja, Joso, Ibaragi Pref., 2-XI-2021 (as larva), emerged on 3-XII-2021.
                    </p><p>On <italic><tp:taxon-name><tp:taxon-name-part taxon-name-part-type="genus" reg="Riccia">R.</tp:taxon-name-part><tp:taxon-name-part taxon-name-part-type="species" reg="oryzicola">oryzicola</tp:taxon-name-part></tp:taxon-name></italic>: 1♂, Somada, Wazuka, Soraku, Kyoto Pref., 15-X-2021 (as larva), emerged on 15-XI-2021; 1♀, Megami, Makinohara, Shizuoka Pref., 20-X-2017 (as larva), emerged on 3-I-2018; 1♀, Aono-gawa, Sanda, Hyogo Pref., 30-X-2017 (as larva), emerged on 26-XI-2017.
                    </p><p>On <italic><tp:taxon-name><tp:taxon-name-part taxon-name-part-type="genus" reg="Riccia">R.</tp:taxon-name-part><tp:taxon-name-part taxon-name-part-type="species" reg="bifurca">bifurca</tp:taxon-name-part></tp:taxon-name></italic>: 1♂, Inago, Shibakawa, Fujinomiya, Shizuoka Pref., 10-X-2021 (as larva), emerged on 21-X-2021.
                    </p><p>On <italic><tp:taxon-name><tp:taxon-name-part taxon-name-part-type="genus" reg="Riccia">R.</tp:taxon-name-part><tp:taxon-name-part taxon-name-part-type="species" reg="huebeneriana">huebeneriana</tp:taxon-name-part></tp:taxon-name></italic>: 2♀, Muramatsu, Iwakura, Sakyo-ku, Kyoto Pref., 16-X-2017 (as larva), emerged on 8–18-XII-2017; 1♂1♀, Mt. Osuzu, Tsuno, Miyazaki Pref., 24-IX-2017 (as larva), emerged on 15-X-2017; 1♂1♀, Urauchi, Iriomote-Is. Yaeyama, Okinawa Pref., 9-XI-2021 (as larva), emerged on 30-XI-2021; 1♂, Nametoko, Matsuno, Kita-uwa, Ehime Pref., 3-X-2021 (as larva), emerged on 20-X-2021; 3♀, Kayo, Nago, Okinawa Pref., 10-XI-2021 (as larva), emerged on 22–28-XI-2021.
                    </p><p>On <italic><tp:taxon-name><tp:taxon-name-part taxon-name-part-type="genus" reg="Riccia">R.</tp:taxon-name-part><tp:taxon-name-part taxon-name-part-type="species" reg="canaliculata">canaliculata</tp:taxon-name-part></tp:taxon-name></italic>: 3♂, Nienami, Nango, Nichinan, Miyazaki Pref., 25-IX-2017 (as larva), emerged on 17–29-IX-2017.
                    </p></tp:treatment-sec><tp:treatment-sec sec-type="Diagnosis" id="SECID0EZLBO"><title>Diagnosis.</title><p> A small species (wing length 1.0–1.3 mm) having a pruinose grayish yellow scutum with a medial and two pairs of lateral dark gray stripes, a gray scutellum, yellow pleuron, black 1<sup>st</sup> flagellomere, dark maxillary palpus, yellowish gray halteres, and yellow legs. Male epandrium with dorso-ventrally bilobed surstylus; dorsal arm with two short tubercle-like setae. Male epandrium with bilobed, dorsoventrally elongated surstyli. Distiphalli tapering toward apex and bilaterally asymmetrical. Larva mines the thallus of <italic><tp:taxon-name><tp:taxon-name-part taxon-name-part-type="genus" reg="Riccia">Riccia</tp:taxon-name-part></tp:taxon-name></italic> spp.
                    </p></tp:treatment-sec><tp:treatment-sec sec-type="Description" id="SECID0EIMBO"><title>Description.</title><p><bold>Adult male</bold> (Fig. <xref ref-type="fig" rid="F63">63A–E</xref>).
                    </p><p><bold><italic>Head</italic></bold><bold>:</bold> Head entirely light yellow, with ocellar tubercle dark brown, and back of head dark brown (Fig. <xref ref-type="fig" rid="F63">63C</xref>). Antenna porrect; first flagellomere dark brown with arista base yellowish, pedicel and scape grayish yellow (Fig. <xref ref-type="fig" rid="F63">63B</xref>). Arista subbasal, brown, pubescent. Frons brownish yellow, with reflective pruinosity. Face, gena, parafacial and postgena yellow. Proboscis normal, yellow; palpus dark brown, dorso-ventrally flattened, spatula-shaped (Fig. <xref ref-type="fig" rid="F63">63C</xref>). <bold><italic>Chaetotaxy</italic></bold><bold>:</bold> Front orbitals three pairs; one <abbrev xmlns:xlink="http://www.w3.org/1999/xlink" xlink:title="inferior orbital setae" id="ABBRID0ENNBO" xlink:type="simple">ori</abbrev> directed inward; two <abbrev xmlns:xlink="http://www.w3.org/1999/xlink" xlink:title="superior orbital setae" id="ABBRID0ERNBO" xlink:type="simple">ors</abbrev> directed upward (Fig. <xref ref-type="fig" rid="F63">63B</xref>). Orbital setulae minute and proclinate, in a single row.
                    </p><fig id="F63" position="float" orientation="portrait"><object-id xmlns:xlink="http://www.w3.org/1999/xlink" content-type="doi" xlink:type="simple">10.3897/zookeys.1133.94530.figure63</object-id><object-id xmlns:xlink="http://www.w3.org/1999/xlink" content-type="arpha" xlink:type="simple">C4ACB8FF-0DCA-5C50-9E9C-A3DBD048B68F</object-id><label>Figure 63.</label><caption><p><italic><tp:taxon-name><tp:taxon-name-part taxon-name-part-type="genus" reg="Phytoliriomyza">Phytoliriomyza</tp:taxon-name-part><tp:taxon-name-part taxon-name-part-type="species" reg="ricciae">ricciae</tp:taxon-name-part></tp:taxon-name></italic>sp. nov. <bold>A–E </bold>holotype male <bold>A</bold> habitus <bold>B</bold> lateral <bold>C</bold> frontal <bold>D</bold> dorsal <bold>E</bold> posterior <bold>F</bold> paratype female, frontal (MK-AG-201) <bold>G–K</bold> male genitalia (<bold>G–J</bold> on <italic><tp:taxon-name><tp:taxon-name-part taxon-name-part-type="genus" reg="Riccia">Riccia</tp:taxon-name-part><tp:taxon-name-part taxon-name-part-type="species" reg="nipponica">nipponica</tp:taxon-name-part></tp:taxon-name></italic><bold>K</bold> on <italic><tp:taxon-name><tp:taxon-name-part taxon-name-part-type="genus" reg="Riccia">R.</tp:taxon-name-part><tp:taxon-name-part taxon-name-part-type="species" reg="huebeneriana">huebeneriana</tp:taxon-name-part></tp:taxon-name></italic>) <bold>G</bold> whole genitalia, ventral <bold>H</bold> phallic complex, lateral <bold>I</bold> phallic complex, ventral <bold>L</bold> ejaculatory apodeme, lateral <bold>M</bold> epandrium, ventral.</p></caption><graphic xmlns:xlink="http://www.w3.org/1999/xlink" xlink:href="zookeys-1133-001_article-94530__-g063.jpg" position="float" orientation="portrait" xlink:type="simple" id="oo_775437.jpg"><uri content-type="original_file" xlink:type="simple">https://binary.pensoft.net/fig/775437</uri></graphic></fig><p><bold><italic>Thorax</italic></bold><bold>:</bold> Thorax pruinose light yellow. Scutum grayish yellow with medial blackish stripe on anterior 2/3, one pair of blackish suborbicular presutural spots confluent with the medial blackish stripe, a pair of narrow blackish supra-alar stripes, and a pair of wider blackish intra-alar stripes, which adjoin the pair of lateral presutural suborbicular spots (Fig. <xref ref-type="fig" rid="F63">63D</xref>). The background color of the scutum is paler in live than in dried specimens. Scutellum gray. Subscutellum yellow except brown posterior half. Mediotergite dark gray, anatergite and katatergite light yellow (Fig. <xref ref-type="fig" rid="F63">63E</xref>). Pleuron largely light yellow; postpronotal lobe with anterior brown spot; propleuron with a small brown patch on mid-anterior corner; anepisternum and anepimeron light yellow; katepisternum and meron with large brown patches on venter (Fig. <xref ref-type="fig" rid="F63">63B</xref>). Haltere yellowish gray, with stalk light yellow. Calypter margin and hairs gray. Leg segments yellow; tibia and tarsus darker (Fig. <xref ref-type="fig" rid="F63">63A</xref>). <bold><italic>Chaetotaxy</italic></bold><bold>:</bold> Scutum with 1+3 dorsocentrals, shortened anteriorly (Fig. <xref ref-type="fig" rid="F63">63D</xref>). Acrostichal setulae almost absent or with one (or rarely two) pair of minute setae. <bold><italic>Wing</italic></bold><bold>:</bold> Wing length 1.4 mm, costa reaching M<sub>1</sub> (Fig. <xref ref-type="fig" rid="F63">63A</xref>). M<sub>4</sub> disappears immediately before reaching wing margin. Length of ultimate section of vein M<sub>4</sub> divided by penultimate section 2.2–2.4.
                    </p><p><bold><italic>Abdomen</italic></bold><bold>:</bold> Abdomen dorsally subshiny grayish yellow; epandrium dark brown (Fig. <xref ref-type="fig" rid="F63">63E</xref>). <bold><italic>Genitalia</italic></bold><bold>:</bold> (Fig. <xref ref-type="fig" rid="F63">63G–K</xref>) Epandrium rounded apically; posterior end of inner margin with two or three short tubercle-like setae directed ventrally (Fig. <xref ref-type="fig" rid="F63">63G, K</xref>). Surstylus dorso-ventrally bilobed; dorsal lobe broad with two bulbous tubercle-like setae apically; ventral lobe narrow with three or four long setae apically (Fig. <xref ref-type="fig" rid="F63">63K</xref>). Cercus narrow, setose. Subepandrial sclerite pale, plate-like (Fig. <xref ref-type="fig" rid="F63">63K</xref>). Hypandrium thin, slightly sclerotized along outer margin (Fig. <xref ref-type="fig" rid="F63">63G</xref>). Postgonite bare, goose barnacle-shaped, rounded apically (Fig. <xref ref-type="fig" rid="F63">63I</xref>). Phallophorus with shallow incision below, articulated with phallapodeme, fused to epiphallus (Fig. <xref ref-type="fig" rid="F63">63H, I</xref>). Basiphallus dorsally sclerotized, with a pale narrow sclerite on left side (Fig. <xref ref-type="fig" rid="F63">63I</xref>). Hypophallus membranous and trilobed, with a pair of small dark lobate sclerites basally (Fig. <xref ref-type="fig" rid="F63">63H</xref>). Mesophallus pale cylindrical and laterally pigmented (Fig. <xref ref-type="fig" rid="F63">63H</xref>). Distiphallus comprising one pair of bilaterally asymmetrical tubules; tubule tapering toward apex; right one shorter and thicker than left one (Fig. <xref ref-type="fig" rid="F63">63H, I</xref>). Ejaculatory apodeme pale brown, fan-shaped with short stalk and clear sperm pump (Fig. <xref ref-type="fig" rid="F63">63J</xref>).
                    </p><p><bold>Female</bold> (Fig. <xref ref-type="fig" rid="F63">63F</xref>). Similar to male, but slightly larger and frons wider. Wing length 1.4 mm. <bold><italic>Postabdomen</italic></bold><bold>:</bold> (Fig. <xref ref-type="fig" rid="F64">64A, B</xref>) Oviscape dark brown, setigerous (Fig. <xref ref-type="fig" rid="F64">64A</xref>). Tergite 10 cruciform, laterally uniting narrow pleural sclerites (Fig. <xref ref-type="fig" rid="F64">64B</xref>). Each cercus with two stout, apical, trichoid sensilla, 1/2 length of cercus (Fig. <xref ref-type="fig" rid="F64">64B</xref>). Spermathecae semi-orbicular, with truncate proximal ends (Fig. <xref ref-type="fig" rid="F64">64A</xref>).
                    </p><fig id="F64" position="float" orientation="portrait"><object-id xmlns:xlink="http://www.w3.org/1999/xlink" content-type="doi" xlink:type="simple">10.3897/zookeys.1133.94530.figure64</object-id><object-id xmlns:xlink="http://www.w3.org/1999/xlink" content-type="arpha" xlink:type="simple">07FCD9A0-02E7-576F-860D-9890672209A8</object-id><label>Figure 64.</label><caption><p> Female morphology and larval ecology of <italic><tp:taxon-name><tp:taxon-name-part taxon-name-part-type="genus" reg="Phytoliriomyza">Phytoliriomyza</tp:taxon-name-part><tp:taxon-name-part taxon-name-part-type="species" reg="ricciae">ricciae</tp:taxon-name-part></tp:taxon-name></italic>sp. nov. <bold>A, B </bold>female postabdomen <bold>A</bold> oviscape and spermatheca <bold>B</bold> tergite 10 <bold>C</bold> an adult female fly on thallus of <italic><tp:taxon-name><tp:taxon-name-part taxon-name-part-type="genus" reg="Riccia">Riccia</tp:taxon-name-part><tp:taxon-name-part taxon-name-part-type="species" reg="huebeneriana">huebeneriana</tp:taxon-name-part></tp:taxon-name></italic>at Kayo <bold>D–F</bold> landscape of harvested rice fields at type locality <bold>F</bold> thalli of <italic><tp:taxon-name><tp:taxon-name-part taxon-name-part-type="genus" reg="Riccia">R.</tp:taxon-name-part><tp:taxon-name-part taxon-name-part-type="species" reg="huebeneriana">huebeneriana</tp:taxon-name-part></tp:taxon-name></italic> (left) and <italic><tp:taxon-name><tp:taxon-name-part taxon-name-part-type="genus" reg="Riccia">R.</tp:taxon-name-part><tp:taxon-name-part taxon-name-part-type="species" reg="oryzicola">oryzicola</tp:taxon-name-part></tp:taxon-name></italic> (right) growing on soil <bold>G–N</bold> mined thalli (<bold>G</bold><italic><tp:taxon-name><tp:taxon-name-part taxon-name-part-type="genus" reg="Riccia">R.</tp:taxon-name-part><tp:taxon-name-part taxon-name-part-type="species" reg="miyakeana">miyakeana</tp:taxon-name-part></tp:taxon-name></italic> at type locality <bold>H, I</bold><italic><tp:taxon-name><tp:taxon-name-part taxon-name-part-type="genus" reg="Riccia">R.</tp:taxon-name-part><tp:taxon-name-part taxon-name-part-type="species" reg="nipponica">nipponica</tp:taxon-name-part></tp:taxon-name></italic> at type locality <bold>J, K</bold><italic><tp:taxon-name><tp:taxon-name-part taxon-name-part-type="genus" reg="Riccia">R.</tp:taxon-name-part><tp:taxon-name-part taxon-name-part-type="species" reg="oryzicola">oryzicola</tp:taxon-name-part></tp:taxon-name></italic> at type locality <bold>L</bold><italic><tp:taxon-name><tp:taxon-name-part taxon-name-part-type="genus" reg="Riccia">R.</tp:taxon-name-part><tp:taxon-name-part taxon-name-part-type="species" reg="oryzicola">oryzicola</tp:taxon-name-part></tp:taxon-name></italic> at Wazuka <bold>M</bold><italic><tp:taxon-name><tp:taxon-name-part taxon-name-part-type="genus" reg="Riccia">R.</tp:taxon-name-part><tp:taxon-name-part taxon-name-part-type="species" reg="huebeneriana">huebeneriana</tp:taxon-name-part></tp:taxon-name></italic>at type locality <bold>N</bold><italic><tp:taxon-name><tp:taxon-name-part taxon-name-part-type="genus" reg="Riccia">R.</tp:taxon-name-part><tp:taxon-name-part taxon-name-part-type="species" reg="canaliculata">canaliculata</tp:taxon-name-part></tp:taxon-name></italic> at Nienami) <bold>O</bold> puparium. Arrows in <bold>G, J, L</bold> indicate internal puparia.</p></caption><graphic xmlns:xlink="http://www.w3.org/1999/xlink" xlink:href="zookeys-1133-001_article-94530__-g064.jpg" position="float" orientation="portrait" xlink:type="simple" id="oo_775438.jpg"><uri content-type="original_file" xlink:type="simple">https://binary.pensoft.net/fig/775438</uri></graphic></fig></tp:treatment-sec><tp:treatment-sec sec-type="Variation" id="SECID0ESZBO"><title>Variation.</title><p>Geographical variation was found in the presence of an acrostichal seta on the scutum; the seta was almost absent in individuals at most localities but present in those from the Okinawa Island.</p><p><bold>Immatures.</bold> (Fig. <xref ref-type="fig" rid="F64">64G–K, O</xref>) Puparium internal, slender and dark brown (Fig. <xref ref-type="fig" rid="F64">64O</xref>).
                    </p></tp:treatment-sec><tp:treatment-sec sec-type="Etymology" id="SECID0ED1BO"><title>Etymology.</title><p> The specific name refers to the host plant genus <italic><tp:taxon-name><tp:taxon-name-part taxon-name-part-type="genus" reg="Riccia">Riccia</tp:taxon-name-part></tp:taxon-name></italic>.
                    </p></tp:treatment-sec><tp:treatment-sec sec-type="Japanese name" id="SECID0EQ1BO"><title>Japanese name.</title><p>Yosame-hatakegoke-hamoguribae.</p></tp:treatment-sec><tp:treatment-sec sec-type="Host plants" id="SECID0EV1BO"><title>Host plants.</title><p><italic><tp:taxon-name><tp:taxon-name-part taxon-name-part-type="genus" reg="Riccia">Riccia</tp:taxon-name-part><tp:taxon-name-part taxon-name-part-type="species" reg="nipponica">nipponica</tp:taxon-name-part></tp:taxon-name></italic> (Fis. 64G), <italic><tp:taxon-name><tp:taxon-name-part taxon-name-part-type="genus" reg="Riccia">R.</tp:taxon-name-part><tp:taxon-name-part taxon-name-part-type="species" reg="miyakeana">miyakeana</tp:taxon-name-part></tp:taxon-name></italic> (Fig. <xref ref-type="fig" rid="F64">64H, I</xref>), <italic><tp:taxon-name><tp:taxon-name-part taxon-name-part-type="genus" reg="Riccia">R.</tp:taxon-name-part><tp:taxon-name-part taxon-name-part-type="species" reg="oryzicola">oryzicola</tp:taxon-name-part></tp:taxon-name></italic> (Fig. <xref ref-type="fig" rid="F64">64J–L</xref>), <italic><tp:taxon-name><tp:taxon-name-part taxon-name-part-type="genus" reg="Riccia">R.</tp:taxon-name-part><tp:taxon-name-part taxon-name-part-type="species" reg="bifurca">bifurca</tp:taxon-name-part></tp:taxon-name></italic>,<italic><tp:taxon-name><tp:taxon-name-part taxon-name-part-type="genus" reg="Riccia">R.</tp:taxon-name-part><tp:taxon-name-part taxon-name-part-type="species" reg="lamellosa">lamellosa</tp:taxon-name-part></tp:taxon-name></italic>,<italic><tp:taxon-name><tp:taxon-name-part taxon-name-part-type="genus" reg="Riccia">R.</tp:taxon-name-part><tp:taxon-name-part taxon-name-part-type="species" reg="huebeneriana">huebeneriana</tp:taxon-name-part></tp:taxon-name></italic> (Fig. <xref ref-type="fig" rid="F64">64M</xref>) and <italic><tp:taxon-name><tp:taxon-name-part taxon-name-part-type="genus" reg="Riccia">R.</tp:taxon-name-part><tp:taxon-name-part taxon-name-part-type="species" reg="canaliculata">canaliculata</tp:taxon-name-part></tp:taxon-name></italic> (Fig. <xref ref-type="fig" rid="F64">64N</xref>) (<tp:taxon-name><tp:taxon-name-part taxon-name-part-type="family">Ricciaceae</tp:taxon-name-part></tp:taxon-name>). Although the European species, <italic><tp:taxon-name><tp:taxon-name-part taxon-name-part-type="genus" reg="Phytoliriomyza">P.</tp:taxon-name-part><tp:taxon-name-part taxon-name-part-type="species" reg="mesnili">mesnili</tp:taxon-name-part></tp:taxon-name></italic> has been recorded from <italic><tp:taxon-name><tp:taxon-name-part taxon-name-part-type="genus" reg="Riccia">Riccia</tp:taxon-name-part></tp:taxon-name></italic> and <italic><tp:taxon-name><tp:taxon-name-part taxon-name-part-type="genus" reg="Ricciocarpos">Ricciocarpos</tp:taxon-name-part></tp:taxon-name></italic>, <italic><tp:taxon-name><tp:taxon-name-part taxon-name-part-type="genus" reg="Phytoliriomyza">P.</tp:taxon-name-part><tp:taxon-name-part taxon-name-part-type="species" reg="ricciae">ricciae</tp:taxon-name-part></tp:taxon-name></italic> has been recorded only from <italic><tp:taxon-name><tp:taxon-name-part taxon-name-part-type="genus" reg="Riccia">Riccia</tp:taxon-name-part></tp:taxon-name></italic> spp., even though <italic><tp:taxon-name><tp:taxon-name-part taxon-name-part-type="genus" reg="Ricciocarpos">Ricciocarpos</tp:taxon-name-part><tp:taxon-name-part taxon-name-part-type="species" reg="natans">natans</tp:taxon-name-part></tp:taxon-name></italic> was abundant in the same rice fields.
                    </p></tp:treatment-sec><tp:treatment-sec sec-type="Mine" id="SECID0EV6BO"><title>Mine.</title><p>(Fig. <xref ref-type="fig" rid="F64">64G–N</xref>) Larvae constructed linear-blotch mines in the thallus from autumn to winter, and pupated inside or outside the mines. This variation in pupation site is due to the thalli of the host plants being small and thin; only the surface layer of the thalli remained intact, with internal parenchymatous tissues largely consumed. The larvae sometimes transfer to neighboring/overlapping thalli and fed on them.</p></tp:treatment-sec><tp:treatment-sec sec-type="Biological notes" id="SECID0E66BO"><title>Biological notes.</title><p> The host liverwort species, <italic><tp:taxon-name><tp:taxon-name-part taxon-name-part-type="genus" reg="Riccia">R.</tp:taxon-name-part><tp:taxon-name-part taxon-name-part-type="species" reg="nipponica">nipponica</tp:taxon-name-part></tp:taxon-name></italic>,<italic><tp:taxon-name><tp:taxon-name-part taxon-name-part-type="genus" reg="Riccia">R.</tp:taxon-name-part><tp:taxon-name-part taxon-name-part-type="species" reg="miyakeana">miyakeana</tp:taxon-name-part></tp:taxon-name></italic>,<italic><tp:taxon-name><tp:taxon-name-part taxon-name-part-type="genus" reg="Riccia">R.</tp:taxon-name-part><tp:taxon-name-part taxon-name-part-type="species" reg="oryzicola">oryzicola</tp:taxon-name-part></tp:taxon-name></italic> and <italic><tp:taxon-name><tp:taxon-name-part taxon-name-part-type="genus" reg="Riccia">R.</tp:taxon-name-part><tp:taxon-name-part taxon-name-part-type="species" reg="huebeneriana">huebeneriana</tp:taxon-name-part></tp:taxon-name></italic> grow only in the paddy fields that have not experienced land improvement projects or spraying herbicides (Fig. <xref ref-type="fig" rid="F64">64D–F</xref>). Thus, <italic><tp:taxon-name><tp:taxon-name-part taxon-name-part-type="genus" reg="Phytoliriomyza">P.</tp:taxon-name-part><tp:taxon-name-part taxon-name-part-type="species" reg="ricciae">ricciae</tp:taxon-name-part></tp:taxon-name></italic> is now rare and threatened due to decrease of its potential habitats, and additionally due to recent overuse of insecticides. Because the host liverworts appear in paddy fields only after harvest of rice in autumn, it is unknown how the species pass other seasons from spring to autumn. The rice fields applied with organic farming also harbors various hornwort species, and harbor hornwort-associated species, <italic><tp:taxon-name><tp:taxon-name-part taxon-name-part-type="genus" reg="Phytoliriomyza">P.</tp:taxon-name-part><tp:taxon-name-part taxon-name-part-type="species" reg="phaeocerotis">phaeocerotis</tp:taxon-name-part></tp:taxon-name></italic>.
                    </p></tp:treatment-sec><tp:treatment-sec sec-type="Distribution" id="SECID0ENCCO"><title>Distribution.</title><p>Japan: Honshu, Shikoku, Kyushu, Okinawa Is. and Iriomote Is. (Fig. <xref ref-type="fig" rid="F65">65</xref>).</p><fig id="F65" position="float" orientation="portrait"><object-id xmlns:xlink="http://www.w3.org/1999/xlink" content-type="doi" xlink:type="simple">10.3897/zookeys.1133.94530.figure65</object-id><object-id xmlns:xlink="http://www.w3.org/1999/xlink" content-type="arpha" xlink:type="simple">6DB807C2-D86A-5CA6-AE5C-219EC31C8B2A</object-id><label>Figure 65.</label><caption><p> Locality records of three <italic><tp:taxon-name><tp:taxon-name-part taxon-name-part-type="genus" reg="Phytoliriomyza">Phytoliriomyza</tp:taxon-name-part></tp:taxon-name></italic> species associated with <italic><tp:taxon-name><tp:taxon-name-part taxon-name-part-type="genus" reg="Riccia">Riccia</tp:taxon-name-part></tp:taxon-name></italic> spp.: <italic><tp:taxon-name><tp:taxon-name-part taxon-name-part-type="genus" reg="Phytoliriomyza">P.</tp:taxon-name-part><tp:taxon-name-part taxon-name-part-type="species" reg="ricciae">ricciae</tp:taxon-name-part></tp:taxon-name></italic>,  <italic><tp:taxon-name><tp:taxon-name-part taxon-name-part-type="genus" reg="Phytoliriomyza">P.</tp:taxon-name-part><tp:taxon-name-part taxon-name-part-type="species" reg="sexfasciata">sexfasciata</tp:taxon-name-part></tp:taxon-name></italic>and <italic><tp:taxon-name><tp:taxon-name-part taxon-name-part-type="genus" reg="Phytoliriomyza">P.</tp:taxon-name-part><tp:taxon-name-part taxon-name-part-type="species" reg="caerulescens">caerulescens</tp:taxon-name-part></tp:taxon-name></italic>.</p></caption><graphic xmlns:xlink="http://www.w3.org/1999/xlink" xlink:href="zookeys-1133-001_article-94530__-g065.jpg" position="float" orientation="portrait" xlink:type="simple" id="oo_775439.jpg"><uri content-type="original_file" xlink:type="simple">https://binary.pensoft.net/fig/775439</uri></graphic></fig></tp:treatment-sec><tp:treatment-sec sec-type="Remarks" id="SECID0ETECO"><title>Remarks.</title><p>This species resembles an European <italic><tp:taxon-name><tp:taxon-name-part taxon-name-part-type="genus" reg="Ricciocarpos">Ricciocarpos</tp:taxon-name-part></tp:taxon-name></italic>/<italic><tp:taxon-name><tp:taxon-name-part taxon-name-part-type="genus" reg="Riccia">Riccia</tp:taxon-name-part></tp:taxon-name></italic>-associated species, <italic><tp:taxon-name><tp:taxon-name-part taxon-name-part-type="genus" reg="Phytoliriomyza">P.</tp:taxon-name-part><tp:taxon-name-part taxon-name-part-type="species" reg="mesnili">mesnili</tp:taxon-name-part></tp:taxon-name></italic>; it is distinguished from the latter by the dark color of scutum and scutellum (paler in <italic><tp:taxon-name><tp:taxon-name-part taxon-name-part-type="genus" reg="Phytoliriomyza">P.</tp:taxon-name-part><tp:taxon-name-part taxon-name-part-type="species" reg="mesnili">mesnili</tp:taxon-name-part></tp:taxon-name></italic>), the obscure dark lateral bands on scutum (more distinct in <italic><tp:taxon-name><tp:taxon-name-part taxon-name-part-type="genus" reg="Phytoliriomyza">P.</tp:taxon-name-part><tp:taxon-name-part taxon-name-part-type="species" reg="mesnili">mesnili</tp:taxon-name-part></tp:taxon-name></italic>), the vestigial acrostichal seta (almost absent in <italic><tp:taxon-name><tp:taxon-name-part taxon-name-part-type="genus" reg="Phytoliriomyza">P.</tp:taxon-name-part><tp:taxon-name-part taxon-name-part-type="species" reg="ricciae">ricciae</tp:taxon-name-part></tp:taxon-name></italic>; with four pairs of acrostichal setae in <italic><tp:taxon-name><tp:taxon-name-part taxon-name-part-type="genus" reg="Phytoliriomyza">P.</tp:taxon-name-part><tp:taxon-name-part taxon-name-part-type="species" reg="mesnili">mesnili</tp:taxon-name-part></tp:taxon-name></italic>), the small hypophallus (developed and sclerotized in <italic><tp:taxon-name><tp:taxon-name-part taxon-name-part-type="genus" reg="Phytoliriomyza">P.</tp:taxon-name-part><tp:taxon-name-part taxon-name-part-type="species" reg="mesnili">mesnili</tp:taxon-name-part></tp:taxon-name></italic>; hypophallus is reported as paraphallus in <xref ref-type="bibr" rid="B32">Sellier 1947</xref>).
                    </p><p>This species is also closely related to another European species, <italic><tp:taxon-name><tp:taxon-name-part taxon-name-part-type="genus" reg="Phytoliriomyza">P.</tp:taxon-name-part><tp:taxon-name-part taxon-name-part-type="species" reg="venustula">venustula</tp:taxon-name-part></tp:taxon-name></italic> Spencer (host unknown); it is distinguished from the latter by the vestigial acrostichal setae on the scutum (present in <italic><tp:taxon-name><tp:taxon-name-part taxon-name-part-type="genus" reg="Phytoliriomyza">P.</tp:taxon-name-part><tp:taxon-name-part taxon-name-part-type="species" reg="venustula">venustula</tp:taxon-name-part></tp:taxon-name></italic>), weaker sclerotization of male genitalia (well sclerotized in <italic><tp:taxon-name><tp:taxon-name-part taxon-name-part-type="genus" reg="Phytoliriomyza">P.</tp:taxon-name-part><tp:taxon-name-part taxon-name-part-type="species" reg="venustula">venustula</tp:taxon-name-part></tp:taxon-name></italic>), number of apical long setae on the ventral lobe of the surstylus (3–4 in <italic><tp:taxon-name><tp:taxon-name-part taxon-name-part-type="genus" reg="Phytoliriomyza">P.</tp:taxon-name-part><tp:taxon-name-part taxon-name-part-type="species" reg="ricciae">ricciae</tp:taxon-name-part></tp:taxon-name></italic>; 6 in <italic><tp:taxon-name><tp:taxon-name-part taxon-name-part-type="genus" reg="Phytoliriomyza">P.</tp:taxon-name-part><tp:taxon-name-part taxon-name-part-type="species" reg="venustula">venustula</tp:taxon-name-part></tp:taxon-name></italic>), and the small but distinct hypophallus (hypophallus lacking in <italic><tp:taxon-name><tp:taxon-name-part taxon-name-part-type="genus" reg="Phytoliriomyza">P.</tp:taxon-name-part><tp:taxon-name-part taxon-name-part-type="species" reg="venustula">venustula</tp:taxon-name-part></tp:taxon-name></italic>).
                    </p><p>Among the Japanese species, <italic><tp:taxon-name><tp:taxon-name-part taxon-name-part-type="genus" reg="Phytoliriomyza">P.</tp:taxon-name-part><tp:taxon-name-part taxon-name-part-type="species" reg="ricciae">ricciae</tp:taxon-name-part></tp:taxon-name></italic> resembles <italic><tp:taxon-name><tp:taxon-name-part taxon-name-part-type="genus" reg="Phytoliriomyza">P.</tp:taxon-name-part><tp:taxon-name-part taxon-name-part-type="species" reg="suetsugui">suetsugui</tp:taxon-name-part></tp:taxon-name></italic>,<italic><tp:taxon-name><tp:taxon-name-part taxon-name-part-type="genus" reg="Phytoliriomyza">P.</tp:taxon-name-part><tp:taxon-name-part taxon-name-part-type="species" reg="sexfasciata">sexfasciata</tp:taxon-name-part></tp:taxon-name></italic>, and <italic><tp:taxon-name><tp:taxon-name-part taxon-name-part-type="genus" reg="Phytoliriomyza">P.</tp:taxon-name-part><tp:taxon-name-part taxon-name-part-type="species" reg="megacerotis">megacerotis</tp:taxon-name-part></tp:taxon-name></italic> in having wholly dark scutum and dark maxillary palpus; it is distinguished from them by the absence of a comb of tubercle-like setae on the male epandrium. This species also resembles <italic><tp:taxon-name><tp:taxon-name-part taxon-name-part-type="genus" reg="Phytoliriomyza">P.</tp:taxon-name-part><tp:taxon-name-part taxon-name-part-type="species" reg="ugetsu">ugetsu</tp:taxon-name-part></tp:taxon-name></italic>,<italic><tp:taxon-name><tp:taxon-name-part taxon-name-part-type="genus" reg="Phytoliriomyza">P.</tp:taxon-name-part><tp:taxon-name-part taxon-name-part-type="species" reg="caerulescens">caerulescens</tp:taxon-name-part></tp:taxon-name></italic>, and <italic><tp:taxon-name><tp:taxon-name-part taxon-name-part-type="genus" reg="Phytoliriomyza">P.</tp:taxon-name-part><tp:taxon-name-part taxon-name-part-type="species" reg="phaeocerotis">phaeocerotis</tp:taxon-name-part></tp:taxon-name></italic> in having a wholly dark scutum; it is distinguished from them by the color of maxillary pulps (dark in <italic><tp:taxon-name><tp:taxon-name-part taxon-name-part-type="genus" reg="Phytoliriomyza">P.</tp:taxon-name-part><tp:taxon-name-part taxon-name-part-type="species" reg="ricciae">ricciae</tp:taxon-name-part></tp:taxon-name></italic>; yellow in the others).
                    </p></tp:treatment-sec><ref-list><ref id="B32"><mixed-citation xmlns:xlink="http://www.w3.org/1999/xlink" xlink:type="simple"><person-group><name name-style="western"><surname>Sellier</surname><given-names>R</given-names></name></person-group> (<year>1947</year>) <article-title> Contribution a l’étude de <italic><tp:taxon-name><tp:taxon-name-part taxon-name-part-type="genus">Liriomyza</tp:taxon-name-part><tp:taxon-name-part taxon-name-part-type="species">mesnili</tp:taxon-name-part></tp:taxon-name></italic> d’Aguilar (Diptere <tp:taxon-name><tp:taxon-name-part taxon-name-part-type="family">Agromyzidae</tp:taxon-name-part></tp:taxon-name>). Annales des sciences naturelles Zoologie 11 ser.</article-title><volume>9</volume>: <fpage>27</fpage>–<lpage>38</lpage>.
</mixed-citation></ref></ref-list></tp:taxon-treatment>
