# Supplementary material for: ﻿Diversity underfoot of agromyzids (Agromyzidae, Diptera) mining thalli of liverworts and hornworts
Source: Zookeys. 2022 Nov 30;1133:1–164. doi: 10.3897/zookeys.1133.94530 (PMC9836506; doi:10.3897/zookeys.1133.94530)
Supplement: XML Treatment for Phytoliriomyza sexfasciata [file zookeys.1133.94530-treatment36.xml]

<!DOCTYPE tp:taxon-treatment
  PUBLIC "-//TaxonX//DTD Taxonomic Treatment Publishing DTD v0 20100105//EN" "tax-treatment-NSO.dtd">
<tp:taxon-treatment xmlns:tp="http://www.plazi.org/taxpub"><tp:treatment-meta><kwd-group><label>Taxon classification</label><kwd>
              <named-content content-type="kingdom">Animalia</named-content>
            </kwd><kwd>
              <named-content content-type="order">Diptera</named-content>
            </kwd><kwd>
              <named-content content-type="family">Agromyzidae</named-content>
            </kwd></kwd-group><mixed-citation publication-type="journal"><person-group><name><surname>Kato</surname><given-names>Makoto</given-names></name><name><surname>Yamamori</surname><given-names>Luna</given-names></name><name><surname>Imada</surname><given-names>Yume</given-names></name></person-group><article-title>﻿Diversity underfoot of agromyzids (<tp:taxon-name><tp:taxon-name-part taxon-name-part-type="family">Agromyzidae</tp:taxon-name-part></tp:taxon-name>, <tp:taxon-name><tp:taxon-name-part taxon-name-part-type="order">Diptera</tp:taxon-name-part></tp:taxon-name>) mining thalli of liverworts and hornworts</article-title><source>Zookeys</source><day>30</day><month>11</month><year>2022</year><volume>1133</volume><fpage>1</fpage><lpage>164</lpage><pub-id pub-id-type="doi">10.3897/zookeys.1133.94530</pub-id></mixed-citation></tp:treatment-meta><tp:nomenclature><label>﻿35.﻿</label><tp:taxon-name>
            <object-id xmlns:xlink="http://www.w3.org/1999/xlink" content-type="arpha" xlink:type="simple">65D8B741-B29D-5499-93F1-55905D51DA07</object-id>
            <tp:taxon-name-part taxon-name-part-type="genus" reg="Phytoliriomyza">Phytoliriomyza</tp:taxon-name-part>
            <tp:taxon-name-part taxon-name-part-type="species" reg="sexfasciata">sexfasciata</tp:taxon-name-part>
            <object-id xmlns:xlink="http://www.w3.org/1999/xlink" content-type="zoobank" xlink:type="simple">https://zoobank.org/23B90D2D-BB82-494F-94B2-EA5703FDC06B</object-id>
          </tp:taxon-name><tp:taxon-authority>Kato</tp:taxon-authority><tp:taxon-status xmlns:xlink="http://www.w3.org/1999/xlink" xlink:type="simple">sp. nov.</tp:taxon-status><xref ref-type="fig" rid="F66">Fig. 66</xref><xref ref-type="fig" rid="F67">, 67</xref></tp:nomenclature><tp:treatment-sec sec-type="Material examined" id="SECID0EUNCO"><title>Material examined.</title><p><bold><italic>Holotype</italic></bold><bold>:</bold> Japan: 1♂ (MK-AG-a574), Ookura, Arashiyama, Hiki, Saitama Pref. (<named-content xmlns:xlink="http://www.w3.org/1999/xlink" content-type="dwc:verbatimCoordinates" xlink:type="simple"><named-content content-type="geo-json" specific-use="{&#34;type&#34;:&#34;Point&#34;,&#34;coordinates&#34;:[139.328400,36.027600]}" id="NCID0EBOCO" xlink:type="simple">36.0276°N,139.3284°E</named-content></named-content>, 50 m asl), 2-XI-2021 (as larva on <italic><tp:taxon-name><tp:taxon-name-part taxon-name-part-type="genus" reg="Riccia">Riccia</tp:taxon-name-part><tp:taxon-name-part taxon-name-part-type="species" reg="lamellosa">lamellosa</tp:taxon-name-part></tp:taxon-name></italic>), emerged on 25-XI-2020, NSMT-I-Dip 32098. <bold><italic>Paratypes</italic></bold><bold>:</bold> Japan: 1♂2♀ (MK-AG-a573, a583, a584), same data as holotype, emerged on 17–25-XI-2021, NSMT-I-Dip 32099–32101; 1♀ (MK-AG-a568), Joja, Joso, Ibaragi Pref., 2-XI-2021 (as larva on <italic><tp:taxon-name><tp:taxon-name-part taxon-name-part-type="genus" reg="Riccia">Riccia</tp:taxon-name-part><tp:taxon-name-part taxon-name-part-type="species" reg="lamellosa">lamellosa</tp:taxon-name-part></tp:taxon-name></italic>), emerged on 19-XI-2021, NSMT-I-Dip 32102; 1♂ (MK-AG-a585), Joja, Joso, Ibaragi Pref., 10-X-2021 (as larva on <italic><tp:taxon-name><tp:taxon-name-part taxon-name-part-type="genus" reg="Riccia">Riccia</tp:taxon-name-part><tp:taxon-name-part taxon-name-part-type="species" reg="bifurca">bifurca</tp:taxon-name-part></tp:taxon-name></italic>), emerged on 8-XI-2021, NSMT-I-Dip 32103.
                    </p></tp:treatment-sec><tp:treatment-sec sec-type="Other material" id="SECID0ELPCO"><title>Other material.</title><p> Japan; On <italic><tp:taxon-name><tp:taxon-name-part taxon-name-part-type="genus" reg="Riccia">R.</tp:taxon-name-part><tp:taxon-name-part taxon-name-part-type="species" reg="lamellosa">lamellosa</tp:taxon-name-part></tp:taxon-name></italic>:11♂14♀, Negishi, Arashiyama, Hiki, Saitama Pref., 2-XI-2021 (as larva), emerged on 17-XI–12-XII-2021; 3♂5♀, Joja, Joso, Ibaragi Pref., 2-XI-2021 (as larva, emerged on 17–25-XI-2021.
                    </p><p>On <italic><tp:taxon-name><tp:taxon-name-part taxon-name-part-type="genus" reg="Riccia">R.</tp:taxon-name-part><tp:taxon-name-part taxon-name-part-type="species" reg="bifurca">bifurca</tp:taxon-name-part></tp:taxon-name></italic>: 7♂9♀, Joja, Joso, Ibaragi Pref., 2-XI-2021 (as larva), emerged on 8–29-XI-2021.
                    </p><p>On <italic><tp:taxon-name><tp:taxon-name-part taxon-name-part-type="genus" reg="Riccia">R.</tp:taxon-name-part><tp:taxon-name-part taxon-name-part-type="species" reg="sorocarpa">sorocarpa</tp:taxon-name-part></tp:taxon-name></italic>: 3♂3♀, Joja, Joso, Ibaragi Pref., 2-XI-2021 (as larva), emerged on 22-XI–26-XII-2021.
                    </p></tp:treatment-sec><tp:treatment-sec sec-type="Diagnosis" id="SECID0EWQCO"><title>Diagnosis.</title><p>A small species (wing length 1.2–1.5 mm) having a pruinose grayish scutum with six longitudinal dark gray bands, a gray scutellum, brown 1<sup>st</sup> flagellomere, brown maxillary palpus, yellowish gray halteres, and yellow legs. Male epandrium inner-distally with a strong tubercle-like seta and inner-basally with a cluster of 29–35 dense tubercle-like setae. Distiphalli bilaterally asymmetrical, with left one tapering toward apex. Larva mines the thallus of <italic><tp:taxon-name><tp:taxon-name-part taxon-name-part-type="genus" reg="Riccia">Riccia</tp:taxon-name-part><tp:taxon-name-part taxon-name-part-type="species" reg="lamellosa">lamellosa</tp:taxon-name-part></tp:taxon-name></italic>,<italic><tp:taxon-name><tp:taxon-name-part taxon-name-part-type="genus" reg="Riccia">R.</tp:taxon-name-part><tp:taxon-name-part taxon-name-part-type="species" reg="sorocarpa">sorocarpa</tp:taxon-name-part></tp:taxon-name></italic> and <italic><tp:taxon-name><tp:taxon-name-part taxon-name-part-type="genus" reg="Riccia">R.</tp:taxon-name-part><tp:taxon-name-part taxon-name-part-type="species" reg="bifurca">bifurca</tp:taxon-name-part></tp:taxon-name></italic>.
                    </p></tp:treatment-sec><tp:treatment-sec sec-type="Description" id="SECID0E6RCO"><title>Description.</title><p>Adult male.</p><p><bold><italic>Head</italic></bold><bold>:</bold> (Fig. <xref ref-type="fig" rid="F66">66A–E</xref>) Head largely light yellow, with ocellar tubercle dark brown, and back of head dark brown (Fig. <xref ref-type="fig" rid="F66">66C</xref>). Antenna porrect; first flagellomere dark brown, pedicel and scape brown (Fig. <xref ref-type="fig" rid="F66">66B</xref>). Arista subbasal, brown, pubescent. Frons brownish yellow, with reflective pruinosity (Fig. <xref ref-type="fig" rid="F66">66C</xref>). Face, gena, parafacial and postgena light yellow. Proboscis normal, light yellow; maxillary palpus light yellow, cylindrical (Fig. <xref ref-type="fig" rid="F66">66C</xref>). <bold><italic>Chaetotaxy</italic></bold><bold>:</bold> Front orbitals three pairs; one <abbrev xmlns:xlink="http://www.w3.org/1999/xlink" xlink:title="inferior orbital setae" id="ABBRID0EFTCO" xlink:type="simple">ori</abbrev> directed inward; two <abbrev xmlns:xlink="http://www.w3.org/1999/xlink" xlink:title="superior orbital setae" id="ABBRID0EJTCO" xlink:type="simple">ors</abbrev> directed upward (Fig. <xref ref-type="fig" rid="F66">66B</xref>). Orbital setulae minute and proclinate, in a single row.
                    </p><fig id="F66" position="float" orientation="portrait"><object-id xmlns:xlink="http://www.w3.org/1999/xlink" content-type="doi" xlink:type="simple">10.3897/zookeys.1133.94530.figure66</object-id><object-id xmlns:xlink="http://www.w3.org/1999/xlink" content-type="arpha" xlink:type="simple">69CC06FE-2449-56AB-98AE-B1993834538D</object-id><label>Figure 66.</label><caption><p><italic><tp:taxon-name><tp:taxon-name-part taxon-name-part-type="genus" reg="Phytoliriomyza">Phytoliriomyza</tp:taxon-name-part><tp:taxon-name-part taxon-name-part-type="species" reg="sexfasciata">sexfasciata</tp:taxon-name-part></tp:taxon-name></italic>sp. nov. <bold>A–E </bold>holotype male <bold>A</bold> habitus <bold>B</bold> lateral <bold>C</bold> frontal <bold>D</bold> dorsal <bold>E</bold> posterior <bold>F–J</bold> paratype female (MK-AG-a573) <bold>F</bold> habitus <bold>F</bold> lateral <bold>G</bold> frontal <bold>H</bold> dorsal <bold>I</bold> posterior <bold>K–O</bold> male genitalia <bold>K</bold> whole genitalia, ventral <bold>L</bold> epandrium, ventral <bold>M</bold> phallic complex, lateral <bold>N</bold> genitalia, lateral <bold>O</bold> ejaculatory apodeme, lateral <bold>P</bold> live female fly walking on soil.</p></caption><graphic xmlns:xlink="http://www.w3.org/1999/xlink" xlink:href="zookeys-1133-001_article-94530__-g066.jpg" position="float" orientation="portrait" xlink:type="simple" id="oo_775440.jpg"><uri content-type="original_file" xlink:type="simple">https://binary.pensoft.net/fig/775440</uri></graphic></fig><p><bold><italic>Thorax</italic></bold><bold>:</bold> Thorax pruinose gray. Scutum gray with three pairs of longitudinal dark gray stripes, with the four inner stripes continuing into dark gray bands of gray scutellum (Fig. <xref ref-type="fig" rid="F66">66D</xref>). Subscutellum light yellow except brown posterior half. Mediotergite dark gray, anatergite and katatergite light yellow (Fig. <xref ref-type="fig" rid="F66">66E</xref>). Pleuron largely light yellow; postpronotal lobe with anterior brown spot; propleuron, light yellow; anepisternum light yellow with L-shaped anterior brown spot; anepimeron light yellow with an upper linear macule and a lower spot; katepisternum and meron with large brown patches on venter (Fig. <xref ref-type="fig" rid="F66">66C</xref>). Haltere yellowish gray, with stalk light yellow. Calypter margin and hairs gray. Leg segments brown; tibia and tarsus darker; distal half of femur of foreleg darkened on frontal side (Fig. <xref ref-type="fig" rid="F66">66A</xref>). <bold><italic>Chaetotaxy</italic></bold><bold>:</bold> Scutum with 1+3 dorsocentrals, shortened anteriorly (Fig. <xref ref-type="fig" rid="F66">66D</xref>). Acrostichal setae 1–3 pairs in two rows. <bold><italic>Wing</italic></bold><bold>:</bold> Wing length 1.2 mm, costa reaching M<sub>1</sub> (Fig. <xref ref-type="fig" rid="F66">66A</xref>). Length of ultimate section of vein M<sub>4</sub> divided by penultimate section 2.0–2.3.
                    </p><p><bold><italic>Abdomen</italic></bold><bold>:</bold> Abdomen dorsally subshiny brownish yellow, with a medial brown longitudinal band; epandrium brown (Fig. <xref ref-type="fig" rid="F66">66E</xref>). <bold><italic>Genitalia</italic></bold><bold>:</bold> (Fig. <xref ref-type="fig" rid="F66">66K–O</xref>) Epandrium rounded apically; posterior end of inner margin with two tubercle-like setae, the dorsal one stouter and longer; inner-lateral surface with a dense cluster of 29–35 short tubercle-like setae (Fig. <xref ref-type="fig" rid="F66">66L</xref>). Surstylus narrow and elongated, with 12–14 strong setae apically (Fig. <xref ref-type="fig" rid="F66">66L</xref>). Cercus narrow, setose. Subepandrial sclerite pale, plate-like (Fig. <xref ref-type="fig" rid="F66">66L</xref>). Hypandrium thin, slightly sclerotized along outer margin (Fig. <xref ref-type="fig" rid="F66">66K</xref>). Postgonite bare, goose barnacle-shaped, cleft apically (Fig. <xref ref-type="fig" rid="F66">66M</xref>). Phallophorus with shallow incision below, articulated with phallapodeme, fused to epiphallus (Fig. <xref ref-type="fig" rid="F66">66K</xref>). Basiphallus with a dark dorsal narrow sclerite, the distal lobes of which extended laterally; 2–2.5 × as long as mesophallus (Fig. <xref ref-type="fig" rid="F66">66M, N</xref>). Hypophallus broad and membranous, medially with a pair of dark, fused, ventrally incurved sclerites (Fig. <xref ref-type="fig" rid="F66">66M</xref>). Mesophallus with a pair of short basal, ventral sclerites and a pair of dark, long, ventral sclerite (Fig. <xref ref-type="fig" rid="F66">66M</xref>). Distiphallus comprising one pair of bilaterally asymmetrical dark tubules; left tubule longer than the right one, dorsally pigmented, tapering out; right tubule dorsally pigmented, truncated distally and bifid (Fig. <xref ref-type="fig" rid="F66">66M, N</xref>). Ejaculatory apodeme pale brown and fan-shaped with constricted stalk; base dark and elongated to one side; sperm pump sausage-shaped, clear (Fig. <xref ref-type="fig" rid="F66">66O</xref>).
                    </p><p><bold>Female</bold> (Fig. <xref ref-type="fig" rid="F66">66F–J, P</xref>). Similar to male, but slightly larger and frons wider; color of pleuron, hind abdomen and legs much paler. Wing length 1.5 mm. <bold><italic>Postabdomen</italic></bold><bold>:</bold> (Fig. <xref ref-type="fig" rid="F67">67A–C</xref>) Oviscape dark brown, setigerous (Fig. <xref ref-type="fig" rid="F67">67B</xref>). Tergite 10 cruciform, laterally uniting narrow pleural sclerites (Fig. <xref ref-type="fig" rid="F67">67C</xref>). Each cercus with two stout, apical, trichoid sensilla, 1/2 length of cercus (Fig. <xref ref-type="fig" rid="F67">67C</xref>). Spermathecae semi-orbicular, with truncate proximal ends (Fig. <xref ref-type="fig" rid="F67">67A</xref>).
                    </p><fig id="F67" position="float" orientation="portrait"><object-id xmlns:xlink="http://www.w3.org/1999/xlink" content-type="doi" xlink:type="simple">10.3897/zookeys.1133.94530.figure67</object-id><object-id xmlns:xlink="http://www.w3.org/1999/xlink" content-type="arpha" xlink:type="simple">A5253DA1-F2C7-5AC6-89D8-2F4CE4EB38CC</object-id><label>Figure 67.</label><caption><p> Female morphology and larval morphology/ecology of <italic><tp:taxon-name><tp:taxon-name-part taxon-name-part-type="genus" reg="Phytoliriomyza">Phytoliriomyza</tp:taxon-name-part><tp:taxon-name-part taxon-name-part-type="species" reg="sexfasciata">sexfasciata</tp:taxon-name-part></tp:taxon-name></italic>sp. nov. <bold>A–C </bold>female postabdomen <bold>A</bold> spermatheca <bold>B</bold> oviscape and spermatheca <bold>C</bold> tergite 10 <bold>D–F</bold> Pharyngeal skeleton of 3<sup>rd</sup> larva <bold>D</bold> lateral <bold>E</bold> dorso-lateral <bold>F</bold> dorsal <bold>G, H</bold> habitat (<bold>G</bold> at Joso <bold>H</bold> at type locality) <bold>I–L</bold> mined thalli and mining larvae (<bold>I–K</bold><italic><tp:taxon-name><tp:taxon-name-part taxon-name-part-type="genus" reg="Riccia">Riccia</tp:taxon-name-part></tp:taxon-name> lamellose </italic>at type locality <bold>L</bold><italic><tp:taxon-name><tp:taxon-name-part taxon-name-part-type="genus" reg="Riccia">R.</tp:taxon-name-part><tp:taxon-name-part taxon-name-part-type="species" reg="bifurca">bifurca</tp:taxon-name-part></tp:taxon-name></italic> at Joso).</p></caption><graphic xmlns:xlink="http://www.w3.org/1999/xlink" xlink:href="zookeys-1133-001_article-94530__-g067.jpg" position="float" orientation="portrait" xlink:type="simple" id="oo_775441.jpg"><uri content-type="original_file" xlink:type="simple">https://binary.pensoft.net/fig/775441</uri></graphic></fig><p><bold>Immatures.</bold> (Fig. <xref ref-type="fig" rid="F67">67D–F, N, O</xref>) At 3<sup>rd</sup> instar, larval body yellow and cylindrical. Mandibles paired, fused, asymmetrical and strongly sclerotized, each with two teeth; left teeth larger than right ones. Mandibles confluent with short sclerotized hypopharyngeal sclerite, connecting to a pair of sclerotized tentoropharyngeal sclerites; dorsal cornu broad and long, ventral cornu shorter, comprising two fused arms; upper arm dark sclerotized only in anterior half.
                    </p></tp:treatment-sec><tp:treatment-sec sec-type="Etymology" id="SECID0ES3CO"><title>Etymology.</title><p> The specific name (<italic>sex</italic> = six, <italic>fasciatus</italic> = stripe) refers to the six dark gray stripes on the scutum.
                    </p></tp:treatment-sec><tp:treatment-sec sec-type="Japanese name" id="SECID0E33CO"><title>Japanese name.</title><p>Mutsusuji-hatakegoke-hamoguribae.</p></tp:treatment-sec><tp:treatment-sec sec-type="Host plants" id="SECID0EB4CO"><title>Host plants.</title><p><italic><tp:taxon-name><tp:taxon-name-part taxon-name-part-type="genus" reg="Riccia">Riccia</tp:taxon-name-part><tp:taxon-name-part taxon-name-part-type="species" reg="lamellosa">lamellosa</tp:taxon-name-part></tp:taxon-name></italic>, <italic><tp:taxon-name><tp:taxon-name-part taxon-name-part-type="genus" reg="Riccia">R.</tp:taxon-name-part><tp:taxon-name-part taxon-name-part-type="species" reg="bifurca">bifurca</tp:taxon-name-part></tp:taxon-name></italic>, <italic>and <tp:taxon-name><tp:taxon-name-part taxon-name-part-type="genus" reg="Riccia">R.</tp:taxon-name-part><tp:taxon-name-part taxon-name-part-type="species" reg="sorocarpa">sorocarpa</tp:taxon-name-part></tp:taxon-name></italic>.
                    </p></tp:treatment-sec><tp:treatment-sec sec-type="Mine" id="SECID0EJ5CO"><title>Mine.</title><p> Larvae construct linear-blotch mines in the thallus, and pupate in or out of the mines (Fig. <xref ref-type="fig" rid="F67">67I–L</xref>). Larvae sometimes relocate to fresh thalli as with <italic><tp:taxon-name><tp:taxon-name-part taxon-name-part-type="genus" reg="Phytoliriomyza">P.</tp:taxon-name-part><tp:taxon-name-part taxon-name-part-type="species" reg="ricciae">ricciae</tp:taxon-name-part></tp:taxon-name></italic>.
                    </p></tp:treatment-sec><tp:treatment-sec sec-type="Biological notes" id="SECID0E55CO"><title>Biological notes.</title><p> The host liverwort species, <italic><tp:taxon-name><tp:taxon-name-part taxon-name-part-type="genus" reg="Riccia">Riccia</tp:taxon-name-part><tp:taxon-name-part taxon-name-part-type="species" reg="lamellosa">lamellosa</tp:taxon-name-part></tp:taxon-name></italic>, <italic><tp:taxon-name><tp:taxon-name-part taxon-name-part-type="genus" reg="Riccia">R.</tp:taxon-name-part><tp:taxon-name-part taxon-name-part-type="species" reg="bifurca">bifurca</tp:taxon-name-part></tp:taxon-name></italic>, and<italic><tp:taxon-name><tp:taxon-name-part taxon-name-part-type="genus" reg="Riccia">R.</tp:taxon-name-part><tp:taxon-name-part taxon-name-part-type="species" reg="sorocarpa">sorocarpa</tp:taxon-name-part></tp:taxon-name></italic> grow on bare mesic soil in orchards, parks, shrines and levees of paddy fields (Fig. <xref ref-type="fig" rid="F67">67G, H</xref>). While <italic><tp:taxon-name><tp:taxon-name-part taxon-name-part-type="genus" reg="Riccia">R.</tp:taxon-name-part><tp:taxon-name-part taxon-name-part-type="species" reg="lamellosa">lamellosa</tp:taxon-name-part></tp:taxon-name></italic> is a recently naturalized alien species (<xref ref-type="bibr" rid="B10">Furuki 2000</xref>), the other hosts are native. Larvae of <italic><tp:taxon-name><tp:taxon-name-part taxon-name-part-type="genus" reg="Phytoliriomyza">P.</tp:taxon-name-part><tp:taxon-name-part taxon-name-part-type="species" reg="sexfasciata">sexfasciata</tp:taxon-name-part></tp:taxon-name></italic> are found mining thalli of these liverwort species in early November, and adults emerge in late November.
                    </p></tp:treatment-sec><tp:treatment-sec sec-type="Distribution" id="SECID0EEBDO"><title>Distribution.</title><p>Japan: Honshu (Fig. <xref ref-type="fig" rid="F65">65</xref>). So far, recorded only from alluvial plains in the Kanto Region.</p></tp:treatment-sec><tp:treatment-sec sec-type="Remarks" id="SECID0EOBDO"><title>Remarks.</title><p>This species is unique in that the scutum is six-banded (medial bands on the scutum are confluent in other species), and in the male epandrium having a clump (not a comb) of 25–30 short tubercle-like setae on the basal margin. This species resembles <italic><tp:taxon-name><tp:taxon-name-part taxon-name-part-type="genus" reg="Phytoliriomyza">P.</tp:taxon-name-part><tp:taxon-name-part taxon-name-part-type="species" reg="suetsugui">suetsugui</tp:taxon-name-part></tp:taxon-name></italic>,<italic><tp:taxon-name><tp:taxon-name-part taxon-name-part-type="genus" reg="Phytoliriomyza">P.</tp:taxon-name-part><tp:taxon-name-part taxon-name-part-type="species" reg="ricciae">ricciae</tp:taxon-name-part></tp:taxon-name></italic> and <italic><tp:taxon-name><tp:taxon-name-part taxon-name-part-type="genus" reg="Phytoliriomyza">P.</tp:taxon-name-part><tp:taxon-name-part taxon-name-part-type="species" reg="megacerotis">megacerotis</tp:taxon-name-part></tp:taxon-name></italic> in having a wholly dark scutum and dark maxillary palpus, but is distinguished from them by the above-mentioned genital characteristics. It also resembles <italic><tp:taxon-name><tp:taxon-name-part taxon-name-part-type="genus" reg="Phytoliriomyza">P.</tp:taxon-name-part><tp:taxon-name-part taxon-name-part-type="species" reg="ugetsu">ugetsu</tp:taxon-name-part></tp:taxon-name></italic>,<italic><tp:taxon-name><tp:taxon-name-part taxon-name-part-type="genus" reg="Phytoliriomyza">P.</tp:taxon-name-part><tp:taxon-name-part taxon-name-part-type="species" reg="caerulescens">caerulescens</tp:taxon-name-part></tp:taxon-name></italic> and <italic><tp:taxon-name><tp:taxon-name-part taxon-name-part-type="genus" reg="Phytoliriomyza">P.</tp:taxon-name-part><tp:taxon-name-part taxon-name-part-type="species" reg="phaeocerotis">phaeocerotis</tp:taxon-name-part></tp:taxon-name></italic> in having wholly dark scutum, but is distinguished from them by the color of the maxillary palpus (dark in <italic><tp:taxon-name><tp:taxon-name-part taxon-name-part-type="genus" reg="Phytoliriomyza">P.</tp:taxon-name-part><tp:taxon-name-part taxon-name-part-type="species" reg="sexfasciata">sexfasciata</tp:taxon-name-part></tp:taxon-name></italic>; yellow in the others).
                    </p></tp:treatment-sec><tp:treatment-sec><!--Section generated to contain objects referenced in tp:taxon-treatment.--><fig id="F65" position="float" orientation="portrait"><object-id xmlns:xlink="http://www.w3.org/1999/xlink" content-type="doi" xlink:type="simple">10.3897/zookeys.1133.94530.figure65</object-id><object-id xmlns:xlink="http://www.w3.org/1999/xlink" content-type="arpha" xlink:type="simple">6DB807C2-D86A-5CA6-AE5C-219EC31C8B2A</object-id><label>Figure 65.</label><caption><p> Locality records of three <italic><tp:taxon-name><tp:taxon-name-part taxon-name-part-type="genus" reg="Phytoliriomyza">Phytoliriomyza</tp:taxon-name-part></tp:taxon-name></italic> species associated with <italic><tp:taxon-name><tp:taxon-name-part taxon-name-part-type="genus" reg="Riccia">Riccia</tp:taxon-name-part></tp:taxon-name></italic> spp.: <italic><tp:taxon-name><tp:taxon-name-part taxon-name-part-type="genus" reg="Phytoliriomyza">P.</tp:taxon-name-part><tp:taxon-name-part taxon-name-part-type="species" reg="ricciae">ricciae</tp:taxon-name-part></tp:taxon-name></italic>,  <italic><tp:taxon-name><tp:taxon-name-part taxon-name-part-type="genus" reg="Phytoliriomyza">P.</tp:taxon-name-part><tp:taxon-name-part taxon-name-part-type="species" reg="sexfasciata">sexfasciata</tp:taxon-name-part></tp:taxon-name></italic>and <italic><tp:taxon-name><tp:taxon-name-part taxon-name-part-type="genus" reg="Phytoliriomyza">P.</tp:taxon-name-part><tp:taxon-name-part taxon-name-part-type="species" reg="caerulescens">caerulescens</tp:taxon-name-part></tp:taxon-name></italic>.</p></caption><graphic xmlns:xlink="http://www.w3.org/1999/xlink" xlink:href="zookeys-1133-001_article-94530__-g065.jpg" position="float" orientation="portrait" xlink:type="simple" id="oo_775439.jpg"><uri content-type="original_file" xlink:type="simple">https://binary.pensoft.net/fig/775439</uri></graphic></fig></tp:treatment-sec><ref-list><ref id="B10"><mixed-citation xmlns:xlink="http://www.w3.org/1999/xlink" xlink:type="simple"><person-group><name name-style="western"><surname>Furuki</surname><given-names>T</given-names></name></person-group> (<year>2000</year>) <article-title><italic><tp:taxon-name><tp:taxon-name-part taxon-name-part-type="genus">Riccia</tp:taxon-name-part><tp:taxon-name-part taxon-name-part-type="species">lamellosa</tp:taxon-name-part></tp:taxon-name></italic>, Raddi newly found in Japan.</article-title><source>Biological Research</source><volume>7</volume>: <fpage>314</fpage>–<lpage>316</lpage>.
</mixed-citation></ref></ref-list></tp:taxon-treatment>
