# Supplementary material for: ﻿Diversity underfoot of agromyzids (Agromyzidae, Diptera) mining thalli of liverworts and hornworts
Source: Zookeys. 2022 Nov 30;1133:1–164. doi: 10.3897/zookeys.1133.94530 (PMC9836506; doi:10.3897/zookeys.1133.94530)
Supplement: XML Treatment for Phytoliriomyza caerulescens [file zookeys.1133.94530-treatment37.xml]

<!DOCTYPE tp:taxon-treatment
  PUBLIC "-//TaxonX//DTD Taxonomic Treatment Publishing DTD v0 20100105//EN" "tax-treatment-NSO.dtd">
<tp:taxon-treatment xmlns:tp="http://www.plazi.org/taxpub"><tp:treatment-meta><kwd-group><label>Taxon classification</label><kwd>
              <named-content content-type="kingdom">Animalia</named-content>
            </kwd><kwd>
              <named-content content-type="order">Diptera</named-content>
            </kwd><kwd>
              <named-content content-type="family">Agromyzidae</named-content>
            </kwd></kwd-group><mixed-citation publication-type="journal"><person-group><name><surname>Kato</surname><given-names>Makoto</given-names></name><name><surname>Yamamori</surname><given-names>Luna</given-names></name><name><surname>Imada</surname><given-names>Yume</given-names></name></person-group><article-title>﻿Diversity underfoot of agromyzids (<tp:taxon-name><tp:taxon-name-part taxon-name-part-type="family">Agromyzidae</tp:taxon-name-part></tp:taxon-name>, <tp:taxon-name><tp:taxon-name-part taxon-name-part-type="order">Diptera</tp:taxon-name-part></tp:taxon-name>) mining thalli of liverworts and hornworts</article-title><source>Zookeys</source><day>30</day><month>11</month><year>2022</year><volume>1133</volume><fpage>1</fpage><lpage>164</lpage><pub-id pub-id-type="doi">10.3897/zookeys.1133.94530</pub-id></mixed-citation></tp:treatment-meta><tp:nomenclature><label>﻿36.﻿</label><tp:taxon-name>
            <object-id xmlns:xlink="http://www.w3.org/1999/xlink" content-type="arpha" xlink:type="simple">C42A1498-7562-5367-A225-1AA98BE82238</object-id>
            <tp:taxon-name-part taxon-name-part-type="genus" reg="Phytoliriomyza">Phytoliriomyza</tp:taxon-name-part>
            <tp:taxon-name-part taxon-name-part-type="species" reg="caerulescens">caerulescens</tp:taxon-name-part>
            <object-id xmlns:xlink="http://www.w3.org/1999/xlink" content-type="zoobank" xlink:type="simple">https://zoobank.org/7DA0D0D4-177C-474E-BFC2-7E0F1F180508</object-id>
          </tp:taxon-name><tp:taxon-authority>Kato</tp:taxon-authority><tp:taxon-status xmlns:xlink="http://www.w3.org/1999/xlink" xlink:type="simple">sp. nov.</tp:taxon-status><xref ref-type="fig" rid="F68">Figs 68</xref><xref ref-type="fig" rid="F69">, 69</xref></tp:nomenclature><tp:treatment-sec sec-type="Material examined" id="SECID0EKFDO"><title>Material examined.</title><p><bold><italic>Holotype</italic></bold><bold>:</bold> Japan: 1♂ (MK-AG-a562), Ugan-zaki, Ishigaki-Is. Yaeyama, Okinawa Pref. (<named-content xmlns:xlink="http://www.w3.org/1999/xlink" content-type="dwc:verbatimCoordinates" xlink:type="simple"><named-content content-type="geo-json" specific-use="{&#34;type&#34;:&#34;Point&#34;,&#34;coordinates&#34;:[124.082600,24.447900]}" id="NCID0EXFDO" xlink:type="simple">24.4479°N, 124.0826°E</named-content></named-content>, 10 m asl), 7-XI-2021 (as larva on <italic><tp:taxon-name><tp:taxon-name-part taxon-name-part-type="genus" reg="Riccia">Riccia</tp:taxon-name-part><tp:taxon-name-part taxon-name-part-type="species" reg="billardieri">billardieri</tp:taxon-name-part></tp:taxon-name></italic>), emerged on 19-XI-2021, NSMT-I-Dip 32104. <bold><italic>Paratypes</italic></bold><bold>:</bold> Japan: 1♀ (MK-AG-a558), same data as holotype, NSMT-I-Dip 32105; 1♂2♀ (MK-AG-a589, a559, a590), Komi, Iriomote-Is. Yaeyama, Okinawa Pref., 9-XI-2021 (as larva on <italic><tp:taxon-name><tp:taxon-name-part taxon-name-part-type="genus" reg="Riccia">Riccia</tp:taxon-name-part><tp:taxon-name-part taxon-name-part-type="species" reg="billardieri">billardieri</tp:taxon-name-part></tp:taxon-name></italic>), emerged on 17-XI–8-XII-2021, NSMT-I-Dip 32106–32108; 1♂ (MK-AG-a576), Urauchi, Iriomote-Is. Yaeyama, Okinawa Pref., 8-XI-2021 (as larva on <italic><tp:taxon-name><tp:taxon-name-part taxon-name-part-type="genus" reg="Riccia">Riccia</tp:taxon-name-part><tp:taxon-name-part taxon-name-part-type="species" reg="huebeneriana">huebeneriana</tp:taxon-name-part></tp:taxon-name></italic>), emerged on 25-XI-2021, NSMT-I-Dip 32109.
                    </p></tp:treatment-sec><tp:treatment-sec sec-type="Other material" id="SECID0EBHDO"><title>Other material.</title><p> Japan: On <italic><tp:taxon-name><tp:taxon-name-part taxon-name-part-type="genus" reg="Riccia">R.</tp:taxon-name-part><tp:taxon-name-part taxon-name-part-type="species" reg="billardieri">billardieri</tp:taxon-name-part></tp:taxon-name></italic>: 65♂70♀, same data as holotype, 7-XI-2021 (as larva), emerged on 19-XI–5-XII-2021; 85♂82♀, Komi, Iriomote-Is. Yaeyama, Okinawa Pref., 9-XI -2021 (as larva), emerged on 22-XI–811-XII-2021; 18♂25♀, Urauchi, Iriomote-Is. Yaeyama, Okinawa Pref., 9-XI -2021 (as larva), emerged on 22-XI–811-XII-2021.
                    </p><p>On <italic><tp:taxon-name><tp:taxon-name-part taxon-name-part-type="genus" reg="Riccia">R.</tp:taxon-name-part><tp:taxon-name-part taxon-name-part-type="species" reg="huebeneriana">huebeneriana</tp:taxon-name-part></tp:taxon-name></italic>: 2♂3♀, Ugan-zaki, Ishigaki-Is. Yaeyama, Okinawa Pref. 7-XI-2021 (as larva), emerged on 22–24-XI-2021; 10♂4♀, Komi, Iriomote-Is. Yaeyama, Okinawa Pref., 9-XI-2021 (as larva), emerged on 16–29-XI-2021; 13♂10♀, Urauchi, Iriomote-Is. Yaeyama, Okinawa Pref., 9-XI-2021 (as larva), emerged on 27-XI–15-XII-2021.
                    </p></tp:treatment-sec><tp:treatment-sec sec-type="Diagnosis" id="SECID0E6HDO"><title>Diagnosis.</title><p> A small species (wing length 1.1–1.3 mm) having a pruinose gray scutum and scutellum, brown 1<sup>st</sup> flagellomere, yellow maxillary palpus, gray halteres, and yellowish brown legs. Male scutum uniquely with a pair of bluish bands. Male epandrium inner-laterally with two strong tubercle-like setae, and with ventrally elongated surstylus. Distiphalli bilaterally asymmetrical and tapering toward apex. Larva mines the thallus of <italic><tp:taxon-name><tp:taxon-name-part taxon-name-part-type="genus" reg="Riccia">Riccia</tp:taxon-name-part><tp:taxon-name-part taxon-name-part-type="species" reg="billardieri">billardieri</tp:taxon-name-part></tp:taxon-name></italic> and <italic><tp:taxon-name><tp:taxon-name-part taxon-name-part-type="genus" reg="Riccia">R.</tp:taxon-name-part><tp:taxon-name-part taxon-name-part-type="species" reg="huebeneriana">huebeneriana</tp:taxon-name-part></tp:taxon-name></italic>.
                    </p></tp:treatment-sec><tp:treatment-sec sec-type="Description" id="SECID0E4IDO"><title>Description.</title><p><bold>Adult male</bold> (Fig. <xref ref-type="fig" rid="F68">68A–E</xref>).
                    </p><p><bold><italic>Head</italic></bold><bold>:</bold> Head largely light yellow, with frons and ocellar tubercle pruinose brown, and back of head dark brown (Fig. <xref ref-type="fig" rid="F68">68C</xref>). Antenna porrect; first flagellomere, pedicel and scape brown (Fig. <xref ref-type="fig" rid="F68">68B</xref>). Arista subbasal, brown, pubescent. Face, gena, parafacial and postgena yellow. Proboscis normal, yellow; palpus light yellow, cylindrical (Fig. <xref ref-type="fig" rid="F68">68C</xref>). <bold><italic>Chaetotaxy</italic></bold><bold>:</bold> Front orbitals three pairs; one <abbrev xmlns:xlink="http://www.w3.org/1999/xlink" xlink:title="inferior orbital setae" id="ABBRID0ECKDO" xlink:type="simple">ori</abbrev> directed inward; two <abbrev xmlns:xlink="http://www.w3.org/1999/xlink" xlink:title="superior orbital setae" id="ABBRID0EGKDO" xlink:type="simple">ors</abbrev> directed upward (Fig. <xref ref-type="fig" rid="F68">68B</xref>). Orbital setulae minute and proclinate, in a single row.
                    </p><fig id="F68" position="float" orientation="portrait"><object-id xmlns:xlink="http://www.w3.org/1999/xlink" content-type="doi" xlink:type="simple">10.3897/zookeys.1133.94530.figure68</object-id><object-id xmlns:xlink="http://www.w3.org/1999/xlink" content-type="arpha" xlink:type="simple">988BF598-129A-5804-A76E-793B24F9B7CD</object-id><label>Figure 68.</label><caption><p><italic><tp:taxon-name><tp:taxon-name-part taxon-name-part-type="genus" reg="Phytoliriomyza">Phytoliriomyza</tp:taxon-name-part><tp:taxon-name-part taxon-name-part-type="species" reg="caerulescens">caerulescens</tp:taxon-name-part></tp:taxon-name></italic>sp. nov. <bold>A–E </bold>holotype male <bold>A</bold> habitus <bold>B</bold> lateral <bold>C</bold> frontal <bold>D</bold> dorsal <bold>E</bold> posterior <bold>F–J</bold> paratype female (MK-AG-a558) <bold>F</bold> frontal <bold>G</bold> habitus <bold>H </bold>lateral <bold>I </bold>dorsal <bold>J</bold> posterior <bold>K</bold> female fly ovipositing to thallus of <italic><tp:taxon-name><tp:taxon-name-part taxon-name-part-type="genus" reg="Riccia">Riccia</tp:taxon-name-part><tp:taxon-name-part taxon-name-part-type="species" reg="billardieri">billardieri</tp:taxon-name-part></tp:taxon-name></italic><bold>L–O</bold> male genitalia <bold>L</bold> whole genitalia, ventral <bold>M</bold> phallic complex, lateral <bold>N</bold> epandrium, ventral <bold>O</bold> ejaculatory apodeme, ventral.</p></caption><graphic xmlns:xlink="http://www.w3.org/1999/xlink" xlink:href="zookeys-1133-001_article-94530__-g068.jpg" position="float" orientation="portrait" xlink:type="simple" id="oo_775442.jpg"><uri content-type="original_file" xlink:type="simple">https://binary.pensoft.net/fig/775442</uri></graphic></fig><p><bold><italic>Thorax</italic></bold><bold>:</bold> Thorax pruinose. Scutum and scutellum, bluish gray with a medial and a pair of lateral longitudinal obscure dark gray bands (Fig. <xref ref-type="fig" rid="F68">68D</xref>). Subscutellum brownish yellow except brown posterior half. Mediotergite dark brown, anatergite light yellow except ventral dark brown corner, and katatergite light yellow (Fig. <xref ref-type="fig" rid="F68">68E</xref>). Pleuron largely brownish yellow; anepisternum with brown patch along lower margin; anepimeron with a small spot on anterior ventral corner; katepisternum and meron with large brown patches on venter (Fig. <xref ref-type="fig" rid="F68">68B</xref>). Haltere gray with inner surface light yellow, with stalk light yellow. Calypter margin and hairs gray. Leg segments yellowish brown, subdistally and basally with dark patches; tibia and tarsus darker (Fig. <xref ref-type="fig" rid="F68">68A</xref>). <bold><italic>Chaetotaxy</italic></bold><bold>:</bold> Scutum with 1+3 dorsocentrals, shortened anteriorly (Fig. <xref ref-type="fig" rid="F68">68D</xref>). Acrostichal seta three or four pairs in two irregular rows. <bold><italic>Wing</italic></bold><bold>:</bold> Wing length 1.1 mm, costa reaching M<sub>1</sub> (Fig. <xref ref-type="fig" rid="F68">68A</xref>). Length of ultimate section of vein M<sub>4</sub> divided by penultimate section 1.8.
                    </p><p><bold><italic>Abdomen</italic></bold><bold>:</bold> Abdomen dorsally subshiny brown, posterior margin of each tergite narrowly yellow; epandrium dark brown (Fig. <xref ref-type="fig" rid="F68">68E</xref>). <bold><italic>Genitalia</italic></bold><bold>:</bold> (Fig. <xref ref-type="fig" rid="F68">68L–O</xref>) Epandrium rounded apically; inner-lateral surface with 2–3 sharp, dark tubercle-like setae (Fig. <xref ref-type="fig" rid="F68">68N</xref>). Surstylus large and ventrally extended, tapering toward apex, with a row of strong setae on ventral margin (Fig. <xref ref-type="fig" rid="F68">68N</xref>). Cercus narrow, setose. Subepandrial sclerite with a pair of pointed dorsal lobes converging together distally, with a pair of narrow lateral plate-like lobes protruding dorsally (Fig. <xref ref-type="fig" rid="F68">68N</xref>). Hypandrium thin, sclerotized along outer margin (Fig. <xref ref-type="fig" rid="F68">68L</xref>). Postgonite bare, goose barnacle-shaped, cleft apically (Fig. <xref ref-type="fig" rid="F68">68M</xref>). Phallophorus with shallow incision below, articulated with dark phallapodeme, fused to epiphallus (Fig. <xref ref-type="fig" rid="F68">68L</xref>). Basiphallus with a pale dorsal broad sclerite; as long as mesophallus + distiphallus (Fig. <xref ref-type="fig" rid="F68">68M</xref>). Hypophallus broad membranous; lateral margins darkly sclerotized (Fig. <xref ref-type="fig" rid="F68">68M</xref>). Paraphallus absent. Mesophallus dark, cylindrical; with a pair of narrow lateral sclerites. Distiphallus comprising one pair of dark bilaterally asymmetrical tubules; left one is S-shaped, longer and thicker than the right one, tapering toward apex; right tubule short, truncated (Fig. <xref ref-type="fig" rid="F68">68M</xref>). Ejaculatory apodeme pale brown and fan-shaped with broad stalk; base dark and wide to one side; sperm pump clear (Fig. <xref ref-type="fig" rid="F68">68O</xref>).
                    </p><p><bold>Female</bold> (Fig. <xref ref-type="fig" rid="F68">68F–K</xref>). Similar to male, but slightly larger and frons wider than male. Ground color of scutum is more bluish, and two bluish bands on scutum are more intense than those of male. Wing length 1.3 mm. <bold><italic>Postabdomen</italic></bold><bold>:</bold> (Fig. <xref ref-type="fig" rid="F69">69A–C</xref>) Oviscape dark brown, setigerous (Fig. <xref ref-type="fig" rid="F69">69A</xref>). Tergite 10 trifurcate, laterally uniting narrow pleural sclerites (Fig. <xref ref-type="fig" rid="F69">69C</xref>). Each cercus with two stout, apical, trichoid sensilla, 1/2 length of cercus (Fig. <xref ref-type="fig" rid="F69">69A</xref>). Spermathecae semi-orbicular; with truncate proximal ends (Fig. <xref ref-type="fig" rid="F69">69B</xref>).
                    </p><fig id="F69" position="float" orientation="portrait"><object-id xmlns:xlink="http://www.w3.org/1999/xlink" content-type="doi" xlink:type="simple">10.3897/zookeys.1133.94530.figure69</object-id><object-id xmlns:xlink="http://www.w3.org/1999/xlink" content-type="arpha" xlink:type="simple">83D4242A-4CAC-50F5-9B96-EA4227C5CB12</object-id><label>Figure 69.</label><caption><p> Female morphology and larval morphology/ecology of <italic><tp:taxon-name><tp:taxon-name-part taxon-name-part-type="genus" reg="Phytoliriomyza">Phytoliriomyza</tp:taxon-name-part><tp:taxon-name-part taxon-name-part-type="species" reg="caerulescens">caerulescens</tp:taxon-name-part></tp:taxon-name></italic>sp. nov. <bold>A–C </bold>female postabdomen <bold>A</bold> oviscape <bold>B</bold> spermatheca <bold>C</bold> tergite 10 <bold>D–F</bold> Pharyngeal skeleton of 3<sup>rd</sup> larva <bold>D</bold> lateral <bold>E</bold> dorso-lateral <bold>G, H</bold> landscape of the habitat (<bold>G</bold> at type locality <bold>H</bold> at Urauchi) <bold>I–O</bold> mined thalli, mining larvae and puparia (<bold>I–M</bold> on <italic><tp:taxon-name><tp:taxon-name-part taxon-name-part-type="genus" reg="Riccia">Riccia</tp:taxon-name-part><tp:taxon-name-part taxon-name-part-type="species" reg="billardieri">billardieri</tp:taxon-name-part></tp:taxon-name></italic><bold>N–O</bold> on <italic><tp:taxon-name><tp:taxon-name-part taxon-name-part-type="genus" reg="Riccia">R.</tp:taxon-name-part><tp:taxon-name-part taxon-name-part-type="species" reg="huebeneriana">huebeneriana</tp:taxon-name-part></tp:taxon-name></italic>) <bold>K</bold> larva extracted from mine <bold>J, L–O </bold>puparia. Scale: 100µm.</p></caption><graphic xmlns:xlink="http://www.w3.org/1999/xlink" xlink:href="zookeys-1133-001_article-94530__-g069.jpg" position="float" orientation="portrait" xlink:type="simple" id="oo_775443.jpg"><uri content-type="original_file" xlink:type="simple">https://binary.pensoft.net/fig/775443</uri></graphic></fig><p><bold>Immatures.</bold> (Fig. <xref ref-type="fig" rid="F69">69D–F, J–O</xref>) At 3<sup>rd</sup> instar, larval body yellow and cylindrical. Mandibles paired, fused, asymmetrical and strongly sclerotized, each with two teeth; left teeth larger than right ones (Fig. <xref ref-type="fig" rid="F69">69D–F</xref>). Mandibles confluent with short sclerotized hypopharyngeal sclerite, connecting to a pair of tentoropharyngeal sclerites; dorsal cornu broad and long, ventral cornu shorter, comprising two fused arms; upper arm darkly sclerotized only at basal part. Puparium internal, slender and brown (Fig. <xref ref-type="fig" rid="F69">69J–O</xref>).
                    </p></tp:treatment-sec><tp:treatment-sec sec-type="Etymology" id="SECID0EBUDO"><title>Etymology.</title><p>The specific name (<italic>caerulescens</italic> = blue) refers to the bluish bands on the scutum, which are especially prominent in the female.
                    </p></tp:treatment-sec><tp:treatment-sec sec-type="Japanese name" id="SECID0EJUDO"><title>Japanese name.</title><p>Aosuji-hatakegoke-hamoguribae.</p></tp:treatment-sec><tp:treatment-sec sec-type="Host plants" id="SECID0EOUDO"><title>Host plants.</title><p><italic><tp:taxon-name><tp:taxon-name-part taxon-name-part-type="genus" reg="Riccia">Riccia</tp:taxon-name-part><tp:taxon-name-part taxon-name-part-type="species" reg="billardieri">billardieri</tp:taxon-name-part></tp:taxon-name></italic> (Fig. <xref ref-type="fig" rid="F69">69I–M</xref>) and <italic><tp:taxon-name><tp:taxon-name-part taxon-name-part-type="genus" reg="Riccia">R.</tp:taxon-name-part><tp:taxon-name-part taxon-name-part-type="species" reg="huebeneriana">huebeneriana</tp:taxon-name-part></tp:taxon-name></italic> (Fig. <xref ref-type="fig" rid="F69">69N, O</xref>) (<tp:taxon-name><tp:taxon-name-part taxon-name-part-type="family">Ricciaceae</tp:taxon-name-part></tp:taxon-name>).
                    </p></tp:treatment-sec><tp:treatment-sec sec-type="Mine" id="SECID0EXVDO"><title>Mine.</title><p>(Fig. <xref ref-type="fig" rid="F69">69I–O</xref>) Larvae construct linear-blotch mines in the thallus, and pupate in the mines. Because the thalli of the host plants are small and thin, the larva sometimes relocates to a fresh thallus. In the mine of the thallus, sporangia are left intact (Fig. <xref ref-type="fig" rid="F69">69M</xref>).</p></tp:treatment-sec><tp:treatment-sec sec-type="Biological notes" id="SECID0EFWDO"><title>Biological notes.</title><p> The two host liverwort species grow on levees of paddy fields in subtropical islands (Fig. <xref ref-type="fig" rid="F69">69G, H</xref>). Recent overuse of insecticides and herbicides and abandonment of rice cultivation in these islands has caused a drastic decrease of diverse paddy-field-dependent plants, and these liverworts and the liverwort-associated fly species are considered to be threatened. Larvae of <italic><tp:taxon-name><tp:taxon-name-part taxon-name-part-type="genus" reg="Phytoliriomyza">P.</tp:taxon-name-part><tp:taxon-name-part taxon-name-part-type="species" reg="caerulescens">caerulescens</tp:taxon-name-part></tp:taxon-name></italic> were found mining thalli of these liverwort species in early November and adults emerged from late November to December.
                    </p></tp:treatment-sec><tp:treatment-sec sec-type="Distribution" id="SECID0E1WDO"><title>Distribution.</title><p>Japan: Ishigaki and Iriomote Islands (Fig. <xref ref-type="fig" rid="F65">65</xref>).</p></tp:treatment-sec><tp:treatment-sec sec-type="Remarks" id="SECID0EEXDO"><title>Remarks.</title><p>This species is unique in that the female has blue lateral bands on the scutum. It resembles <italic><tp:taxon-name><tp:taxon-name-part taxon-name-part-type="genus" reg="Phytoliriomyza">P.</tp:taxon-name-part><tp:taxon-name-part taxon-name-part-type="species" reg="iriomotensis">iriomotensis</tp:taxon-name-part></tp:taxon-name></italic>,<italic><tp:taxon-name><tp:taxon-name-part taxon-name-part-type="genus" reg="Phytoliriomyza">P.</tp:taxon-name-part><tp:taxon-name-part taxon-name-part-type="species" reg="ugetsu">ugetsu</tp:taxon-name-part></tp:taxon-name></italic>, and <italic><tp:taxon-name><tp:taxon-name-part taxon-name-part-type="genus" reg="Phytoliriomyza">P.</tp:taxon-name-part><tp:taxon-name-part taxon-name-part-type="species" reg="phaeocerotis">phaeocerotis</tp:taxon-name-part></tp:taxon-name></italic> in having a wholly dark scutum and yellow maxillary palpi, but it is distinguished from them by the blueish scutum and by the shape of the surstylus of the male epandrium (well-sclerotized, prolonged, and tapering ahead in <italic><tp:taxon-name><tp:taxon-name-part taxon-name-part-type="genus" reg="Phytoliriomyza">P.</tp:taxon-name-part><tp:taxon-name-part taxon-name-part-type="species" reg="caerulescens">caerulescens</tp:taxon-name-part></tp:taxon-name></italic>; less-sclerotized, not prolonged, and curved inward in the other species).
                    </p><sec sec-type="Species associated with hornworts" id="SECID0EXYDO"><title>Species associated with hornworts</title></sec></tp:treatment-sec><tp:treatment-sec><!--Section generated to contain objects referenced in tp:taxon-treatment.--><fig id="F65" position="float" orientation="portrait"><object-id xmlns:xlink="http://www.w3.org/1999/xlink" content-type="doi" xlink:type="simple">10.3897/zookeys.1133.94530.figure65</object-id><object-id xmlns:xlink="http://www.w3.org/1999/xlink" content-type="arpha" xlink:type="simple">6DB807C2-D86A-5CA6-AE5C-219EC31C8B2A</object-id><label>Figure 65.</label><caption><p> Locality records of three <italic><tp:taxon-name><tp:taxon-name-part taxon-name-part-type="genus" reg="Phytoliriomyza">Phytoliriomyza</tp:taxon-name-part></tp:taxon-name></italic> species associated with <italic><tp:taxon-name><tp:taxon-name-part taxon-name-part-type="genus" reg="Riccia">Riccia</tp:taxon-name-part></tp:taxon-name></italic> spp.: <italic><tp:taxon-name><tp:taxon-name-part taxon-name-part-type="genus" reg="Phytoliriomyza">P.</tp:taxon-name-part><tp:taxon-name-part taxon-name-part-type="species" reg="ricciae">ricciae</tp:taxon-name-part></tp:taxon-name></italic>,  <italic><tp:taxon-name><tp:taxon-name-part taxon-name-part-type="genus" reg="Phytoliriomyza">P.</tp:taxon-name-part><tp:taxon-name-part taxon-name-part-type="species" reg="sexfasciata">sexfasciata</tp:taxon-name-part></tp:taxon-name></italic>and <italic><tp:taxon-name><tp:taxon-name-part taxon-name-part-type="genus" reg="Phytoliriomyza">P.</tp:taxon-name-part><tp:taxon-name-part taxon-name-part-type="species" reg="caerulescens">caerulescens</tp:taxon-name-part></tp:taxon-name></italic>.</p></caption><graphic xmlns:xlink="http://www.w3.org/1999/xlink" xlink:href="zookeys-1133-001_article-94530__-g065.jpg" position="float" orientation="portrait" xlink:type="simple" id="oo_775439.jpg"><uri content-type="original_file" xlink:type="simple">https://binary.pensoft.net/fig/775439</uri></graphic></fig></tp:treatment-sec></tp:taxon-treatment>
