# Supplementary material for: ﻿Diversity underfoot of agromyzids (Agromyzidae, Diptera) mining thalli of liverworts and hornworts
Source: Zookeys. 2022 Nov 30;1133:1–164. doi: 10.3897/zookeys.1133.94530 (PMC9836506; doi:10.3897/zookeys.1133.94530)
Supplement: XML Treatment for Phytoliriomyza foliocerotis [file zookeys.1133.94530-treatment38.xml]

<!DOCTYPE tp:taxon-treatment
  PUBLIC "-//TaxonX//DTD Taxonomic Treatment Publishing DTD v0 20100105//EN" "tax-treatment-NSO.dtd">
<tp:taxon-treatment xmlns:tp="http://www.plazi.org/taxpub"><tp:treatment-meta><kwd-group><label>Taxon classification</label><kwd>
              <named-content content-type="kingdom">Animalia</named-content>
            </kwd><kwd>
              <named-content content-type="order">Diptera</named-content>
            </kwd><kwd>
              <named-content content-type="family">Agromyzidae</named-content>
            </kwd></kwd-group><mixed-citation publication-type="journal"><person-group><name><surname>Kato</surname><given-names>Makoto</given-names></name><name><surname>Yamamori</surname><given-names>Luna</given-names></name><name><surname>Imada</surname><given-names>Yume</given-names></name></person-group><article-title>﻿Diversity underfoot of agromyzids (<tp:taxon-name><tp:taxon-name-part taxon-name-part-type="family">Agromyzidae</tp:taxon-name-part></tp:taxon-name>, <tp:taxon-name><tp:taxon-name-part taxon-name-part-type="order">Diptera</tp:taxon-name-part></tp:taxon-name>) mining thalli of liverworts and hornworts</article-title><source>Zookeys</source><day>30</day><month>11</month><year>2022</year><volume>1133</volume><fpage>1</fpage><lpage>164</lpage><pub-id pub-id-type="doi">10.3897/zookeys.1133.94530</pub-id></mixed-citation></tp:treatment-meta><tp:nomenclature><label>﻿37.﻿</label><tp:taxon-name>
            <object-id xmlns:xlink="http://www.w3.org/1999/xlink" content-type="arpha" xlink:type="simple">65846D67-9717-5F3C-BBC6-1D8052652938</object-id>
            <tp:taxon-name-part taxon-name-part-type="genus" reg="Phytoliriomyza">Phytoliriomyza</tp:taxon-name-part>
            <tp:taxon-name-part taxon-name-part-type="species" reg="foliocerotis">foliocerotis</tp:taxon-name-part>
            <object-id xmlns:xlink="http://www.w3.org/1999/xlink" content-type="zoobank" xlink:type="simple">https://zoobank.org//CFCA1020-3149-4BAB-98D8-32D80783407F</object-id>
          </tp:taxon-name><tp:taxon-authority>Kato</tp:taxon-authority><tp:taxon-status xmlns:xlink="http://www.w3.org/1999/xlink" xlink:type="simple">sp. nov.</tp:taxon-status><xref ref-type="fig" rid="F70">Fig. 70</xref></tp:nomenclature><tp:treatment-sec sec-type="Material examined" id="SECID0E5ZDO"><title>Material examined.</title><p><bold><italic>Holotype</italic></bold><bold>:</bold> Japan: 1♂ (MK-AG-a310), Mt. Osuzu, Tsuno, Miyazaki Pref. (<named-content xmlns:xlink="http://www.w3.org/1999/xlink" content-type="dwc:verbatimCoordinates" xlink:type="simple"><named-content content-type="geo-json" specific-use="{&#34;type&#34;:&#34;Point&#34;,&#34;coordinates&#34;:[131.481000,32.251000]}" id="NCID0EL1DO" xlink:type="simple">32.251°N, 131.481°E</named-content></named-content>, 150 m asl), 11-IV-2021 (as larva), emerged on 26-IV-2021, NSMT-I-Dip 32110. <bold><italic>Paratypes</italic></bold><bold>:</bold> Japan: 1♂2♀ (MK-AG-a451, a449, a450), type locality, 14-VII-2021 (as larva), emerged on 1–6-VIII-2021, NSMT-I-Dip 32111–32113.
                    </p></tp:treatment-sec><tp:treatment-sec sec-type="Other material" id="SECID0EU1DO"><title>Other material.</title><p>Japan: 2♂1♀, Mt. Osuzu, Tsuno, Miyazaki Pref., 14-VII-2021 (as larva), emerged on 31-VII–18-VIII-2021.</p></tp:treatment-sec><tp:treatment-sec sec-type="Diagnosis" id="SECID0EZ1DO"><title>Diagnosis.</title><p>A small species (wing length 1.1–1.3 mm) having a subshiny black scutum, black scutellum with small yellow spot centrally, yellow 1<sup>st</sup> flagellomere, yellow maxillary palpus, yellow halteres, and yellow legs. Male epandrium inner-laterally with one strong tubercle-like seta. Distiphalli tapering toward apex, fused after meeting, elongated over the length of phallapodeme. Larva mines the thallus of a hornwort, <italic><tp:taxon-name><tp:taxon-name-part taxon-name-part-type="genus" reg="Folioceros">Folioceros</tp:taxon-name-part><tp:taxon-name-part taxon-name-part-type="species" reg="fuciformis">fuciformis</tp:taxon-name-part></tp:taxon-name></italic>.
                    </p></tp:treatment-sec><tp:treatment-sec sec-type="Description" id="SECID0EM2DO"><title>Description.</title><p><bold>Adult male</bold> (Fig. <xref ref-type="fig" rid="F70">70A–D</xref>).
                    </p><p><bold><italic>Head</italic></bold><bold>:</bold> Head light yellow, with ocellar tubercle dark brown, and back of head dark brown excluding margins (Fig. <xref ref-type="fig" rid="F70">70C</xref>). Antenna porrect; first flagellomere yellow, only narrow area around base of arista grayish; pedicel and scape yellow (Fig. <xref ref-type="fig" rid="F70">70B</xref>). Arista subbasal, brown, pubescent. Frons brownish yellow, with reflective pruinosity. Face, gena, parafacial and postgena light yellow. Proboscis normal, light yellow; palpus light yellow, ovate (Fig. <xref ref-type="fig" rid="F70">70C</xref>). <bold><italic>Chaetotaxy</italic></bold><bold>:</bold> Front orbitals three pairs; one <abbrev xmlns:xlink="http://www.w3.org/1999/xlink" xlink:title="inferior orbital setae" id="ABBRID0ER3DO" xlink:type="simple">ori</abbrev> directed inward; two <abbrev xmlns:xlink="http://www.w3.org/1999/xlink" xlink:title="superior orbital setae" id="ABBRID0EV3DO" xlink:type="simple">ors</abbrev> directed upward (Fig. <xref ref-type="fig" rid="F70">70D</xref>). Orbital setulae minute and proclinate, in a single row.
                    </p><fig id="F70" position="float" orientation="portrait"><object-id xmlns:xlink="http://www.w3.org/1999/xlink" content-type="doi" xlink:type="simple">10.3897/zookeys.1133.94530.figure70</object-id><object-id xmlns:xlink="http://www.w3.org/1999/xlink" content-type="arpha" xlink:type="simple">E4DB3F18-867F-5C54-B752-6D8D0AB2F62D</object-id><label>Figure 70.</label><caption><p><italic><tp:taxon-name><tp:taxon-name-part taxon-name-part-type="genus" reg="Phytoliriomyza">Phytoliriomyza</tp:taxon-name-part><tp:taxon-name-part taxon-name-part-type="species" reg="foliocerotis">foliocerotis</tp:taxon-name-part></tp:taxon-name></italic>sp. nov. <bold>A–D </bold>holotype male <bold>A</bold> habitus <bold>B</bold> lateral <bold>C</bold> frontal <bold>D</bold> dorsal <bold>E, F</bold> paratype female (MK-AG-a450) <bold>E</bold> dorsal <bold>F</bold> posterior <bold>G–J</bold> male genitalia <bold>G</bold> whole genitalia, ventral <bold>H</bold> ejaculatory apodeme, lateral <bold>I</bold> phallic complex, lateral <bold>J</bold> epandrium, posterior-ventral <bold>K, L</bold> female postabdomen <bold>K</bold> oviscape and spermatheca with spermatheca <bold>L</bold> tergite 10 <bold>M</bold> habitat at type locality <bold>N</bold> mined thallus of <italic><tp:taxon-name><tp:taxon-name-part taxon-name-part-type="genus" reg="Folioceros">Folioceros</tp:taxon-name-part><tp:taxon-name-part taxon-name-part-type="species" reg="fuciformis">fuciformis</tp:taxon-name-part></tp:taxon-name></italic></p></caption><graphic xmlns:xlink="http://www.w3.org/1999/xlink" xlink:href="zookeys-1133-001_article-94530__-g070.jpg" position="float" orientation="portrait" xlink:type="simple" id="oo_775444.jpg"><uri content-type="original_file" xlink:type="simple">https://binary.pensoft.net/fig/775444</uri></graphic></fig><p><bold><italic>Thorax</italic></bold><bold>:</bold> Thorax subshiny. Scutum pruinose black (Fig. <xref ref-type="fig" rid="F70">70D</xref>). Scutellum black, medially with a small, obscure yellow patch. Subscutellum pale yellow. Mediotergite dark gray, anatergite brown, and katatergite pale yellow (Fig. <xref ref-type="fig" rid="F70">70B</xref>). Pleuron largely pale yellow; postpronotal lobe with anterior brown spot; propleuron with a small brown patch on mid-anterior corner; notopleuron with narrow brown patch on anterior-lower margin; anepisternum and anepimeron without brown spot; katepisternum and meron with large brown patches on venter (Fig. <xref ref-type="fig" rid="F70">70B</xref>). Haltere grayish yellow, with stalk paler. Calypter margin and hairs gray. Leg segments pale yellow; femur of foreleg with narrow brown subdistal patch frontally; tibia and tarsus darker (Fig. <xref ref-type="fig" rid="F70">70A</xref>). <bold><italic>Chaetotaxy</italic></bold><bold>:</bold> Scutum with 1+3 dorsocentrals, shortened anteriorly (Fig. <xref ref-type="fig" rid="F70">70D</xref>). Acrostichal setae three or four pairs in two rows. <bold><italic>Wing</italic></bold><bold>:</bold> Wing length 1.3 mm, costa reaching M<sub>1</sub> (Fig. <xref ref-type="fig" rid="F70">70A</xref>). M<sub>4</sub> disappears immediately before reaching wing margin. Length of ultimate section of vein M<sub>4</sub> divided by penultimate section 1.7.
                    </p><p><bold><italic>Abdomen</italic></bold><bold>:</bold> Abdomen dorsally subshiny yellowish brown; epandrium brown (Fig. <xref ref-type="fig" rid="F70">70E</xref>). <bold><italic>Genitalia</italic></bold><bold>:</bold> (Fig. <xref ref-type="fig" rid="F70">70G–J</xref>) Epandrium rounded apically; posterior end of inner margin with one strong tubercle-like seta (Fig. <xref ref-type="fig" rid="F70">70J</xref>). Surstylus small, spatula-shaped, setose apically (Fig. <xref ref-type="fig" rid="F70">70J</xref>). Cercus narrow, setose. Subepandrial sclerite vestigial. Hypandrium thin, slightly sclerotized along outer margin (Fig. <xref ref-type="fig" rid="F70">70G</xref>). Postgonite bare, goose barnacle-shaped, rounded apically (Fig. <xref ref-type="fig" rid="F70">70I</xref>). Phallophorus with shallow incision below, articulated with phallapodeme, fused to epiphallus (Fig. <xref ref-type="fig" rid="F70">70I</xref>). Basiphallus with dark narrow dorsal sclerite and apically bilobed pale ventral sclerite (Fig. <xref ref-type="fig" rid="F70">70I</xref>). Hypophallus membranous with microtrichia, (Fig. <xref ref-type="fig" rid="F70">70I</xref>). Paraphallus absent. Mesophallus cylindrical, laterally and dorsally sclerotized, parallel-sided (Fig. <xref ref-type="fig" rid="F70">70I</xref>). Distiphallus comprising one pair of tubules, with dark dorsal shoehorn-shaped sclerites basally; the tubules thin, fused after meeting, elongated over the length of phallapodeme (Fig. <xref ref-type="fig" rid="F70">70G</xref>). Ejaculatory apodeme fan-shaped, with short broad stalk and dark base; sperm pump clear (Fig. <xref ref-type="fig" rid="F70">70H</xref>).
                    </p><p><bold>Female</bold> (Fig. <xref ref-type="fig" rid="F70">70E–F</xref>). Similar to male, but larger, frons wider. Wing length 1.1&amp;nbsp;mm. <bold><italic>Postabdomen</italic></bold><bold>:</bold> (Fig. <xref ref-type="fig" rid="F70">70K, L</xref>) Oviscape dark brown, setigerous (Fig. <xref ref-type="fig" rid="F70">70K</xref>). Tergite 10 cruciform, laterally uniting narrow pleural sclerites. Each cercus with two stout, apical, trichoid sensilla, same length as cercus (Fig. <xref ref-type="fig" rid="F70">70L</xref>). Spermathecae semi-orbicular; with truncate proximal ends (Fig. <xref ref-type="fig" rid="F70">70K</xref>).
                    </p></tp:treatment-sec><tp:treatment-sec sec-type="Etymology" id="SECID0EMDEO"><title>Etymology.</title><p>The specific name refers to the host plant genus <italic><tp:taxon-name><tp:taxon-name-part taxon-name-part-type="genus" reg="Folioceros">Folioceros</tp:taxon-name-part></tp:taxon-name></italic>.
                    </p></tp:treatment-sec><tp:treatment-sec sec-type="Japanese name" id="SECID0EZDEO"><title>Japanese name.</title><p>Miyabetsunogoke-hamoguribae.</p></tp:treatment-sec><tp:treatment-sec sec-type="Host plant" id="SECID0E5DEO"><title>Host plant.</title><p><italic><tp:taxon-name><tp:taxon-name-part taxon-name-part-type="genus" reg="Folioceros">Folioceros</tp:taxon-name-part><tp:taxon-name-part taxon-name-part-type="species" reg="fuciformis">fuciformis</tp:taxon-name-part></tp:taxon-name></italic> (<tp:taxon-name><tp:taxon-name-part taxon-name-part-type="family">Anthocerotaceae</tp:taxon-name-part></tp:taxon-name>).
                    </p></tp:treatment-sec><tp:treatment-sec sec-type="Mine" id="SECID0EUEEO"><title>Mine.</title><p>Mines are extremely inapparent because the thalli are thick and often overlapping (Fig. <xref ref-type="fig" rid="F70">70N</xref>).</p></tp:treatment-sec><tp:treatment-sec sec-type="Biological notes" id="SECID0E5EEO"><title>Biological notes.</title><p>The habitat of this species is a cliff along a river bank in warm temperate evergreen forests dominated by <italic><tp:taxon-name><tp:taxon-name-part taxon-name-part-type="genus" reg="Castanopsis">Castanopsis</tp:taxon-name-part><tp:taxon-name-part taxon-name-part-type="species" reg="sieboldii">sieboldii</tp:taxon-name-part></tp:taxon-name></italic> and <italic><tp:taxon-name><tp:taxon-name-part taxon-name-part-type="genus" reg="Quercus">Quercus</tp:taxon-name-part><tp:taxon-name-part taxon-name-part-type="species" reg="helva">helva</tp:taxon-name-part></tp:taxon-name></italic> (Fig. <xref ref-type="fig" rid="F70">70M</xref>), and the host hornwort grows with the liverwort <italic><tp:taxon-name><tp:taxon-name-part taxon-name-part-type="genus" reg="Marchantia">Marchantia</tp:taxon-name-part><tp:taxon-name-part taxon-name-part-type="species" reg="papillata">papillata</tp:taxon-name-part><tp:taxon-name-part taxon-name-part-type="subspecies" reg="grossibarba">grossibarba</tp:taxon-name-part></tp:taxon-name></italic>. Our rearing records suggest that this species is at least bivoltine, with adults emerging in April and August.
                    </p></tp:treatment-sec><tp:treatment-sec sec-type="Distribution" id="SECID0ENGEO"><title>Distribution.</title><p>Japan: Kyushu (Fig. <xref ref-type="fig" rid="F71">71</xref>). Recorded only from the type locality.</p><fig id="F71" position="float" orientation="portrait"><object-id xmlns:xlink="http://www.w3.org/1999/xlink" content-type="doi" xlink:type="simple">10.3897/zookeys.1133.94530.figure71</object-id><object-id xmlns:xlink="http://www.w3.org/1999/xlink" content-type="arpha" xlink:type="simple">D3236319-3C45-57EF-88DD-D37B6B07BE5F</object-id><label>Figure 71.</label><caption><p> Locality records of three <italic><tp:taxon-name><tp:taxon-name-part taxon-name-part-type="genus" reg="Phytoliriomyza">Phytoliriomyza</tp:taxon-name-part></tp:taxon-name></italic> species associated with hornworts: <italic><tp:taxon-name><tp:taxon-name-part taxon-name-part-type="genus" reg="Phytoliriomyza">P.</tp:taxon-name-part><tp:taxon-name-part taxon-name-part-type="species" reg="foliocerotis">foliocerotis</tp:taxon-name-part></tp:taxon-name></italic>,  <italic><tp:taxon-name><tp:taxon-name-part taxon-name-part-type="genus" reg="Phytoliriomyza">P.</tp:taxon-name-part><tp:taxon-name-part taxon-name-part-type="species" reg="megacerotis">megacerotis</tp:taxon-name-part></tp:taxon-name></italic>and <italic><tp:taxon-name><tp:taxon-name-part taxon-name-part-type="genus" reg="Phytoliriomyza">P.</tp:taxon-name-part><tp:taxon-name-part taxon-name-part-type="species" reg="phaeocerotis">phaeocerotis</tp:taxon-name-part></tp:taxon-name></italic>.</p></caption><graphic xmlns:xlink="http://www.w3.org/1999/xlink" xlink:href="zookeys-1133-001_article-94530__-g071.jpg" position="float" orientation="portrait" xlink:type="simple" id="oo_775445.jpg"><uri content-type="original_file" xlink:type="simple">https://binary.pensoft.net/fig/775445</uri></graphic></fig></tp:treatment-sec><tp:treatment-sec sec-type="Remarks" id="SECID0ENIEO"><title>Remarks.</title><p> This species resembles <italic><tp:taxon-name><tp:taxon-name-part taxon-name-part-type="genus" reg="Phytoliriomyza">P.</tp:taxon-name-part><tp:taxon-name-part taxon-name-part-type="species" reg="nubatama">nubatama</tp:taxon-name-part></tp:taxon-name></italic> in having a shiny black dorsal scutum and a small yellow spot in the black scutellum; it is distinguished from the latter by the yellow 1<sup>st</sup> flagellomere of the antenna (dark in <italic><tp:taxon-name><tp:taxon-name-part taxon-name-part-type="genus" reg="Phytoliriomyza">P.</tp:taxon-name-part><tp:taxon-name-part taxon-name-part-type="species" reg="nubatama">nubatama</tp:taxon-name-part></tp:taxon-name></italic>). These two species were found sympatrically at the type locality, where their host plants, <italic><tp:taxon-name><tp:taxon-name-part taxon-name-part-type="genus" reg="Marchantia">Marchantia</tp:taxon-name-part><tp:taxon-name-part taxon-name-part-type="species" reg="papillata">papillata</tp:taxon-name-part><tp:taxon-name-part taxon-name-part-type="subspecies" reg="grossibarba">grossibarba</tp:taxon-name-part></tp:taxon-name></italic> and <italic><tp:taxon-name><tp:taxon-name-part taxon-name-part-type="genus" reg="Folioceros">Folioceros</tp:taxon-name-part><tp:taxon-name-part taxon-name-part-type="species" reg="fuciformis">fuciformis</tp:taxon-name-part></tp:taxon-name></italic>, grow in similar riparian habitats. Irrespective of their similar external morphology, these species are evidently distantly related, given their greatly differing genital morphology.
                    </p><p>The three agromyzid species recorded from hornworts all had a dark scutum, but varied among species in color of antenna, color of maxillary palpus, and comb of tubercle-like setae on male epandrium. They also had common characteristics in the male genitalia; the distiphallus is little sclerotized, elongated, and tapering toward the apex. These characteristics of the male genitalia in hornwort-associated species suggest their monophyletic origin.</p></tp:treatment-sec></tp:taxon-treatment>
