# Supplementary material for: ﻿Diversity underfoot of agromyzids (Agromyzidae, Diptera) mining thalli of liverworts and hornworts
Source: Zookeys. 2022 Nov 30;1133:1–164. doi: 10.3897/zookeys.1133.94530 (PMC9836506; doi:10.3897/zookeys.1133.94530)
Supplement: XML Treatment for Phytoliriomyza megacerotis [file zookeys.1133.94530-treatment39.xml]

<!DOCTYPE tp:taxon-treatment
  PUBLIC "-//TaxonX//DTD Taxonomic Treatment Publishing DTD v0 20100105//EN" "tax-treatment-NSO.dtd">
<tp:taxon-treatment xmlns:tp="http://www.plazi.org/taxpub"><tp:treatment-meta><kwd-group><label>Taxon classification</label><kwd>
              <named-content content-type="kingdom">Animalia</named-content>
            </kwd><kwd>
              <named-content content-type="order">Diptera</named-content>
            </kwd><kwd>
              <named-content content-type="family">Agromyzidae</named-content>
            </kwd></kwd-group><mixed-citation publication-type="journal"><person-group><name><surname>Kato</surname><given-names>Makoto</given-names></name><name><surname>Yamamori</surname><given-names>Luna</given-names></name><name><surname>Imada</surname><given-names>Yume</given-names></name></person-group><article-title>﻿Diversity underfoot of agromyzids (<tp:taxon-name><tp:taxon-name-part taxon-name-part-type="family">Agromyzidae</tp:taxon-name-part></tp:taxon-name>, <tp:taxon-name><tp:taxon-name-part taxon-name-part-type="order">Diptera</tp:taxon-name-part></tp:taxon-name>) mining thalli of liverworts and hornworts</article-title><source>Zookeys</source><day>30</day><month>11</month><year>2022</year><volume>1133</volume><fpage>1</fpage><lpage>164</lpage><pub-id pub-id-type="doi">10.3897/zookeys.1133.94530</pub-id></mixed-citation></tp:treatment-meta><tp:nomenclature><label>﻿38.﻿</label><tp:taxon-name>
            <object-id xmlns:xlink="http://www.w3.org/1999/xlink" content-type="arpha" xlink:type="simple">B329DE62-E344-544C-9E07-4C524418D728</object-id>
            <tp:taxon-name-part taxon-name-part-type="genus" reg="Phytoliriomyza">Phytoliriomyza</tp:taxon-name-part>
            <tp:taxon-name-part taxon-name-part-type="species" reg="megacerotis">megacerotis</tp:taxon-name-part>
            <object-id xmlns:xlink="http://www.w3.org/1999/xlink" content-type="zoobank" xlink:type="simple">https://zoobank.org/658789E1-B6A7-464B-B701-5D17528CC4E3</object-id>
          </tp:taxon-name><tp:taxon-authority>Kato</tp:taxon-authority><tp:taxon-status xmlns:xlink="http://www.w3.org/1999/xlink" xlink:type="simple">sp. nov.</tp:taxon-status><xref ref-type="fig" rid="F72">Figs 72</xref><xref ref-type="fig" rid="F73">, 73</xref></tp:nomenclature><tp:treatment-sec sec-type="Material examined" id="SECID0ENLEO"><title>Material examined.</title><p><bold><italic>Holotype</italic></bold><bold>:</bold> Japan: 1♂ (MK-AG-a417), Kotonotaki, Susami, Wakayama Pref. (<named-content xmlns:xlink="http://www.w3.org/1999/xlink" content-type="dwc:verbatimCoordinates" xlink:type="simple"><named-content content-type="geo-json" specific-use="{&#34;type&#34;:&#34;Point&#34;,&#34;coordinates&#34;:[135.543700,33.563900]}" id="NCID0E1LEO" xlink:type="simple">33.5639°N, 135.5437°E</named-content></named-content>, 200 m asl), 24-III-2020 (as larva), emerged on 1-V-2020, NSMT-I-Dip 32114. <bold><italic>Paratypes</italic></bold><bold>:</bold> Japan: 1♂2♀ (MK-AG-a479, a480, a14), same data as holotype, emerged on 30-IV–2-V-2020, NSMT-I-Dip 32115–32117; 1♀ (MK-AG-146), Tashiro, Kinko, Kimotsuki, Kagoshima Pref., 22-III-2015 (as larva), emerged on 1-V-2015, NSMT-I-Dip 32118; 1♂1♀ (MK-AG-154, a15), Yasukawa-keikoku, Tanabe, Wakayama Pref., 31-VII-2015 (as larva), emerged on 3-IX-2015, NSMT-I-Dip 32119–32120.
                    </p></tp:treatment-sec><tp:treatment-sec sec-type="Other material" id="SECID0EDMEO"><title>Other material.</title><p>Japan: 8♂9♀, Kotonotaki, Susami, Wakayama Pref., 24-III-2020 (as larva), emerged on 31-I–2-V-2020; 16♂28♀, Yasukawa-keikoku, Tanabe, Wakayama Pref., 31-VII-2015 (as larva), emerged on 25-VIII–2-IX-2020; 1♀, Wadagawa-kyo, Kumanogawa, Shingu, Wakayama Pref., 7-VII-2021 (as larva), emerged on 18-VIII-2021; 9♂25♀, Tashiro, Kinko, Kimotsuki, Kagoshima Pref., 22-III-2015 (as larva), emerged on 30-IV–30-IV–10-V-2020; 1♀, Isso, Yaku Is., Kumage, Kagoshima Pref., 29-III-2017 (as larva), emerged on 12-V-2021.</p></tp:treatment-sec><tp:treatment-sec sec-type="Diagnosis" id="SECID0EIMEO"><title>Diagnosis.</title><p> A small species (wing length 1.2–1.4 mm) having a pruinose gray scutum and scutellum, black 1<sup>st</sup> flagellomere, black maxillary palpus, dark gray halteres, and dark gray legs. Male epandrium inner-basally with a comb comprising five or six fused long tubercle-like setae; surstylus with a comb comprising five or six fused long tubercle-like setae. Larva mines the thallus of a riparian hornwort, <italic><tp:taxon-name><tp:taxon-name-part taxon-name-part-type="genus" reg="Megaceros">Megaceros</tp:taxon-name-part><tp:taxon-name-part taxon-name-part-type="species" reg="flagellaris">flagellaris</tp:taxon-name-part></tp:taxon-name></italic>.
                    </p></tp:treatment-sec><tp:treatment-sec sec-type="Description" id="SECID0E2MEO"><title>Description.</title><p><bold>Adult male</bold> (Fig. <xref ref-type="fig" rid="F72">72A–E</xref>).
                    </p><p><bold><italic>Head</italic></bold><bold>:</bold> Head dark yellow, with ocellar tubercle dark brown, and back of head dark brown excluding margins (Fig. <xref ref-type="fig" rid="F72">72C</xref>). Antenna porrect; first flagellomere black, pedicel and scape brown (Fig. <xref ref-type="fig" rid="F72">72B</xref>). Arista subbasal, brown, pubescent. Frons brownish yellow, with reflective pruinosity. Clypeus narrow, brown with apical half yellow; slightly protruding. Face, gena, parafacial and postgena dark yellow (Fig. <xref ref-type="fig" rid="F72">72C</xref>). Proboscis normal, light yellow; palpus dark brown, cylindrical. <bold><italic>Chaetotaxy</italic></bold><bold>:</bold> Front orbitals three pairs; one <abbrev xmlns:xlink="http://www.w3.org/1999/xlink" xlink:title="inferior orbital setae" id="ABBRID0EAOEO" xlink:type="simple">ori</abbrev> directed inward; two <abbrev xmlns:xlink="http://www.w3.org/1999/xlink" xlink:title="superior orbital setae" id="ABBRID0EEOEO" xlink:type="simple">ors</abbrev> directed upward (Fig. <xref ref-type="fig" rid="F72">72B</xref>). Orbital setulae minute and proclinate, in a single row.
                    </p><fig id="F72" position="float" orientation="portrait"><object-id xmlns:xlink="http://www.w3.org/1999/xlink" content-type="doi" xlink:type="simple">10.3897/zookeys.1133.94530.figure72</object-id><object-id xmlns:xlink="http://www.w3.org/1999/xlink" content-type="arpha" xlink:type="simple">19387FD7-0FF3-516A-99E5-2151D8E3B367</object-id><label>Figure 72.</label><caption><p><italic><tp:taxon-name><tp:taxon-name-part taxon-name-part-type="genus" reg="Phytoliriomyza">Phytoliriomyza</tp:taxon-name-part><tp:taxon-name-part taxon-name-part-type="species" reg="megacerotis">megacerotis</tp:taxon-name-part></tp:taxon-name></italic>sp. nov. <bold>A–E </bold>holotype male <bold>A</bold> habitus <bold>B</bold> lateral <bold>C</bold> frontal <bold>D</bold> dorsal <bold>E</bold> posterior <bold>F</bold> paratype female (MK-AG-a14), dorsal <bold>G–J</bold> male genitalia (<bold>G</bold> at type locality <bold>H, I</bold> at Tashiro <bold>J</bold> at Yasukawa-keikoku) <bold>G</bold> whole genitalia, ventral <bold>H</bold> epandrium, ventral <bold>I</bold> ejaculatory apodeme, lateral <bold>J</bold> phallic complex, lateral <bold>K, L</bold> female postabdomen<bold> K</bold> oviscape and spermatheca <bold>L</bold> tergite 10.</p></caption><graphic xmlns:xlink="http://www.w3.org/1999/xlink" xlink:href="zookeys-1133-001_article-94530__-g072.jpg" position="float" orientation="portrait" xlink:type="simple" id="oo_775446.jpg"><uri content-type="original_file" xlink:type="simple">https://binary.pensoft.net/fig/775446</uri></graphic></fig><p><bold><italic>Thorax</italic></bold><bold>:</bold> Thorax pruinose, dark gray. Scutum pruinose, dark brown; scutellum pruinose, brown; subscutellum light yellow (Fig. <xref ref-type="fig" rid="F72">72D</xref>). Mediotergite subshiny, dark brown, anatergite and katatergite brown (Fig. <xref ref-type="fig" rid="F72">72E</xref>). Pleuron largely dark yellow; postpronotal lobe with anterior brown patch; propleuron with a small brown patch on anterior corner; notopleuron yellowish brown; anepisternum dark yellow with lower-half yellowish brown; anepimeron with anterior brown patch; katepisternum and meron with large brown patches on venter (Fig. <xref ref-type="fig" rid="F72">72B</xref>). Haltere brown. Calypter margin and hairs gray. Leg segments dark brown; tibia and tarsus darker (Fig. <xref ref-type="fig" rid="F72">72A</xref>); distal half of coxa and basal half of femur of foreleg pale yellow frontally (Fig. <xref ref-type="fig" rid="F72">72C</xref>). <bold><italic>Chaetotaxy</italic></bold><bold>:</bold> Scutum with 1+3 dorsocentrals, shortened anteriorly (Fig. <xref ref-type="fig" rid="F72">72D</xref>). Acrostichal setae two or three pairs in two rows. <bold><italic>Wing</italic></bold><bold>:</bold> Wing length 1.2 mm, costa reaching M<sub>1</sub> (Fig. <xref ref-type="fig" rid="F72">72A</xref>). Length of ultimate section of vein M<sub>4</sub> divided by penultimate section 1.6–1.8.
                    </p><p><bold><italic>Abdomen</italic></bold><bold>:</bold> Abdomen dorsally subshiny brown; epandrium brown (Fig. <xref ref-type="fig" rid="F72">72E</xref>). <bold><italic>Genitalia</italic></bold><bold>:</bold> (Fig. <xref ref-type="fig" rid="F72">72G–J</xref>) Epandrium rounded apically; distal margin with several long setae; inner-basal margin with a comb comprising five or six fused dark long tubercle-like setae (Fig. <xref ref-type="fig" rid="F72">72H</xref>). Surstylus rounded, apically with a comb comprising five or six fused dark long tubercle-like setae (Fig. <xref ref-type="fig" rid="F72">72H</xref>). Cercus narrow, setose. Subepandrial sclerite dark, with a pair of pale, elongated, fused, plate-like dorsal lobes (Fig. <xref ref-type="fig" rid="F72">72H</xref>). Hypandrium thin, sclerotized along outer margin (Fig. <xref ref-type="fig" rid="F72">72G</xref>). Postgonite bare, goose barnacle-shaped, cleft apically (Fig. <xref ref-type="fig" rid="F72">72G</xref>). Phallophorus with deep incision below, articulated with phallapodeme, fused to epiphallus (Fig. <xref ref-type="fig" rid="F72">72J</xref>). Basiphallus membranous, with dorsal surface sclerotized. Hypophallus small, with a pair of asymmetrical narrow sclerites; the left one is longer than the right one (Fig. <xref ref-type="fig" rid="F72">72G, J</xref>). Paraphallus absent. Mesophallus cylindrical, with a pair of dorsolateral sclerites (Fig. <xref ref-type="fig" rid="F72">72J</xref>). Distiphallus comprising one pair of tubules; the tubules adjoining only at the base, tapering toward tip, with outer-lateral sides pigmented, extending up to half point of phallapodeme, becoming paler apically (Fig. <xref ref-type="fig" rid="F72">72J</xref>). Ejaculatory apodeme brownish, spatula-shaped with short, broad stalk; base dark and wide to one side; sperm pump clear (Fig. <xref ref-type="fig" rid="F72">72I</xref>).
                    </p><p><bold>Female</bold> (Fig. <xref ref-type="fig" rid="F72">72F</xref>). Similar to male, but larger, frons wider. Wing length 1.4 mm. <bold><italic>Postabdomen</italic></bold><bold>:</bold> (Fig. <xref ref-type="fig" rid="F72">72K, L</xref>) Oviscape dark brown, setigerous (Fig. <xref ref-type="fig" rid="F72">72K</xref>). Tergite 10 cruciform, laterally uniting narrow pleural sclerites (Fig. <xref ref-type="fig" rid="F72">72L</xref>). Each cercus with two stout, apical, trichoid sensilla, 1/2 length of cercus (Fig. <xref ref-type="fig" rid="F72">72L</xref>). Spermathecae semi-orbicular, with truncate proximal ends (Fig. <xref ref-type="fig" rid="F72">72K</xref>).
                    </p><p><bold>Immatures.</bold> (Fig. <xref ref-type="fig" rid="F73">73D</xref>) Puparium internal, slender, brown, and slightly flattened, with posterior 1/3 tapering.
                    </p><fig id="F73" position="float" orientation="portrait"><object-id xmlns:xlink="http://www.w3.org/1999/xlink" content-type="doi" xlink:type="simple">10.3897/zookeys.1133.94530.figure73</object-id><object-id xmlns:xlink="http://www.w3.org/1999/xlink" content-type="arpha" xlink:type="simple">4568BDD5-D966-53DA-BC05-7857FD676525</object-id><label>Figure 73.</label><caption><p> Larval ecology of <italic><tp:taxon-name><tp:taxon-name-part taxon-name-part-type="genus" reg="Phytoliriomyza">Phytoliriomyza</tp:taxon-name-part><tp:taxon-name-part taxon-name-part-type="species" reg="megacerotis">megacerotis</tp:taxon-name-part></tp:taxon-name></italic>sp. nov. <bold>A, B </bold>habitats <bold>(A </bold>at type locality <bold>B</bold> at Yakushima) <bold>C–E</bold> mined thalli of <italic><tp:taxon-name><tp:taxon-name-part taxon-name-part-type="genus" reg="Megaceros">Megaceros</tp:taxon-name-part><tp:taxon-name-part taxon-name-part-type="species" reg="flagellaris">flagellaris</tp:taxon-name-part></tp:taxon-name></italic><bold>C, D</bold> at type locality <bold>E</bold> at Tashiro. An arrow indicates internal puparium.</p></caption><graphic xmlns:xlink="http://www.w3.org/1999/xlink" xlink:href="zookeys-1133-001_article-94530__-g073.jpg" position="float" orientation="portrait" xlink:type="simple" id="oo_775447.jpg"><uri content-type="original_file" xlink:type="simple">https://binary.pensoft.net/fig/775447</uri></graphic></fig></tp:treatment-sec><tp:treatment-sec sec-type="Etymology" id="SECID0EPWEO"><title>Etymology.</title><p>The specific name refers to the host plant genus <italic><tp:taxon-name><tp:taxon-name-part taxon-name-part-type="genus" reg="Megaceros">Megaceros</tp:taxon-name-part></tp:taxon-name></italic>.
                    </p></tp:treatment-sec><tp:treatment-sec sec-type="Japanese name" id="SECID0E3WEO"><title>Japanese name.</title><p>Ananashitsunogoke-hamoguribae.</p></tp:treatment-sec><tp:treatment-sec sec-type="Host plant" id="SECID0EBXEO"><title>Host plant.</title><p><italic><tp:taxon-name><tp:taxon-name-part taxon-name-part-type="genus" reg="Megaceros">Megaceros</tp:taxon-name-part><tp:taxon-name-part taxon-name-part-type="species" reg="flagellaris">flagellaris</tp:taxon-name-part></tp:taxon-name></italic> (<tp:taxon-name><tp:taxon-name-part taxon-name-part-type="family">Dendrocerotaceae</tp:taxon-name-part></tp:taxon-name>).
                    </p></tp:treatment-sec><tp:treatment-sec sec-type="Mine" id="SECID0EXXEO"><title>Mine.</title><p>Larvae construct linear-blotch mines in the thallus, and pupate in and rarely out of the mines (Fig. <xref ref-type="fig" rid="F73">73C–E</xref>).</p></tp:treatment-sec><tp:treatment-sec sec-type="Biological notes" id="SECID0EBYEO"><title>Biological notes.</title><p> The habitats of this species are watersides along river banks or near water fall in warm temperate evergreen forests dominated by <italic><tp:taxon-name><tp:taxon-name-part taxon-name-part-type="genus" reg="Castanopsis">Castanopsis</tp:taxon-name-part><tp:taxon-name-part taxon-name-part-type="species" reg="sieboldii">sieboldii</tp:taxon-name-part></tp:taxon-name></italic> (Fig. <xref ref-type="fig" rid="F73">73B</xref>), and is unique in that the host hornworts are always wet due to splashed water (Fig. <xref ref-type="fig" rid="F73">73A</xref>). Our rearing records suggest that this species is at least bivoltine, with adults emerging in May and August.
                    </p></tp:treatment-sec><tp:treatment-sec sec-type="Distribution" id="SECID0E1YEO"><title>Distribution.</title><p>Japan: Honshu, Kyushu and Yaku Island (Fig. <xref ref-type="fig" rid="F71">71</xref>).</p></tp:treatment-sec><tp:treatment-sec sec-type="Remarks" id="SECID0EEZEO"><title>Remarks.</title><p> This species resembles <italic><tp:taxon-name><tp:taxon-name-part taxon-name-part-type="genus" reg="Phytoliriomyza">P.</tp:taxon-name-part><tp:taxon-name-part taxon-name-part-type="species" reg="suetsugui">suetsugui</tp:taxon-name-part></tp:taxon-name></italic> and <italic><tp:taxon-name><tp:taxon-name-part taxon-name-part-type="genus" reg="Phytoliriomyza">P.</tp:taxon-name-part><tp:taxon-name-part taxon-name-part-type="species" reg="ricciae">ricciae</tp:taxon-name-part></tp:taxon-name></italic> in having a wholly dark scutum and dark maxillary palpus, but is distinguished from them by the color of the pedicel and scape of the antenna (dark in <italic><tp:taxon-name><tp:taxon-name-part taxon-name-part-type="genus" reg="Phytoliriomyza">P.</tp:taxon-name-part><tp:taxon-name-part taxon-name-part-type="species" reg="megacerotis">megacerotis</tp:taxon-name-part></tp:taxon-name></italic>; yellow in <italic><tp:taxon-name><tp:taxon-name-part taxon-name-part-type="genus" reg="Phytoliriomyza">P.</tp:taxon-name-part><tp:taxon-name-part taxon-name-part-type="species" reg="suetsugui">suetsugui</tp:taxon-name-part></tp:taxon-name></italic> and <italic><tp:taxon-name><tp:taxon-name-part taxon-name-part-type="genus" reg="Phytoliriomyza">P.</tp:taxon-name-part><tp:taxon-name-part taxon-name-part-type="species" reg="ricciae">ricciae</tp:taxon-name-part></tp:taxon-name></italic>).
                    </p></tp:treatment-sec><tp:treatment-sec><!--Section generated to contain objects referenced in tp:taxon-treatment.--><fig id="F71" position="float" orientation="portrait"><object-id xmlns:xlink="http://www.w3.org/1999/xlink" content-type="doi" xlink:type="simple">10.3897/zookeys.1133.94530.figure71</object-id><object-id xmlns:xlink="http://www.w3.org/1999/xlink" content-type="arpha" xlink:type="simple">D3236319-3C45-57EF-88DD-D37B6B07BE5F</object-id><label>Figure 71.</label><caption><p> Locality records of three <italic><tp:taxon-name><tp:taxon-name-part taxon-name-part-type="genus" reg="Phytoliriomyza">Phytoliriomyza</tp:taxon-name-part></tp:taxon-name></italic> species associated with hornworts: <italic><tp:taxon-name><tp:taxon-name-part taxon-name-part-type="genus" reg="Phytoliriomyza">P.</tp:taxon-name-part><tp:taxon-name-part taxon-name-part-type="species" reg="foliocerotis">foliocerotis</tp:taxon-name-part></tp:taxon-name></italic>,  <italic><tp:taxon-name><tp:taxon-name-part taxon-name-part-type="genus" reg="Phytoliriomyza">P.</tp:taxon-name-part><tp:taxon-name-part taxon-name-part-type="species" reg="megacerotis">megacerotis</tp:taxon-name-part></tp:taxon-name></italic>and <italic><tp:taxon-name><tp:taxon-name-part taxon-name-part-type="genus" reg="Phytoliriomyza">P.</tp:taxon-name-part><tp:taxon-name-part taxon-name-part-type="species" reg="phaeocerotis">phaeocerotis</tp:taxon-name-part></tp:taxon-name></italic>.</p></caption><graphic xmlns:xlink="http://www.w3.org/1999/xlink" xlink:href="zookeys-1133-001_article-94530__-g071.jpg" position="float" orientation="portrait" xlink:type="simple" id="oo_775445.jpg"><uri content-type="original_file" xlink:type="simple">https://binary.pensoft.net/fig/775445</uri></graphic></fig></tp:treatment-sec></tp:taxon-treatment>
