# Supplementary material for: ﻿Diversity underfoot of agromyzids (Agromyzidae, Diptera) mining thalli of liverworts and hornworts
Source: Zookeys. 2022 Nov 30;1133:1–164. doi: 10.3897/zookeys.1133.94530 (PMC9836506; doi:10.3897/zookeys.1133.94530)
Supplement: XML Treatment for Phytoliriomyza phaeocerotis [file zookeys.1133.94530-treatment40.xml]

<!DOCTYPE tp:taxon-treatment
  PUBLIC "-//TaxonX//DTD Taxonomic Treatment Publishing DTD v0 20100105//EN" "tax-treatment-NSO.dtd">
<tp:taxon-treatment xmlns:tp="http://www.plazi.org/taxpub"><tp:treatment-meta><kwd-group><label>Taxon classification</label><kwd>
              <named-content content-type="kingdom">Animalia</named-content>
            </kwd><kwd>
              <named-content content-type="order">Diptera</named-content>
            </kwd><kwd>
              <named-content content-type="family">Agromyzidae</named-content>
            </kwd></kwd-group><mixed-citation publication-type="journal"><person-group><name><surname>Kato</surname><given-names>Makoto</given-names></name><name><surname>Yamamori</surname><given-names>Luna</given-names></name><name><surname>Imada</surname><given-names>Yume</given-names></name></person-group><article-title>﻿Diversity underfoot of agromyzids (<tp:taxon-name><tp:taxon-name-part taxon-name-part-type="family">Agromyzidae</tp:taxon-name-part></tp:taxon-name>, <tp:taxon-name><tp:taxon-name-part taxon-name-part-type="order">Diptera</tp:taxon-name-part></tp:taxon-name>) mining thalli of liverworts and hornworts</article-title><source>Zookeys</source><day>30</day><month>11</month><year>2022</year><volume>1133</volume><fpage>1</fpage><lpage>164</lpage><pub-id pub-id-type="doi">10.3897/zookeys.1133.94530</pub-id></mixed-citation></tp:treatment-meta><tp:nomenclature><label>﻿39.﻿</label><tp:taxon-name>
            <object-id xmlns:xlink="http://www.w3.org/1999/xlink" content-type="arpha" xlink:type="simple">D6949971-FB23-58D2-A867-C02605D5CA43</object-id>
            <tp:taxon-name-part taxon-name-part-type="genus" reg="Phytoliriomyza">Phytoliriomyza</tp:taxon-name-part>
            <tp:taxon-name-part taxon-name-part-type="species" reg="phaeocerotis">phaeocerotis</tp:taxon-name-part>
            <object-id xmlns:xlink="http://www.w3.org/1999/xlink" content-type="zoobank" xlink:type="simple">https://zoobank.org/B6F924D3-86D3-4A6E-9C66-DE45C0188495</object-id>
          </tp:taxon-name><tp:taxon-authority>Kato</tp:taxon-authority><tp:taxon-status xmlns:xlink="http://www.w3.org/1999/xlink" xlink:type="simple">sp. nov.</tp:taxon-status><xref ref-type="fig" rid="F74">Figs 74</xref><xref ref-type="fig" rid="F75">, 75</xref></tp:nomenclature><tp:treatment-sec sec-type="Material examined" id="SECID0EI3EO"><title>Material examined.</title><p><bold><italic>Holotype</italic></bold><bold>:</bold> Japan: 1♂ (MK-AG-150), Muramatsu, Iwakura, Sakyo-ku, Kyoto Pref. (<named-content xmlns:xlink="http://www.w3.org/1999/xlink" content-type="dwc:verbatimCoordinates" xlink:type="simple"><named-content content-type="geo-json" specific-use="{&#34;type&#34;:&#34;Point&#34;,&#34;coordinates&#34;:[135.790000,35.093100]}" id="NCID0EV3EO" xlink:type="simple">35.0931°N, 135.7900°E</named-content></named-content>, 150 m asl), 16-XI-2017 (as larva on <italic><tp:taxon-name><tp:taxon-name-part taxon-name-part-type="genus" reg="Notothylas">Notothylas</tp:taxon-name-part><tp:taxon-name-part taxon-name-part-type="species" reg="temperata">temperata</tp:taxon-name-part></tp:taxon-name></italic>), emerged on 2-I-2018, NSMT-I-Dip 32121. <bold><italic>Paratypes</italic></bold><bold>:</bold> Japan: 2♂1♀ (MK-AG-a481, a483, a482), same data as holotype, emerged on 24-XI-2017–5-I-2018, NSMT-I-Dip 32122–32124; 1♀ (MK-AG-135), type locality, 22-IV-2016 (as larva on <italic><tp:taxon-name><tp:taxon-name-part taxon-name-part-type="genus" reg="Phaeoceros">Phaeoceros</tp:taxon-name-part><tp:taxon-name-part taxon-name-part-type="species" reg="carolinianus">carolinianus</tp:taxon-name-part></tp:taxon-name></italic>), emerged on 10-V-2016, NSMT-I-Dip 32125; 1♀ (MK-AG-a10), type locality, 15-XI-2019 (as larva on <italic><tp:taxon-name><tp:taxon-name-part taxon-name-part-type="genus" reg="Phaeoceros">Ph.</tp:taxon-name-part><tp:taxon-name-part taxon-name-part-type="species" reg="carolinianus">carolinianus</tp:taxon-name-part></tp:taxon-name></italic>), emerged on 18-XII-2019, NSMT-I-Dip 32126; 1♂ (MK-AG-a415), Inago, Shibakawa, Fujinomiya, Shizuoka Pref., 17-XII-2019 (as larva on <italic><tp:taxon-name><tp:taxon-name-part taxon-name-part-type="genus" reg="Anthoceros">Anthoceros</tp:taxon-name-part><tp:taxon-name-part taxon-name-part-type="species" reg="punctatus">punctatus</tp:taxon-name-part></tp:taxon-name></italic>), emerged on 24-I-2020, NSMT-I-Dip 32127; 1♀ (MK-AG-a375), Mt. Gion, Takahashi, Okayama Pref., 9-X-2017 (as larva on <italic><tp:taxon-name><tp:taxon-name-part taxon-name-part-type="genus" reg="Notothylas">Notothylas</tp:taxon-name-part><tp:taxon-name-part taxon-name-part-type="species" reg="temperata">temperata</tp:taxon-name-part></tp:taxon-name></italic>), emerged on 3-XI-2017, NSMT-I-Dip 32128; 1♀ (MK-AG-a11), Shodon, Kakeroma Is., Setouchi, Kagoshima Pref., 24-I-2019 (as larva on <italic><tp:taxon-name><tp:taxon-name-part taxon-name-part-type="genus" reg="Phaeoceros">Ph.</tp:taxon-name-part><tp:taxon-name-part taxon-name-part-type="species" reg="carolinianus">carolinianus</tp:taxon-name-part></tp:taxon-name></italic>), emerged on 24-II-2019, NSMT-I-Dip 32129; 1♂ (MK-AG-a12), Minami-bokujo, Yonaguni Is. Yaeyama, Okinawa Pref., 5-III-2019 (as larva on <italic><tp:taxon-name><tp:taxon-name-part taxon-name-part-type="genus" reg="Phaeoceros">Ph.</tp:taxon-name-part><tp:taxon-name-part taxon-name-part-type="species" reg="carolinianus">carolinianus</tp:taxon-name-part></tp:taxon-name></italic>), emerged on 2-IV-2019, NSMT-I-Dip 32130.
                    </p></tp:treatment-sec><tp:treatment-sec sec-type="Other material" id="SECID0EL6EO"><title>Other material.</title><p> Japan: On <italic><tp:taxon-name><tp:taxon-name-part taxon-name-part-type="genus" reg="Phaeoceros">Phaeoceros</tp:taxon-name-part><tp:taxon-name-part taxon-name-part-type="species" reg="carolinianus">carolinianus</tp:taxon-name-part></tp:taxon-name></italic>: 27♂52♀, Yudenno-sato, Sugegaya, Makinohara, Shizuoka Pref., 9-I-2018 (as larva), emerged on 2–26-II-2018; 2♂5♀, Megami, Makinohara, Shizuoka Pref., 10-XII-2017 (as larva), emerged on 30-I–7-II-2018; 11♂14♀, Muramatsu, Iwakura, Sakyo-ku, Kyoto Pref., 3-I-2018 (as larva), emerged on 19-I–23-II-2018; 18♂26♀, Shiozuka-kogen, Yamashiro, Miyoshi, Tokushima Pref., 5-XI-2017 (as larva), emerged on 29-XI-2017–9-II-2018; 6♂15♀, Shodon, Kakeroma Is., Setouchi, Kagoshima Pref., 23-I-2019 (as larva), emerged on 2-II–11-III-2019; 2♂, Minami-bokujo, Yonaguni Is. Yaeyama, Okinawa Pref., 5-III-2019 (as larva), emerged on 2-IV-2019.
                    </p><p>On <italic><tp:taxon-name><tp:taxon-name-part taxon-name-part-type="genus" reg="Notothylas">Notothylas</tp:taxon-name-part><tp:taxon-name-part taxon-name-part-type="species" reg="temperata">temperata</tp:taxon-name-part></tp:taxon-name></italic>: 1♀, Inago, Shibakawa, Fujinomiya, Shizuoka Pref., 17-XII-2019 (as larva), emerged on 19-I-2020; 8♂17♀, Muramatsu, Iwakura, Sakyo-ku, Kyoto Pref., 16-XI-2017 (as larva), emerged on 20-XI–21-II-2017; 1♂, Mita-ike, Toyokura, Kasai, Hyogo Pref., 30-X-2017 (as larva), emerged on 17-XII-2017; 9♂10♀, Mt. Gion, Takahashi, Okayama Pref., 6-XI-2017 (as larva), emerged on 12-XI–5-XII-2017.
                    </p><p>On <italic><tp:taxon-name><tp:taxon-name-part taxon-name-part-type="genus" reg="Notothylas">Notothylas</tp:taxon-name-part><tp:taxon-name-part taxon-name-part-type="species" reg="orbicularis">orbicularis</tp:taxon-name-part></tp:taxon-name></italic>: 1♂, Izuruhara, Tamura, Tochigi Pref., 2-XI-2021 (as larva), emerged on 10-XII-2021.
                    </p><p>On <italic><tp:taxon-name><tp:taxon-name-part taxon-name-part-type="genus" reg="Anthoceros">Anthoceros</tp:taxon-name-part><tp:taxon-name-part taxon-name-part-type="species" reg="punctatus">punctatus</tp:taxon-name-part></tp:taxon-name></italic>: 1♂1♀, Inago, Shibakawa, Fujinomiya, Shizuoka Pref., 7-XII-2019 (as larva), emerged on 8–28-I-2020; 1♂1♀, Mita-ike, Toyokura, Kasai, Hyogo Pref., 30-X-2017 (as larva), emerged on 28–29-XI-2017.
                    </p></tp:treatment-sec><tp:treatment-sec sec-type="Diagnosis" id="SECID0EDBFO"><title>Diagnosis.</title><p> A small species (wing length 1.2–1.5 mm) that has a pruinose gray scutum and scutellum, brown 1<sup>st</sup> flagellomere, yellow maxillary palpus, brown halteres, and yellow legs. Male epandrium inner-laterally with a short tubercle-like seta. Distiphalli elongated, tapering toward apex, more than 2 × longer than the phallapodeme. the larvae mine thalli of hornworts belonging to the following genera: <italic><tp:taxon-name><tp:taxon-name-part taxon-name-part-type="genus" reg="Notothylas">Notothylas</tp:taxon-name-part></tp:taxon-name></italic>,<italic><tp:taxon-name><tp:taxon-name-part taxon-name-part-type="genus" reg="Phaeoceros">Phaeoceros</tp:taxon-name-part></tp:taxon-name></italic> and <italic><tp:taxon-name><tp:taxon-name-part taxon-name-part-type="genus" reg="Anthoceros">Anthoceros</tp:taxon-name-part></tp:taxon-name></italic>.
                    </p></tp:treatment-sec><tp:treatment-sec sec-type="Description" id="SECID0EBCFO"><title>Description.</title><p><bold>Adult male</bold> (Fig. <xref ref-type="fig" rid="F74">74A–E</xref>).
                    </p><p><bold><italic>Head</italic></bold><bold>:</bold> Head entirely pale yellow, with ocellar tubercle dark brown, and back of head dark brown excluding margins (Fig. <xref ref-type="fig" rid="F74">74C</xref>). Antenna porrect; first flagellomere brown, pedicel and scape grayish yellow (Fig. <xref ref-type="fig" rid="F74">74B</xref>). Arista subbasal, brown, pubescent. Frons brownish yellow, with reflective pruinosity. Face, gena, parafacial and postgena yellow. Proboscis normal, pale yellow; palpus pale yellow, ovate (Fig. <xref ref-type="fig" rid="F74">74C</xref>). <bold><italic>Chaetotaxy</italic></bold><bold>:</bold> Front orbitals three pairs; one <abbrev xmlns:xlink="http://www.w3.org/1999/xlink" xlink:title="inferior orbital setae" id="ABBRID0EGDFO" xlink:type="simple">ori</abbrev> directed inward; two <abbrev xmlns:xlink="http://www.w3.org/1999/xlink" xlink:title="superior orbital setae" id="ABBRID0EKDFO" xlink:type="simple">ors</abbrev> directed upward (Fig. <xref ref-type="fig" rid="F74">74B</xref>). Orbital setulae minute and erect, in a single row.
                    </p><fig id="F74" position="float" orientation="portrait"><object-id xmlns:xlink="http://www.w3.org/1999/xlink" content-type="doi" xlink:type="simple">10.3897/zookeys.1133.94530.figure74</object-id><object-id xmlns:xlink="http://www.w3.org/1999/xlink" content-type="arpha" xlink:type="simple">79F9DB85-E5A2-5787-821C-0E0BD164AEC3</object-id><label>Figure 74.</label><caption><p><italic><tp:taxon-name><tp:taxon-name-part taxon-name-part-type="genus" reg="Phytoliriomyza">Phytoliriomyza</tp:taxon-name-part><tp:taxon-name-part taxon-name-part-type="species" reg="phaeocerotis">phaeocerotis</tp:taxon-name-part></tp:taxon-name></italic>sp. nov. <bold>A–E </bold>holotype male <bold>A</bold> habitus <bold>B</bold> lateral <bold>C</bold> frontal <bold>D</bold> dorsal <bold>E</bold> posterior <bold>F</bold> paratype female (MK-AG-a10), dorsal <bold>G–K</bold> male genitalia (<bold>G, H</bold> emerged from <italic><tp:taxon-name><tp:taxon-name-part taxon-name-part-type="genus" reg="Notothylas">Notothylas</tp:taxon-name-part><tp:taxon-name-part taxon-name-part-type="species" reg="temperata">temperata</tp:taxon-name-part></tp:taxon-name></italic> at type locality <bold>I</bold> emerged from <italic><tp:taxon-name><tp:taxon-name-part taxon-name-part-type="genus" reg="Phaeoceros">Phaeoceros</tp:taxon-name-part><tp:taxon-name-part taxon-name-part-type="species" reg="carolinianus">carolinianus</tp:taxon-name-part></tp:taxon-name></italic> at Kakeroma Is. <bold>J</bold> emerged from <italic><tp:taxon-name><tp:taxon-name-part taxon-name-part-type="genus" reg="Notothylas">Notothylas</tp:taxon-name-part><tp:taxon-name-part taxon-name-part-type="species" reg="temperata">temperata</tp:taxon-name-part></tp:taxon-name></italic> at Kibi-kogen <bold>K</bold> emerged from <italic><tp:taxon-name><tp:taxon-name-part taxon-name-part-type="genus" reg="Anthoceros">Anthoceros</tp:taxon-name-part><tp:taxon-name-part taxon-name-part-type="species" reg="punctatus">punctatus</tp:taxon-name-part></tp:taxon-name></italic> at Inago) <bold>G</bold> whole genitalia, ventral <bold>H, J</bold> phallic complex, lateral and ventral <bold>I</bold> epandrium, ventral <bold>K</bold> ejaculatory apodeme, lateral <bold>L</bold> phallic complex, lateral.</p></caption><graphic xmlns:xlink="http://www.w3.org/1999/xlink" xlink:href="zookeys-1133-001_article-94530__-g074.jpg" position="float" orientation="portrait" xlink:type="simple" id="oo_775448.jpg"><uri content-type="original_file" xlink:type="simple">https://binary.pensoft.net/fig/775448</uri></graphic></fig><p><bold><italic>Thorax</italic></bold><bold>:</bold> Thorax subshiny, pale yellow. Scutum and scutellum pruinose gray (Fig. <xref ref-type="fig" rid="F74">74D</xref>). Subscutellum pale yellow. Mediotergite dark gray, anatergite brown, and katatergite pale yellow (Fig. <xref ref-type="fig" rid="F74">74E</xref>). Pleuron largely pale yellow; postpronotal lobe with anterior brown spot; propleuron with a small brown patch on mid-anterior corner; notopleuron with narrow brown patch on anterior-lower margin; anepisternum and anepimeron without brown spot; katepisternum and meron with large brown patches on venter (Fig. <xref ref-type="fig" rid="F74">74B</xref>). Haltere grayish yellow, with stalk paler. Calypter margin and hairs gray. Leg segments brownish yellow with coxa pale yellow; femur of foreleg with narrow brown subdistal patch on frontal side; tibia and tarsus darker (Fig. <xref ref-type="fig" rid="F74">74A</xref>). <bold><italic>Chaetotaxy</italic></bold><bold>:</bold> Scutum with 1+3 dorsocentrals, shortened anteriorly (Fig. <xref ref-type="fig" rid="F74">74D</xref>). Acrostichal seta absent. <bold><italic>Wing</italic></bold><bold>:</bold> Wing length 1.2–1.3 mm, costa reaching M<sub>1</sub> (Fig. <xref ref-type="fig" rid="F74">74A</xref>). M<sub>4</sub> disappears immediately before reaching wing margin. Length of ultimate section of vein M<sub>4</sub> divided by penultimate section 1.8–2.5.
                    </p><p><bold><italic>Abdomen</italic></bold><bold>:</bold> Abdomen dorsally subshiny yellowish brown; epandrium brown (Fig. <xref ref-type="fig" rid="F74">74E</xref>). <bold><italic>Genitalia</italic></bold><bold>:</bold> (Fig. <xref ref-type="fig" rid="F74">74G–L</xref>) Epandrium rounded apically; posterior end of inner margin with one or two tubercle-like setae (Fig. <xref ref-type="fig" rid="F74">74G, I</xref>). Surstylus small, ovate, membranous, without setae (Fig. <xref ref-type="fig" rid="F74">74I</xref>). Cercus narrow, setose. Subepandrial sclerite with a pair of pale plate-like dorsal arms directed posteriorly and a pair of pale elongated plate-like ventral arms directed ventrally (Fig. <xref ref-type="fig" rid="F74">74I</xref>). Hypandrium thin, slightly sclerotized along outer margin (Fig. <xref ref-type="fig" rid="F74">74G</xref>). Postgonite bare, goose barnacle-shaped, pointed and cleft apically (Fig. <xref ref-type="fig" rid="F74">74H, J</xref>). Phallophorus with shallow incision below, articulated with phallapodeme, connecting to asymmetric epiphallus (Fig. <xref ref-type="fig" rid="F74">74H, J, L</xref>). Basiphallus supported by a pair of rod-like lateral sclerites (Fig. <xref ref-type="fig" rid="F74">74H</xref>). Hypophallus membranous, centrally with a pair of narrow sclerites (Fig. <xref ref-type="fig" rid="F74">74G–J</xref>). Paraphallus absent. Mesophallus cylindrical, dorsolaterally sclerotized, medially widest. Distiphallus is a fused tubule comprising one pair of elongated tubules, with dark shoehorn-shaped sclerites basally; the tubule pale, extremely elongated, longer than phallapodeme; easily unfolded in the course of dissection (Fig. <xref ref-type="fig" rid="F74">74G</xref>). Ejaculatory apodeme pale, fan-shaped with short brown stalk and clear sperm pump (Fig. <xref ref-type="fig" rid="F74">74K</xref>).
                    </p><p><bold>Female</bold> (Fig. <xref ref-type="fig" rid="F74">74F</xref>). Similar to male, but larger, frons wider. Wing length 1.5 mm. <bold><italic>Postabdomen</italic></bold><bold>:</bold> (Fig. <xref ref-type="fig" rid="F75">75A–C</xref>) Oviscape dark brown, setigerous (Fig. <xref ref-type="fig" rid="F75">75B</xref>). Tergite 10 cruciform, laterally uniting narrow pleural sclerites (Fig. <xref ref-type="fig" rid="F75">75C</xref>). Each cercus with two stout, apical, trichoid sensilla, ca. same length as cercus (Fig. <xref ref-type="fig" rid="F75">75C</xref>). Spermathecae semi-orbicular, with truncate proximal ends (Fig. <xref ref-type="fig" rid="F75">75A</xref>).
                    </p><fig id="F75" position="float" orientation="portrait"><object-id xmlns:xlink="http://www.w3.org/1999/xlink" content-type="doi" xlink:type="simple">10.3897/zookeys.1133.94530.figure75</object-id><object-id xmlns:xlink="http://www.w3.org/1999/xlink" content-type="arpha" xlink:type="simple">AAFF0593-A247-54B1-9230-8B39FB864BD1</object-id><label>Figure 75.</label><caption><p> Female morphology and larval morphology/ecology of <italic><tp:taxon-name><tp:taxon-name-part taxon-name-part-type="genus" reg="Phytoliriomyza">Phytoliriomyza</tp:taxon-name-part><tp:taxon-name-part taxon-name-part-type="species" reg="phaeocerotis">phaeocerotis</tp:taxon-name-part></tp:taxon-name></italic>sp. nov. <bold>A–C </bold>female postabdomen <bold>A</bold> spermatheca <bold>B</bold> oviscape and spermatheca <bold>C</bold> tergite 10 <bold>D–G</bold>, larval morphology <bold>D</bold> posterior spiracle <bold>E</bold> anterior body <bold>F, G</bold> pharyngeal skeleton in lateral and ventral-lateral view <bold>H, I</bold> habitat at type locality <bold>H</bold> harvested rice field <bold>I</bold><italic><tp:taxon-name><tp:taxon-name-part taxon-name-part-type="genus" reg="Notothylas">Notothylas</tp:taxon-name-part><tp:taxon-name-part taxon-name-part-type="species" reg="temperata">temperata</tp:taxon-name-part></tp:taxon-name></italic> thalli growing on soil after harvest of rice <bold>J–L</bold> mined thalli of <italic><tp:taxon-name><tp:taxon-name-part taxon-name-part-type="genus" reg="Phaeoceros">Phaeoceros</tp:taxon-name-part><tp:taxon-name-part taxon-name-part-type="species" reg="carolinianus">carolinianus</tp:taxon-name-part></tp:taxon-name></italic> at type locality <bold>M–Q</bold> habitat (<bold>M</bold>) thalli bearing sporophytes (<bold>N</bold>) and mined thallus (<bold>O</bold>) of <italic><tp:taxon-name><tp:taxon-name-part taxon-name-part-type="genus" reg="Phaeoceros">P.</tp:taxon-name-part><tp:taxon-name-part taxon-name-part-type="species" reg="carolinianus">carolinianus</tp:taxon-name-part></tp:taxon-name></italic> at Yonaguni Is., Black and white arrows i indicate larvae and puparia, respectively. Scale: 100 µm (<bold>A–C, E–G)</bold>; 10 µm (<bold>D</bold>).</p></caption><graphic xmlns:xlink="http://www.w3.org/1999/xlink" xlink:href="zookeys-1133-001_article-94530__-g075.jpg" position="float" orientation="portrait" xlink:type="simple" id="oo_775449.jpg"><uri content-type="original_file" xlink:type="simple">https://binary.pensoft.net/fig/775449</uri></graphic></fig><p><bold>Immatures.</bold> (Fig. <xref ref-type="fig" rid="F75">75D–G, L–Q</xref>) At 3<sup>rd</sup> instar, larval body yellow and cylindrical. Mandibles paired, fused and strongly sclerotized, each with two teeth; left teeth larger than right teeth (Fig. <xref ref-type="fig" rid="F75">75D–G</xref>). Mandibles confluent with short sclerotized hypopharyngeal sclerite, connecting to a pair of tentoropharyngeal sclerites; dorsal cornu broad and long, ventral cornu shorter. Puparium internal, slender, pale brown, with anterior spiracles elongated and protruded from epidermis of mined thallus (Fig. <xref ref-type="fig" rid="F75">75P–S</xref>).
                    </p></tp:treatment-sec><tp:treatment-sec sec-type="Etymology" id="SECID0EVOFO"><title>Etymology.</title><p> The specific name refers to its host plant genus <italic><tp:taxon-name><tp:taxon-name-part taxon-name-part-type="genus" reg="Phaeoceros">Phaeoceros</tp:taxon-name-part></tp:taxon-name></italic>.
                    </p></tp:treatment-sec><tp:treatment-sec sec-type="Japanese name" id="SECID0ECPFO"><title>Japanese name.</title><p>Niwatsunogoke-hamoguribae.</p></tp:treatment-sec><tp:treatment-sec sec-type="Host plants" id="SECID0EHPFO"><title>Host plants.</title><p> Four hornwort species belonging to 3 families were recorded to be host plants: <italic><tp:taxon-name><tp:taxon-name-part taxon-name-part-type="genus" reg="Phaeoceros">Phaeoceros</tp:taxon-name-part><tp:taxon-name-part taxon-name-part-type="species" reg="carolinianus">carolinianus</tp:taxon-name-part></tp:taxon-name></italic>,<italic><tp:taxon-name><tp:taxon-name-part taxon-name-part-type="genus" reg="Notothylas">Notothylas</tp:taxon-name-part><tp:taxon-name-part taxon-name-part-type="species" reg="temperata">temperata</tp:taxon-name-part></tp:taxon-name></italic> (<tp:taxon-name><tp:taxon-name-part taxon-name-part-type="family">Notothyladaceae</tp:taxon-name-part></tp:taxon-name>), and <italic><tp:taxon-name><tp:taxon-name-part taxon-name-part-type="genus" reg="Anthoceros">Anthoceros</tp:taxon-name-part><tp:taxon-name-part taxon-name-part-type="species" reg="punctatus">punctatus</tp:taxon-name-part></tp:taxon-name></italic> (<tp:taxon-name><tp:taxon-name-part taxon-name-part-type="family">Anthocerotaceae</tp:taxon-name-part></tp:taxon-name>).
                    </p></tp:treatment-sec><tp:treatment-sec sec-type="Mine" id="SECID0EZQFO"><title>Mine.</title><p>Larvae construct linear-blotch mines in the thallus, and pupate in the mines (Fig. <xref ref-type="fig" rid="F75">75J–M, P–S</xref>). The larvae occasionally also mine into sporophytes (Fig. <xref ref-type="fig" rid="F75">75P</xref>).</p></tp:treatment-sec><tp:treatment-sec sec-type="Biological notes" id="SECID0EHRFO"><title>Biological notes.</title><p>The main habitats of this species are the paddy fields that have not experienced land improvement projects or spraying with herbicides, as mentioned for <italic><tp:taxon-name><tp:taxon-name-part taxon-name-part-type="genus" reg="Phytoliriomyza">P.</tp:taxon-name-part><tp:taxon-name-part taxon-name-part-type="species" reg="ricciae">ricciae</tp:taxon-name-part></tp:taxon-name></italic> (Fig. <xref ref-type="fig" rid="F75">75H, I</xref>). These paddy fields harbor various <italic><tp:taxon-name><tp:taxon-name-part taxon-name-part-type="genus" reg="Riccia">Riccia</tp:taxon-name-part></tp:taxon-name></italic> species and hornwort species such as <italic><tp:taxon-name><tp:taxon-name-part taxon-name-part-type="genus" reg="Phaeoceros">Phaeoceros</tp:taxon-name-part><tp:taxon-name-part taxon-name-part-type="species" reg="carolinianus">carolinianus</tp:taxon-name-part></tp:taxon-name></italic>,<italic><tp:taxon-name><tp:taxon-name-part taxon-name-part-type="genus" reg="Notothylas">Notothylas</tp:taxon-name-part></tp:taxon-name> temperate</italic>, and <italic><tp:taxon-name><tp:taxon-name-part taxon-name-part-type="genus" reg="Anthoceros">Anthoceros</tp:taxon-name-part><tp:taxon-name-part taxon-name-part-type="species" reg="punctatus">punctatus</tp:taxon-name-part></tp:taxon-name></italic> after harvesting of rice. Another habitat of this species was lawny ground in horse pasturelands in Yonaguni Island, where <italic><tp:taxon-name><tp:taxon-name-part taxon-name-part-type="genus" reg="Phaeoceros">Phaeoceros</tp:taxon-name-part><tp:taxon-name-part taxon-name-part-type="species" reg="carolinianus">carolinianus</tp:taxon-name-part></tp:taxon-name></italic> grows among turf grasses (Fig. <xref ref-type="fig" rid="F75">75N, O</xref>). Thus, this species is the only species among the Japanese bryophyte-associated <italic><tp:taxon-name><tp:taxon-name-part taxon-name-part-type="genus" reg="Phytoliriomyza">Phytoliriomyza</tp:taxon-name-part></tp:taxon-name></italic> species that utilizes multiple genera of bryophytes. Our rearing records suggest that it is multivoltine.
                    </p></tp:treatment-sec><tp:treatment-sec sec-type="Distribution" id="SECID0EYTFO"><title>Distribution.</title><p>Japan: Honshu, Shikoku, Kyushu, the Ryukyu Archipelago (Fig. <xref ref-type="fig" rid="F71">71</xref>).</p></tp:treatment-sec><tp:treatment-sec sec-type="Remarks" id="SECID0ECUFO"><title>Remarks.</title><p> This species resembles <italic><tp:taxon-name><tp:taxon-name-part taxon-name-part-type="genus" reg="Phytoliriomyza">P.</tp:taxon-name-part><tp:taxon-name-part taxon-name-part-type="species" reg="iriomotensis">iriomotensis</tp:taxon-name-part></tp:taxon-name></italic>,<italic><tp:taxon-name><tp:taxon-name-part taxon-name-part-type="genus" reg="Phytoliriomyza">P.</tp:taxon-name-part><tp:taxon-name-part taxon-name-part-type="species" reg="ugetsu">ugetsu</tp:taxon-name-part></tp:taxon-name></italic>, and <italic><tp:taxon-name><tp:taxon-name-part taxon-name-part-type="genus" reg="Phytoliriomyza">P.</tp:taxon-name-part><tp:taxon-name-part taxon-name-part-type="species" reg="caerulescens">caerulescens</tp:taxon-name-part></tp:taxon-name></italic> in that having wholly dark scutum and yellow maxillary palpus; it is distinguished from them by the absence of tubercle-like setae on the surstylus of the male epandrium. This species resembles <italic><tp:taxon-name><tp:taxon-name-part taxon-name-part-type="genus" reg="Phytoliriomyza">P.</tp:taxon-name-part><tp:taxon-name-part taxon-name-part-type="species" reg="foliocerotis">foliocerotis</tp:taxon-name-part></tp:taxon-name></italic> in that the distiphallus is extremely elongated, but it is distinguished from <italic><tp:taxon-name><tp:taxon-name-part taxon-name-part-type="genus" reg="Phytoliriomyza">P.</tp:taxon-name-part><tp:taxon-name-part taxon-name-part-type="species" reg="foliocerotis">foliocerotis</tp:taxon-name-part></tp:taxon-name></italic> by its pruinose gray scutum and scutellum (shiny black in <italic><tp:taxon-name><tp:taxon-name-part taxon-name-part-type="genus" reg="Phytoliriomyza">P.</tp:taxon-name-part><tp:taxon-name-part taxon-name-part-type="species" reg="foliocerotis">foliocerotis</tp:taxon-name-part></tp:taxon-name></italic>). This species also resembles <italic><tp:taxon-name><tp:taxon-name-part taxon-name-part-type="genus" reg="Phytoliriomyza">P.</tp:taxon-name-part><tp:taxon-name-part taxon-name-part-type="species" reg="scotica">scotica</tp:taxon-name-part></tp:taxon-name></italic> in morphology of epandrium and in having an extremely elongated distiphallus (<xref ref-type="bibr" rid="B28">Papp and Černý 2017</xref>); it is distinguished from the latter by the bare surstylus (distally setose in <italic><tp:taxon-name><tp:taxon-name-part taxon-name-part-type="genus" reg="Phytoliriomyza">P.</tp:taxon-name-part><tp:taxon-name-part taxon-name-part-type="species" reg="scotica">scotica</tp:taxon-name-part></tp:taxon-name></italic> Spencer) and the broad shoehorn-shaped sclerites on the basal distiphallus (sclerites narrow <italic>in <tp:taxon-name><tp:taxon-name-part taxon-name-part-type="genus" reg="Phytoliriomyza">P.</tp:taxon-name-part><tp:taxon-name-part taxon-name-part-type="species" reg="scotica">scotica</tp:taxon-name-part></tp:taxon-name></italic>).
                    </p><p>Immature stages, but not adults, were reported from a hornwort, <italic><tp:taxon-name><tp:taxon-name-part taxon-name-part-type="genus" reg="Megaceros">Megaceros</tp:taxon-name-part><tp:taxon-name-part taxon-name-part-type="species" reg="vincentianus">vincentianus</tp:taxon-name-part></tp:taxon-name></italic> in Mexico by <xref ref-type="bibr" rid="B14">Hering (1966)</xref>. <italic><tp:taxon-name><tp:taxon-name-part taxon-name-part-type="genus" reg="Phytoliriomyza">Phytoliriomyza</tp:taxon-name-part><tp:taxon-name-part taxon-name-part-type="species" reg="phaeocerotis">phaeocerotis</tp:taxon-name-part></tp:taxon-name></italic> sp. nov. (Fig. <xref ref-type="fig" rid="F75">75R</xref>) and the Mexican species share the elongated anterior spiracles.
                    </p></tp:treatment-sec><tp:treatment-sec><!--Section generated to contain objects referenced in tp:taxon-treatment.--><fig id="F71" position="float" orientation="portrait"><object-id xmlns:xlink="http://www.w3.org/1999/xlink" content-type="doi" xlink:type="simple">10.3897/zookeys.1133.94530.figure71</object-id><object-id xmlns:xlink="http://www.w3.org/1999/xlink" content-type="arpha" xlink:type="simple">D3236319-3C45-57EF-88DD-D37B6B07BE5F</object-id><label>Figure 71.</label><caption><p> Locality records of three <italic><tp:taxon-name><tp:taxon-name-part taxon-name-part-type="genus" reg="Phytoliriomyza">Phytoliriomyza</tp:taxon-name-part></tp:taxon-name></italic> species associated with hornworts: <italic><tp:taxon-name><tp:taxon-name-part taxon-name-part-type="genus" reg="Phytoliriomyza">P.</tp:taxon-name-part><tp:taxon-name-part taxon-name-part-type="species" reg="foliocerotis">foliocerotis</tp:taxon-name-part></tp:taxon-name></italic>,  <italic><tp:taxon-name><tp:taxon-name-part taxon-name-part-type="genus" reg="Phytoliriomyza">P.</tp:taxon-name-part><tp:taxon-name-part taxon-name-part-type="species" reg="megacerotis">megacerotis</tp:taxon-name-part></tp:taxon-name></italic>and <italic><tp:taxon-name><tp:taxon-name-part taxon-name-part-type="genus" reg="Phytoliriomyza">P.</tp:taxon-name-part><tp:taxon-name-part taxon-name-part-type="species" reg="phaeocerotis">phaeocerotis</tp:taxon-name-part></tp:taxon-name></italic>.</p></caption><graphic xmlns:xlink="http://www.w3.org/1999/xlink" xlink:href="zookeys-1133-001_article-94530__-g071.jpg" position="float" orientation="portrait" xlink:type="simple" id="oo_775445.jpg"><uri content-type="original_file" xlink:type="simple">https://binary.pensoft.net/fig/775445</uri></graphic></fig></tp:treatment-sec><ref-list><ref id="B28"><mixed-citation xmlns:xlink="http://www.w3.org/1999/xlink" xlink:type="simple"><person-group><name name-style="western"><surname>Papp</surname><given-names>L</given-names></name><name name-style="western"><surname>Černý</surname><given-names>M</given-names></name></person-group> (<year>2017</year>) <source><tp:taxon-name><tp:taxon-name-part taxon-name-part-type="family">Agromyzidae</tp:taxon-name-part></tp:taxon-name> (<tp:taxon-name><tp:taxon-name-part taxon-name-part-type="order">Diptera</tp:taxon-name-part></tp:taxon-name>) of Hungary (Vol. 3). <tp:taxon-name><tp:taxon-name-part taxon-name-part-type="subfamily">Phytomyzinae</tp:taxon-name-part></tp:taxon-name> II.</source><publisher-name>Pars Ltd.</publisher-name>, <publisher-loc>Hungary. Nagykovácsi</publisher-loc>, <size units="page">427 pp</size>. <ext-link xlink:type="simple" ext-link-type="doi" xlink:href="10.18655/Agromyzidae.Vol.3">https://doi.org/10.18655/Agromyzidae.Vol.3</ext-link></mixed-citation></ref><ref id="B14"><mixed-citation xmlns:xlink="http://www.w3.org/1999/xlink" xlink:type="simple"><person-group><name name-style="western"><surname>Hering</surname><given-names>EM</given-names></name></person-group> (<year>1966</year>) <article-title>Minierfliegen in Lebermoosen II* (Dipt. <tp:taxon-name><tp:taxon-name-part taxon-name-part-type="family">Agromyzidae</tp:taxon-name-part></tp:taxon-name>).</article-title><source>Deutsche Entomologische Zeitschrift</source><volume>13</volume>: <fpage>231</fpage>–<lpage>236</lpage>.
</mixed-citation></ref></ref-list></tp:taxon-treatment>
